# Supplementary material for: Maternal SMCHD1 controls both imprinted Xist expression and imprinted X chromosome inactivation
Source: Epigenetics Chromatin. 2022 Jul 18;15:26. doi: 10.1186/s13072-022-00458-3 (PMC9290310; doi:10.1186/s13072-022-00458-3)
Supplement: Supplementary file 1 — Additional file 1. Tables of differential expression results: male and female E2.75 matΔvs wt embryos (total and allelic), female E14.5 matΔvs wt placentae (allelic), female E14.5 het vs wt placentae (allelic). [file 13072_2022_458_MOESM1_ESM.xlsx]

## Sheet: E2.75_male_totDE
ensembl_gene_id	logFC	logCPM	LR	PValue	FDR	mgi_symbol	chromosome_name	strand	start_position	end_position
ENSMUSG00000068048	7.47663	2.70984	50.3829	1.26489e-12	1.24655e-08	Rhox9	X	-1	37899097	37901770
ENSMUSG00000073538	3.98588	2.72242	26.5445	2.57534e-07	0.001269	E330020D12Rik	1	-1	153404827	153414233
ENSMUSG00000026490	3.17979	2.10844	24.0514	9.37979e-07	0.00295406	Cdc42bpa	1	1	179960472	180165603
ENSMUSG00000026864	-1.76079	8.34817	23.5788	1.19901e-06	0.00295406	Hspa5	2	1	34771970	34777547
ENSMUSG00000028692	-0.746338	7.34724	20.791	5.12241e-06	0.00847957	Akr1a1	4	-1	116636510	116651680
ENSMUSG00000020048	-1.62355	7.72665	20.776	5.1626e-06	0.00847957	Hsp90b1	10	-1	86690209	86705509
ENSMUSG00000003814	-1.36332	7.38648	19.177	1.19138e-05	0.016773	Calr	8	-1	84841850	84846934
ENSMUSG00000020571	-1.65891	5.61579	17.2363	3.30071e-05	0.0406606	Pdia6	12	1	17266545	17284770
ENSMUSG00000022175	-1.28789	3.78391	16.2682	5.49803e-05	0.0602034	Lrp10	14	1	54464137	54471497
ENSMUSG00000015961	-0.636723	7.06607	15.1192	0.000100932	0.0814893	Adss	1	-1	177762962	177796511
ENSMUSG00000039967	0.964407	5.86572	14.9956	0.000107763	0.0814893	Zfp292	4	-1	34803113	34882960
ENSMUSG00000034764	1.60553	3.50222	15.1801	9.773e-05	0.0814893	1700006J14Rik	10	1	120364157	120384336
ENSMUSG00000003355	-1.36494	4.70102	14.8605	0.000115764	0.0814893	Fkbp11	15	-1	98724366	98728198
ENSMUSG00000103358	2.7856	2.55648	15.4072	8.66563e-05	0.0814893	Gm37593	17	1	51842861	51846114
ENSMUSG00000031146	-0.847023	5.76256	14.1368	0.000169985	0.0930669	Plp2	X	-1	7667941	7671390
ENSMUSG00000028414	1.43495	3.86064	14.2873	0.000156921	0.0930669	Fktn	4	1	53713998	53777890
ENSMUSG00000041805	1.53451	4.34503	14.2857	0.000157054	0.0930669	Pramel1	4	1	143394428	143400160
ENSMUSG00000063383	-1.41866	2.99631	14.2218	0.000162474	0.0930669	Zfp947	17	-1	22144359	22166190
ENSMUSG00000030117	0.727887	5.97156	13.7853	0.000204931	0.106295	Gdf3	6	-1	122605403	122610087
ENSMUSG00000015243	1.95159	4.53879	13.3577	0.000257362	0.120777	Abca1	4	-1	53030787	53159895
ENSMUSG00000038402	2.79277	2.10569	13.4034	0.000251173	0.120777	Foxf2	13	1	31625816	31631403
ENSMUSG00000031995	-0.982894	5.20643	13.2526	0.000272196	0.121932	St14	9	-1	31089402	31131853
ENSMUSG00000047751	-1.11945	4.61866	12.8724	0.000333465	0.136929	Utf1	7	1	139943789	139945112
ENSMUSG00000109408	1.51763	3.52886	12.8998	0.000328622	0.136929	A930037H05Rik	11	-1	119448788	119491298
ENSMUSG00000032033	1.77126	4.11168	12.7425	0.000357431	0.140899	Barx2	9	-1	31846044	31913462
ENSMUSG00000039660	-0.921559	4.73543	12.5555	0.000395038	0.149735	Spout1	2	-1	30173453	30178459
ENSMUSG00000025287	-0.908245	4.82726	12.1584	0.000488685	0.154337	Acot9	X	1	155262443	155297654
ENSMUSG00000029279	2.5333	2.55584	12.3907	0.000431481	0.154337	Brdt	5	1	107331159	107387058
ENSMUSG00000057716	2.43714	2.10759	12.2624	0.00046217	0.154337	Tmem178b	6	1	39873271	40255150
ENSMUSG00000061517	1.24029	4.85011	12.2418	0.000467305	0.154337	Sox21	14	-1	118233232	118237030
ENSMUSG00000017176	0.637667	7.25576	12.1453	0.00049213	0.154337	Nt5c3b	11	-1	100422321	100441808
ENSMUSG00000022672	0.896267	5.10801	12.1114	0.000501145	0.154337	Prkdc	16	1	15637866	15842235
ENSMUSG00000034538	-2.13983	2.5751	12.0363	0.000521752	0.155814	Zfp418	7	1	7171330	7183562
ENSMUSG00000014867	-0.690771	6.22977	11.9308	0.000552142	0.155915	Surf4	2	-1	26920040	26933928
ENSMUSG00000040720	0.652914	5.53823	11.9254	0.000553732	0.155915	Virma	4	1	11485958	11550684
ENSMUSG00000065947	1.3638	4.90578	11.798	0.000592952	0.162321	mt-Nd4l	MT	1	9877	10173
ENSMUSG00000027784	0.679214	6.05963	11.601	0.000659168	0.162999	Ppm1l	3	1	69316861	69560802
ENSMUSG00000044730	0.754282	5.27543	11.7251	0.000616623	0.162999	9930104L06Rik	4	1	124937048	124944656
ENSMUSG00000030275	0.731001	5.73149	11.5129	0.00069115	0.162999	Etnk1	6	1	143167221	143232307
ENSMUSG00000023262	-1.11681	3.59939	11.5961	0.000660894	0.162999	Acy1	9	-1	106432981	106438319
ENSMUSG00000018415	0.692211	5.56968	11.5173	0.000689531	0.162999	Gid4	11	1	60417145	60450927
ENSMUSG00000024661	-0.542169	8.82009	11.5035	0.000694667	0.162999	Fth1	19	1	9982703	9985092
ENSMUSG00000086503	4.73516	8.62371	11.2182	0.000809998	0.17434	Xist	X	-1	103460366	103483254
ENSMUSG00000107304	1.5914	3.09291	11.1871	0.000823689	0.17434	Gm43775	5	-1	66069501	66072895
ENSMUSG00000108802	1.32109	3.91072	11.2836	0.000781954	0.17434	Gm44769	6	1	71790668	71793476
ENSMUSG00000020547	0.747022	6.9513	11.1697	0.000831455	0.17434	Bzw2	12	-1	36091835	36158080
ENSMUSG00000022789	-0.708896	6.18254	11.2288	0.000805356	0.17434	Dnm1l	16	-1	16312230	16358959
ENSMUSG00000106968	1.62052	2.45814	11.0314	0.0008958	0.176562	C78283	5	1	73946381	73948376
ENSMUSG00000020863	0.659876	6.25054	11.1001	0.000863208	0.176562	Luc7l3	11	-1	94287890	94321988
ENSMUSG00000064340	0.843531	6.55185	11.0413	0.000891033	0.176562	mt-Tl1	MT	1	2676	2750
ENSMUSG00000010592	2.25434	4.17012	10.8562	0.000984677	0.190274	Dazl	17	-1	50279395	50293636
ENSMUSG00000018189	-0.563634	6.29403	10.3142	0.00132014	0.223826	Uchl5	1	1	143777272	143807466
ENSMUSG00000028109	1.7699	3.42741	10.2641	0.00135644	0.223826	Hormad1	3	1	95559677	95587671
ENSMUSG00000028760	0.623531	5.96322	10.2875	0.00133933	0.223826	Eif4g3	4	1	137993022	138208508
ENSMUSG00000046808	0.760297	4.56253	10.2556	0.00136272	0.223826	Atp10d	5	1	72203329	72298775
ENSMUSG00000114875	1.75257	2.63189	10.2827	0.00134285	0.223826	Gm30363	14	-1	21449949	21473360
ENSMUSG00000034601	1.12578	3.74996	10.3705	0.00128042	0.223826	2700049A03Rik	12	1	71136848	71243303
ENSMUSG00000056770	-0.5624	5.72383	10.2649	0.00135588	0.223826	Setd3	12	-1	108106431	108179314
ENSMUSG00000064344	1.02426	4.38492	10.497	0.00119569	0.223826	mt-Tm	MT	1	3845	3913
ENSMUSG00000064367	0.767696	12.0606	10.316	0.00131883	0.223826	mt-Nd5	MT	1	11742	13565
ENSMUSG00000026753	-0.491622	7.39478	10.202	0.00140287	0.226644	Ppp6c	2	-1	39194354	39226451
ENSMUSG00000024601	0.966162	4.96764	9.97204	0.00158935	0.25263	Isoc1	18	1	58659482	58679570
ENSMUSG00000079550	1.55985	2.86336	9.89083	0.00166105	0.25607	Mpp4	1	-1	59120935	59163389
ENSMUSG00000031197	-0.644944	6.37374	9.78009	0.00176412	0.25607	Vbp1	X	1	75514299	75534942
ENSMUSG00000028385	0.695113	5.52033	9.78188	0.0017624	0.25607	Snx30	4	1	59805840	59904737
ENSMUSG00000021884	1.45228	2.36218	9.71049	0.00183219	0.25607	Hacl1	14	-1	31598730	31641286
ENSMUSG00000032002	-0.474607	6.93646	9.74975	0.00179348	0.25607	Dcun1d5	9	1	7184520	7208205
ENSMUSG00000020321	-1.17732	3.74291	9.79954	0.00174556	0.25607	Mdh1	11	-1	21556787	21572367
ENSMUSG00000099269	1.85871	2.75573	9.7455	0.00179762	0.25607	Calm5	13	1	3854173	3854761
ENSMUSG00000019969	-0.63305	5.50308	9.69784	0.00184485	0.25607	Psen1	12	1	83688152	83735199
ENSMUSG00000023050	1.56942	2.53169	9.86745	0.00168229	0.25607	Map3k12	15	-1	102497646	102517064
ENSMUSG00000018481	0.676569	7.71667	9.61211	0.00193298	0.264577	Appbp2	11	-1	85187262	85235130
ENSMUSG00000002812	-0.705622	5.64693	9.57	0.00197783	0.267007	Flii	11	-1	60714123	60727263
ENSMUSG00000030541	-0.617667	7.04559	9.54288	0.00200727	0.267319	Idh2	7	-1	80094846	80115392
ENSMUSG00000002778	-0.833268	4.30758	9.48654	0.00206985	0.271978	Kdelr1	7	1	45872772	45883732
ENSMUSG00000100131	1.2252	5.34058	9.27279	0.00232583	0.287081	Gm28439	1	-1	24611535	24612410
ENSMUSG00000038174	0.790915	5.31165	9.22481	0.00238757	0.287081	Fam126b	1	-1	58522806	58586323
ENSMUSG00000031266	-0.681956	6.06278	9.27148	0.00232749	0.287081	Gla	X	-1	134588149	134601125
ENSMUSG00000028405	-0.908093	5.85994	9.32608	0.00225915	0.287081	Aco1	4	1	40143081	40198338
ENSMUSG00000029326	-0.597768	6.11171	9.21828	0.00239611	0.287081	Enoph1	5	1	100039985	100068760
ENSMUSG00000030232	0.740866	7.90689	9.20175	0.00241783	0.287081	Aebp2	6	1	140622663	140678472
ENSMUSG00000003380	0.603465	6.4411	9.22048	0.00239323	0.287081	Rabac1	7	-1	24969752	24972754
ENSMUSG00000073563	0.994235	5.54307	9.34388	0.00223731	0.287081	Csnk1g3	18	1	53862113	53955684
ENSMUSG00000038618	-0.693712	5.95985	9.15078	0.00248613	0.289075	Rassf7	7	1	141215860	141218658
ENSMUSG00000035504	-1.14032	3.33699	9.14551	0.00249329	0.289075	Reep6	10	1	80329953	80336441
ENSMUSG00000027650	0.501375	6.10343	9.07837	0.00258651	0.290969	Tti1	2	-1	157981803	158028433
ENSMUSG00000019979	0.864896	5.16372	9.07234	0.00259505	0.290969	Apaf1	10	-1	90989311	91082770
ENSMUSG00000013155	-1.31223	2.91031	9.07012	0.0025982	0.290969	Enkd1	8	-1	105703651	105708210
ENSMUSG00000038633	-0.66582	6.3583	9.03403	0.00265	0.291906	Degs1	1	-1	182275772	182282804
ENSMUSG00000025154	0.75378	5.7484	9.02315	0.00266581	0.291906	Arhgap19	19	-1	41766588	41802084
ENSMUSG00000019487	-1.09776	3.63573	8.95895	0.00276113	0.299022	Trip10	17	1	57249455	57263665
ENSMUSG00000033799	0.629327	6.76745	8.87426	0.0028922	0.307335	Fam208b	13	-1	3566035	3611108
ENSMUSG00000022961	0.55785	8.18715	8.86917	0.00290027	0.307335	Son	16	1	91647506	91679221
ENSMUSG00000031604	-0.556972	7.47771	8.81589	0.00298619	0.313074	Msmo1	8	-1	64718139	64733792
ENSMUSG00000113019	1.31752	3.39599	8.78953	0.00302965	0.314286	Gm47467	13	-1	74509598	74522461
ENSMUSG00000025935	-0.535088	6.13973	8.66767	0.00323905	0.325723	Tram1	1	-1	13564698	13589910
ENSMUSG00000053208	1.40872	2.82332	8.70226	0.00317816	0.325723	Kat2b-ps	5	-1	93390602	93393091
ENSMUSG00000054874	0.809055	5.40455	8.68022	0.00321682	0.325723	Pcnx3	19	-1	5664635	5688908
ENSMUSG00000030016	0.819286	6.26061	8.62457	0.00331659	0.330152	Zfp638	6	1	83867109	83989550
ENSMUSG00000073664	0.721719	6.14819	8.53844	0.00347724	0.339289	Nbeal1	1	1	60180599	60338328
ENSMUSG00000030796	-1.62477	2.56877	8.5436	0.00346739	0.339289	Tead2	7	1	45215753	45233644
ENSMUSG00000050043	-0.521565	6.27749	8.50516	0.00354141	0.342163	Tmx2	2	-1	84671316	84679140
ENSMUSG00000054942	0.968387	4.39439	8.47591	0.00359881	0.344333	Miga1	3	-1	152273849	152340407
ENSMUSG00000026389	0.737138	7.19332	8.21768	0.00414843	0.344421	Steap3	1	-1	120190757	120272705
ENSMUSG00000042207	0.60675	8.13111	8.2374	0.00410359	0.344421	Kdm5b	1	1	134560171	134635285
ENSMUSG00000037434	1.3308	3.24202	8.2446	0.00408735	0.344421	Slc30a1	1	1	191906767	191913247
ENSMUSG00000035000	2.9613	3.29335	8.30163	0.00396096	0.344421	Dpp4	2	-1	62330073	62412231
ENSMUSG00000031392	-1.3275	2.86957	8.317	0.00392758	0.344421	Irak1	X	-1	74013914	74023918
ENSMUSG00000062070	-1.65434	3.54492	8.36581	0.00382345	0.344421	Pgk1	X	1	106187100	106203699
ENSMUSG00000040761	0.733217	5.21931	8.24613	0.0040839	0.344421	Spen	4	-1	141467890	141538597
ENSMUSG00000045294	-0.703006	6.40048	8.32929	0.00390109	0.344421	Insig1	5	1	28071363	28078662
ENSMUSG00000029490	0.900614	3.74097	8.40008	0.00375205	0.344421	Mfsd7a	5	-1	108441054	108448891
ENSMUSG00000025823	-0.767953	5.95083	8.26508	0.0040415	0.344421	Pdia4	6	-1	47796141	47813430
ENSMUSG00000031617	-0.712742	6.2149	8.32946	0.00390072	0.344421	Tmem184c	8	-1	77595982	77610698
ENSMUSG00000032115	-0.6876	5.31958	8.21309	0.00415892	0.344421	Hyou1	9	1	44379490	44392369
ENSMUSG00000020914	0.587614	7.92227	8.27786	0.00401314	0.344421	Top2a	11	-1	98992943	99024189
ENSMUSG00000021418	-0.541392	5.85814	8.44068	0.0036692	0.344421	Rpp40	13	-1	35893472	35906359
ENSMUSG00000056153	-1.00667	4.00435	8.31304	0.00393615	0.344421	Socs6	18	-1	88665224	88927481
ENSMUSG00000024726	-0.710605	5.32306	8.39361	0.00376543	0.344421	Carnmt1	19	1	18670780	18704788
ENSMUSG00000103317	1.13586	4.15552	8.12988	0.00435417	0.34459	Gm38359	1	-1	181967699	181969923
ENSMUSG00000031161	0.854693	4.84041	8.13098	0.00435152	0.34459	Hdac6	X	-1	7930120	7947889
ENSMUSG00000031347	-1.55062	3.34731	8.07498	0.00448807	0.34459	Cetn2	X	-1	72913532	72918411
ENSMUSG00000028527	-0.540434	7.75161	8.098	0.00443142	0.34459	Ak4	4	1	101419277	101466995
ENSMUSG00000029231	1.25671	4.22239	8.16414	0.00427268	0.34459	Pdgfra	5	1	75152292	75198215
ENSMUSG00000019790	1.08449	3.11249	8.0664	0.00450936	0.34459	Stxbp5	10	-1	9755547	9901079
ENSMUSG00000001783	-0.752042	5.83443	8.10666	0.00441028	0.34459	Rtcb	10	-1	85938637	85957823
ENSMUSG00000022216	-0.903021	4.79008	8.06589	0.00451062	0.34459	Psme1	14	1	55578123	55581529
ENSMUSG00000032560	0.457128	6.44559	8.12451	0.00436708	0.34459	Dnajc13	9	-1	104151282	104262930
ENSMUSG00000096449	0.751831	6.55213	8.19157	0.00420854	0.34459	Gm4076	13	-1	85126550	85127514
ENSMUSG00000028051	1.15972	3.00429	7.99122	0.00470048	0.348295	Hcn3	3	-1	89146074	89160196
ENSMUSG00000003644	-0.529901	6.44303	7.99662	0.00468649	0.348295	Rps6ka1	4	-1	133847290	133887797
ENSMUSG00000023153	-1.29203	2.40863	8.01177	0.00464743	0.348295	Tmem52	4	1	155469114	155470858
ENSMUSG00000011877	-0.923293	4.01165	8.0131	0.00464401	0.348295	Git1	11	1	77493562	77507786
ENSMUSG00000040220	-1.23516	2.48945	7.95412	0.00479781	0.352854	Gas8	8	1	123518834	123536650
ENSMUSG00000013465	-0.561717	6.01194	7.93082	0.00485999	0.354779	Nelfb	2	-1	25199712	25211489
ENSMUSG00000000355	-0.578725	6.12747	7.84314	0.00510139	0.355012	Mcts1	X	1	38600578	38613426
ENSMUSG00000051159	-0.712636	7.13492	7.85076	0.00507994	0.355012	Cited1	X	-1	102247381	102252181
ENSMUSG00000034349	0.600982	7.64042	7.82188	0.00516175	0.355012	Smc4	3	1	69004738	69034623
ENSMUSG00000029330	0.834602	4.65863	7.82506	0.00515267	0.355012	Cds1	5	1	101765130	101823858
ENSMUSG00000011884	-0.904016	4.05524	7.84582	0.00509384	0.355012	Gltp	5	-1	114669398	114690984
ENSMUSG00000042797	1.57579	2.79505	7.82669	0.00514803	0.355012	Aqp11	7	-1	97724006	97738289
ENSMUSG00000031860	-0.9823	3.10715	7.81292	0.00518739	0.355012	Pbx4	8	1	69832491	69872292
ENSMUSG00000032575	-0.695309	6.62383	7.84079	0.00510803	0.355012	Manf	9	-1	106838312	106891979
ENSMUSG00000113204	0.662135	5.21248	7.82087	0.00516462	0.355012	Gm46430	13	-1	74579358	74617945
ENSMUSG00000027472	0.664057	5.87698	7.75566	0.00535444	0.361425	Pdrg1	2	-1	153008890	153015427
ENSMUSG00000069895	0.731078	4.96155	7.76744	0.00531964	0.361425	Atxn1l	8	-1	109726451	109737739
ENSMUSG00000048371	0.644151	8.12588	7.7071	0.00550039	0.368751	Pdp2	8	1	104591451	104599026
ENSMUSG00000029128	-0.904248	3.53292	7.69166	0.00554766	0.369407	Rab28	5	-1	41624976	41708157
ENSMUSG00000026447	-1.07093	2.85212	7.60933	0.00580669	0.36954	Pik3c2b	1	1	133045667	133108687
ENSMUSG00000034154	0.71627	5.14217	7.60695	0.00581438	0.36954	Ino80	2	-1	119373042	119477687
ENSMUSG00000031422	-0.84415	6.17573	7.58878	0.00587328	0.36954	Morf4l2	X	-1	136732942	136743690
ENSMUSG00000051695	0.432399	10.0441	7.62051	0.00577081	0.36954	Pcbp1	6	-1	86524492	86526321
ENSMUSG00000030220	-1.5565	2.20148	7.60911	0.00580741	0.36954	Arhgdib	6	-1	136923655	136941899
ENSMUSG00000020265	-0.527348	6.4748	7.58453	0.00588714	0.36954	Sumo3	10	1	77606097	77618331
ENSMUSG00000086474	0.793536	3.95874	7.64062	0.00570684	0.36954	9130204K15Rik	11	-1	79781979	79872394
ENSMUSG00000021140	0.708341	4.68269	7.63572	0.00572237	0.36954	Pcnx	12	1	81860023	82000924
ENSMUSG00000064368	0.50946	8.26624	7.65595	0.00565854	0.36954	mt-Nd6	MT	-1	13552	14070
ENSMUSG00000053931	-0.51917	7.6032	7.56504	0.00595114	0.370723	Cnn3	3	1	121426497	121458207
ENSMUSG00000006720	-1.27476	2.38109	7.54465	0.00601884	0.370723	Zfp184	13	1	21945094	21960779
ENSMUSG00000039218	0.503677	7.45959	7.55351	0.00598933	0.370723	Srrm2	17	1	23790532	23824741
ENSMUSG00000037408	0.733002	7.21558	7.49424	0.00618968	0.372909	Cnnm4	1	1	36471620	36508764
ENSMUSG00000022995	0.569039	8.04986	7.44271	0.0063694	0.372909	Enah	1	-1	181896384	182019990
ENSMUSG00000042369	-0.801842	4.33569	7.42207	0.00644286	0.372909	Rbm45	2	1	76369984	76383768
ENSMUSG00000108127	0.992403	4.99503	7.36536	0.00664923	0.372909	Gm12845	4	1	117724412	117726872
ENSMUSG00000028917	0.96027	3.75233	7.34258	0.00673403	0.372909	Plekhm2	4	-1	141625734	141664899
ENSMUSG00000005299	-0.511854	5.62605	7.39291	0.00654813	0.372909	Letm1	5	-1	33739673	33782817
ENSMUSG00000047767	-0.490551	6.50552	7.34682	0.00671816	0.372909	Atg16l2	7	-1	101263034	101302251
ENSMUSG00000037049	-0.467646	7.92676	7.33213	0.00677329	0.372909	Smpd1	7	1	105554360	105558389
ENSMUSG00000042138	0.723812	4.6662	7.51686	0.00611241	0.372909	Msantd2	9	1	37489319	37524625
ENSMUSG00000032083	1.06036	5.73922	7.45376	0.00633042	0.372909	Apoa1	9	1	46228580	46230466
ENSMUSG00000069844	-0.773343	5.36487	7.34526	0.006724	0.372909	Sco1	11	1	67052670	67067070
ENSMUSG00000084329	-0.927898	2.93726	7.47254	0.00626471	0.372909	Gm6733	11	1	72833461	72835380
ENSMUSG00000018548	0.853732	4.41432	7.33239	0.0067723	0.372909	Trim37	11	1	87127077	87220683
ENSMUSG00000021207	-1.53906	4.15987	7.35448	0.00668959	0.372909	Akr1c21	13	1	4574075	4586541
ENSMUSG00000020650	0.644508	4.96946	7.47574	0.0062536	0.372909	Bcap29	12	-1	31590967	31634658
ENSMUSG00000078932	1.16641	3.8121	7.33796	0.00675133	0.372909	CN725425	15	1	91199494	91260894
ENSMUSG00000009575	0.538938	7.33212	7.50879	0.00613986	0.372909	Cbx5	15	-1	103191544	103239816
ENSMUSG00000064338	1.0086	3.25363	7.41003	0.00648613	0.372909	mt-Tv	MT	1	1025	1093
ENSMUSG00000064342	1.20454	3.02219	7.34483	0.00672558	0.372909	mt-Ti	MT	1	3706	3774
ENSMUSG00000034602	0.516151	5.34423	7.31359	0.00684349	0.374681	Mon2	10	-1	122992060	123076505
ENSMUSG00000036990	0.537575	6.30851	7.30255	0.00688567	0.374908	Otud4	8	1	79639618	79677724
ENSMUSG00000003824	-0.588642	7.23196	7.22481	0.00719027	0.389341	Syce2	8	1	84872111	84888221
ENSMUSG00000021824	-0.591711	5.71491	7.20762	0.00725946	0.39094	Ap3m1	14	-1	21031442	21052508
ENSMUSG00000021950	1.60542	2.68788	7.19708	0.00730225	0.391107	Anxa8	14	1	34085981	34100571
ENSMUSG00000027248	-0.402241	8.24727	7.18311	0.00735932	0.392033	Pdia3	2	1	121413775	121438687
ENSMUSG00000007872	1.05959	7.80056	7.1576	0.00746471	0.395135	Id3	4	1	136143497	136145755
ENSMUSG00000061755	0.859385	5.95633	7.1405	0.00753621	0.395135	Bod1l	5	-1	41787538	41844315
ENSMUSG00000047036	0.550612	5.94128	7.14012	0.00753783	0.395135	Zfp445	9	-1	122844529	122866006
ENSMUSG00000022453	-0.9008	4.43993	7.11072	0.00766245	0.397439	Naga	15	-1	82329532	82338925
ENSMUSG00000064363	0.600368	10.7584	7.11931	0.0076258	0.397439	mt-Nd4	MT	1	10167	11544
ENSMUSG00000028136	0.551506	6.81509	7.07497	0.00781682	0.403323	Snx27	3	-1	94497544	94582716
ENSMUSG00000025958	0.893165	3.7261	7.02915	0.00801935	0.405286	Creb1	1	1	64532645	64604548
ENSMUSG00000042677	1.36104	2.15313	7.03588	0.00798925	0.405286	Zc3h12a	4	-1	125118423	125127840
ENSMUSG00000017291	0.638017	7.32262	7.03914	0.00797473	0.405286	Taok1	11	-1	77529162	77607815
ENSMUSG00000037904	-1.37444	2.7044	7.04413	0.00795254	0.405286	Ankrd9	12	-1	110975353	110979040
ENSMUSG00000106288	1.53375	2.38087	7.01015	0.00810488	0.407518	Gm43593	5	-1	107806362	107807707
ENSMUSG00000039810	-1.08824	3.19254	6.98134	0.0082364	0.409262	Zc3h10	10	-1	128541963	128547774
ENSMUSG00000021786	1.33597	2.94764	6.98059	0.00823983	0.409262	Oxsm	14	-1	16238652	16249808
ENSMUSG00000024393	0.538693	5.53911	6.97532	0.00826413	0.409262	Prrc2a	17	-1	35149076	35164897
ENSMUSG00000007880	0.481174	7.50081	6.94703	0.00839586	0.411595	Arid1a	4	-1	133679008	133756769
ENSMUSG00000112808	0.636623	5.0223	6.93838	0.00843656	0.411595	Gm4739	10	1	26107789	26108421
ENSMUSG00000020078	-0.421564	7.14641	6.94354	0.00841226	0.411595	Vps26a	10	-1	62455235	62486805
ENSMUSG00000026701	-0.475123	9.05436	6.86443	0.00879284	0.420082	Prdx6	1	-1	161240112	161251219
ENSMUSG00000083076	0.766938	4.14688	6.88007	0.0087162	0.420082	Gm11408	4	-1	80003396	80003914
ENSMUSG00000005514	-0.494102	5.89228	6.89282	0.00865428	0.420082	Por	5	1	135670033	135735326
ENSMUSG00000029461	0.729746	6.08705	6.86015	0.00881393	0.420082	Fam168a	7	1	100706635	100841656
ENSMUSG00000020827	1.49067	2.65782	6.85818	0.00882364	0.420082	Mink1	11	1	70562881	70614483
ENSMUSG00000034690	-1.16454	4.73879	6.74685	0.00939133	0.444959	Nlrp4c	7	1	6045161	6105150
ENSMUSG00000036775	0.538614	5.84377	6.73431	0.0094576	0.445955	Decr2	17	-1	26081211	26090329
ENSMUSG00000025040	-0.860977	4.42405	6.71335	0.00956936	0.446948	Fundc1	X	-1	17556564	17572325
ENSMUSG00000039887	0.620737	5.55639	6.72074	0.00952983	0.446948	Alg14	3	1	121291773	121363094
ENSMUSG00000025762	0.877308	6.47932	6.66004	0.00985985	0.453034	Larp1b	3	1	40949828	41040234
ENSMUSG00000028126	0.86589	4.8197	6.6673	0.00981976	0.453034	Pip5k1a	3	-1	95058530	95106930
ENSMUSG00000107390	1.142	4.53551	6.66419	0.00983696	0.453034	Gm43323	5	-1	66080209	66084466
ENSMUSG00000022185	0.68585	5.05103	6.65577	0.00988353	0.453034	Acin1	14	-1	54642161	54686931
ENSMUSG00000036533	0.732166	4.91063	6.63226	0.0100148	0.456926	Cdc42ep3	17	-1	79333727	79355091
ENSMUSG00000028850	-0.923518	3.96656	6.59576	0.0102222	0.458959	Gpatch3	4	1	133574745	133584243
ENSMUSG00000029623	0.46023	6.47629	6.57834	0.0103227	0.458959	Pdap1	5	-1	145128769	145140238
ENSMUSG00000078817	0.712413	4.26413	6.57505	0.0103418	0.458959	Nlrp12	7	-1	3218784	3249740
ENSMUSG00000002957	-0.370937	7.65896	6.58752	0.0102696	0.458959	Ap2a2	7	1	141562173	141633011
ENSMUSG00000060147	-0.693283	6.11642	6.56757	0.0103854	0.458959	Serpinb6a	13	-1	33917918	34002794
ENSMUSG00000021245	0.903788	4.74451	6.60013	0.0101971	0.458959	Mlh3	12	-1	85234520	85270599
ENSMUSG00000024091	-0.421736	8.53402	6.57414	0.0103471	0.458959	Vapa	17	-1	65578327	65613555
ENSMUSG00000026240	0.49713	6.08142	6.5594	0.0104331	0.458998	Cops7b	1	1	86582904	86609375
ENSMUSG00000022521	0.493903	6.72726	6.55153	0.0104794	0.458998	Crebbp	16	-1	4081328	4213997
ENSMUSG00000047757	-1.39493	2.9344	6.51666	0.0106869	0.461926	Fancb	X	1	164980592	164997272
ENSMUSG00000097530	-0.872649	3.05728	6.52625	0.0106294	0.461926	Kansl2-ps	7	1	72672818	72674278
ENSMUSG00000055065	0.463863	7.06552	6.51666	0.0106869	0.461926	Ddx17	15	-1	79527736	79546741
ENSMUSG00000101939	0.867151	3.42274	6.37961	0.0115439	0.468277	Gm28438	1	-1	24612775	24613119
ENSMUSG00000036104	0.587409	5.12108	6.45551	0.0110609	0.468277	Rab3gap1	1	1	127868773	127943868
ENSMUSG00000102950	0.883226	5.04877	6.39009	0.0114759	0.468277	Gm37018	1	-1	181986336	181990204
ENSMUSG00000031349	-1.63528	2.56004	6.43188	0.011209	0.468277	Nsdhl	X	1	72918557	72958514
ENSMUSG00000074212	1.55494	3.70749	6.39422	0.0114493	0.468277	Dnajb14	3	1	137867675	137916557
ENSMUSG00000043940	0.918594	4.1487	6.36465	0.0116416	0.468277	Wdfy3	5	-1	101832956	102069921
ENSMUSG00000046410	0.890718	6.98082	6.40866	0.0113565	0.468277	Kcnk6	7	-1	29221926	29232515
ENSMUSG00000060427	-0.650041	4.35755	6.3998	0.0114133	0.468277	Zfp868	8	-1	69610857	69625548
ENSMUSG00000031787	-0.760821	3.90571	6.38091	0.0115354	0.468277	Katnb1	8	1	95081186	95103149
ENSMUSG00000032815	0.721232	4.61547	6.40866	0.0113565	0.468277	Fanca	8	-1	123268300	123318576
ENSMUSG00000021752	-0.92039	3.33169	6.47598	0.0109342	0.468277	Kctd6	14	1	8214140	8223563
ENSMUSG00000032279	-0.543565	6.77058	6.36749	0.011623	0.468277	Idh3a	9	1	54586334	54604661
ENSMUSG00000021255	0.825349	6.76384	6.4239	0.0112595	0.468277	Esrrb	12	1	86361117	86521628
ENSMUSG00000022498	-0.776841	4.05007	6.40282	0.0113939	0.468277	Txndc11	16	-1	11074911	11134650
ENSMUSG00000039512	-0.675445	4.38235	6.37104	0.0115997	0.468277	Uhrf1bp1	17	1	27856441	27900041
ENSMUSG00000024277	-1.26318	3.43646	6.46669	0.0109915	0.468277	Mapre2	18	1	23752333	23893861
ENSMUSG00000025091	-0.663281	5.30513	6.43775	0.011172	0.468277	Pnliprp2	19	1	58759723	58777533
ENSMUSG00000031556	-0.949639	4.39547	6.34209	0.0117906	0.468729	Tm2d2	8	1	25017211	25023260
ENSMUSG00000087107	1.71053	2.33559	6.35117	0.0117304	0.468729	AI662270	11	1	83223576	83226604
ENSMUSG00000020936	-0.506345	5.12639	6.34135	0.0117955	0.468729	Nmt1	11	1	103028190	103068912
ENSMUSG00000026398	0.663001	7.55595	6.29473	0.0121097	0.471705	Nr5a2	1	-1	136842571	136960448
ENSMUSG00000027710	-0.528153	5.75924	6.29527	0.0121061	0.471705	Acad9	3	1	36065979	36092853
ENSMUSG00000004359	0.997263	7.00441	6.29563	0.0121036	0.471705	Spic	10	-1	88674772	88685015
ENSMUSG00000014498	-1.0634	3.24643	6.30341	0.0120506	0.471705	Ankrd52	10	1	128377115	128408704
ENSMUSG00000007029	-0.457882	5.9812	6.30798	0.0120195	0.471705	Vars	17	1	35000987	35016322
ENSMUSG00000025950	-0.521882	6.99609	6.27624	0.0122367	0.473966	Idh1	1	-1	65158616	65186500
ENSMUSG00000029178	1.05568	4.50372	6.2723	0.012264	0.473966	Klf3	5	1	64803388	64832901
ENSMUSG00000037351	-0.533452	6.04553	6.24892	0.0124269	0.474985	Actr1b	1	-1	36698114	36714422
ENSMUSG00000107884	1.67265	2.48925	6.23772	0.0125057	0.474985	Gm44144	2	-1	38852978	38854937
ENSMUSG00000034330	-0.698363	4.29687	6.22731	0.0125795	0.474985	Plcg2	8	1	117498291	117635142
ENSMUSG00000097062	1.07842	2.75431	6.24671	0.0124424	0.474985	Gm17586	11	1	120633768	120635125
ENSMUSG00000066057	1.22508	2.37014	6.25746	0.0123671	0.474985	Gm1976	17	-1	94759944	94834799
ENSMUSG00000033319	0.570113	6.47074	6.23259	0.012542	0.474985	Fem1c	18	-1	46501746	46525971
ENSMUSG00000027889	-1.35988	3.05631	6.2154	0.0126644	0.476365	Ampd2	3	-1	108074062	108086651
ENSMUSG00000027652	0.651476	5.15783	6.18168	0.012908	0.478525	Ralgapb	2	1	158409848	158499253
ENSMUSG00000027852	-0.522792	5.71562	6.19557	0.012807	0.478525	Nras	3	1	103058285	103067914
ENSMUSG00000058046	-0.676707	4.82212	6.18057	0.0129161	0.478525	4933430I17Rik	4	1	62525369	62547993
ENSMUSG00000074746	0.745531	5.48801	6.19324	0.0128239	0.478525	Pdzd8	19	-1	59296084	59345780
ENSMUSG00000031353	-0.419465	7.93461	6.1093	0.0134472	0.492434	Rbbp7	X	1	162760402	162779092
ENSMUSG00000008384	0.76079	5.32901	6.09698	0.0135413	0.492434	Sertad1	7	1	27486910	27490316
ENSMUSG00000020869	-0.419881	8.04034	6.10026	0.0135162	0.492434	Lrrc59	11	1	94629767	94645216
ENSMUSG00000038534	-0.69752	5.10931	6.10086	0.0135116	0.492434	Osbpl7	11	1	97050628	97068904
ENSMUSG00000021114	-0.440999	6.51843	6.10129	0.0135083	0.492434	Atp6v1d	12	-1	78840725	78861638
ENSMUSG00000048661	0.632674	5.00151	6.08062	0.0136673	0.494952	Lemd3	10	-1	120923413	120979332
ENSMUSG00000015837	-0.871041	6.69405	6.07498	0.013711	0.494952	Sqstm1	11	-1	50199366	50210827
ENSMUSG00000098041	1.39065	2.85184	6.05673	0.0138534	0.496361	Gm26981	7	1	92729840	92733748
ENSMUSG00000020495	0.532363	5.80729	6.05065	0.0139011	0.496361	Smg8	11	-1	87077732	87086774
ENSMUSG00000022747	-0.724801	3.93007	6.05636	0.0138563	0.496361	St3gal6	16	-1	58468125	58524243
ENSMUSG00000023074	-0.828096	6.1981	6.02523	0.0141028	0.497098	Mospd1	X	-1	53344598	53370502
ENSMUSG00000004895	0.862032	3.51382	6.01635	0.014174	0.497098	Prcc	3	-1	87858903	87885608
ENSMUSG00000005813	-0.368352	7.0552	6.02572	0.0140989	0.497098	Metap1	3	-1	138458956	138489515
ENSMUSG00000028347	1.39986	4.16109	6.01749	0.0141648	0.497098	Tmeff1	4	1	48585174	48663131
ENSMUSG00000005580	1.05133	4.45542	6.03232	0.0140462	0.497098	Adcy9	16	-1	4287529	4420498
ENSMUSG00000097229	1.20884	3.72736	5.98357	0.0144398	0.499312	Platr23	1	-1	136622098	136624650
ENSMUSG00000021807	-0.488647	7.03986	5.99328	0.0143604	0.499312	Rtraf	14	-1	19811351	19823824
ENSMUSG00000010358	0.816388	4.01269	5.99531	0.014344	0.499312	Ifi35	11	1	101448407	101458698
ENSMUSG00000022752	0.358827	8.43435	5.98382	0.0144377	0.499312	Tomm70a	16	1	57121703	57156705
ENSMUSG00000017861	-0.452504	7.39119	5.96972	0.0145536	0.500583	Mybl2	2	1	163054687	163084688
ENSMUSG00000027999	0.554389	5.68703	5.96675	0.0145781	0.500583	Pla2g12a	3	1	129878606	129895825
ENSMUSG00000000579	1.35577	2.93547	5.93764	0.0148209	0.505397	Dynlt1c	17	1	6601671	6609774
ENSMUSG00000024642	0.494135	6.36682	5.94229	0.0147818	0.505397	Tle4	19	-1	14448072	14598051
ENSMUSG00000026064	-0.396976	7.81375	5.88579	0.0152636	0.505416	Ptp4a1	1	-1	30940302	30949309
ENSMUSG00000042699	0.657663	6.88817	5.88415	0.0152777	0.505416	Dhx9	1	-1	153455758	153487660
ENSMUSG00000089872	-0.953336	2.75839	5.84247	0.0156439	0.505416	Rps6kc1	1	-1	190700202	190911770
ENSMUSG00000069114	0.435357	7.89291	5.89635	0.0151723	0.505416	Zbtb10	3	1	9250602	9285333
ENSMUSG00000028207	0.857173	3.69079	5.87924	0.0153205	0.505416	Asph	4	-1	9448069	9669344
ENSMUSG00000028221	-0.509022	6.3141	5.87404	0.0153658	0.505416	Pip4p2	4	1	14864076	14915176
ENSMUSG00000020220	0.552003	6.3373	5.89842	0.0151545	0.505416	Vps13d	4	-1	144972622	145195005
ENSMUSG00000029171	-1.23215	2.64537	5.90296	0.0151154	0.505416	Pgm2	5	1	64092950	64128351
ENSMUSG00000041638	0.465992	7.344	5.88579	0.0152635	0.505416	Gcn1l1	5	1	115565254	115622654
ENSMUSG00000055874	-0.884249	4.36111	5.92251	0.0149487	0.505416	Foxi3	6	1	70956531	70961066
ENSMUSG00000031921	1.02412	3.25261	5.82546	0.0157959	0.505416	Terf2	8	-1	107069400	107096547
ENSMUSG00000032422	0.796427	3.86742	5.84225	0.0156458	0.505416	Snx14	9	-1	88376750	88438958
ENSMUSG00000079162	0.583616	9.3153	5.85496	0.0155332	0.505416	Trim43b	9	-1	89084624	89092835
ENSMUSG00000049299	-0.549665	5.5871	5.84607	0.0156118	0.505416	Trappc1	11	1	69323980	69325793
ENSMUSG00000037486	0.516533	6.35588	5.8806	0.0153086	0.505416	Asxl2	12	1	3426857	3506852
ENSMUSG00000037149	-0.444436	6.66426	5.82821	0.0157712	0.505416	Ddx1	12	-1	13216973	13249213
ENSMUSG00000022555	-0.685977	4.67718	5.87045	0.0153972	0.505416	Dgat1	15	-1	76502015	76511953
ENSMUSG00000024921	-1.10065	2.60646	5.82577	0.015793	0.505416	Smarca2	19	1	26605050	26778322
ENSMUSG00000025036	-0.851893	3.0821	5.84868	0.0155887	0.505416	Sfxn2	19	1	46573365	46596898
ENSMUSG00000046157	0.863579	6.30863	5.81103	0.015926	0.50793	Tmem229b	12	-1	78961795	79007627
ENSMUSG00000029020	0.516919	5.10804	5.79962	0.0160297	0.50874	Mfn2	4	-1	147873599	147904704
ENSMUSG00000019917	1.61608	3.18002	5.79688	0.0160546	0.50874	Sept10	10	-1	59141627	59221847
ENSMUSG00000004665	-0.999549	4.59116	5.78308	0.0161812	0.511108	Cnn2	10	1	79988584	79996062
ENSMUSG00000031671	-0.685116	4.28791	5.77346	0.01627	0.51227	Setd6	8	1	95715881	95719010
ENSMUSG00000017776	0.499317	5.78509	5.75756	0.0164179	0.515281	Crk	11	1	75679259	75706908
ENSMUSG00000071359	-0.754617	4.37808	5.74723	0.0165146	0.516672	Tbpl1	10	-1	22703879	22731938
ENSMUSG00000050052	-0.538549	7.51567	5.74075	0.0165757	0.516941	Tdrp	8	-1	13952008	13975032
ENSMUSG00000002748	0.604963	6.18268	5.73504	0.0166297	0.516952	Baz1b	5	1	135187264	135246129
ENSMUSG00000056671	-0.606385	7.57419	5.72963	0.016681	0.516952	Prelid2	18	-1	41875696	41951194
ENSMUSG00000021403	-1.44392	5.57402	5.71127	0.0168563	0.520749	Serpinb9b	13	1	33027416	33041884
ENSMUSG00000039621	1.05858	3.40623	5.69636	0.0170001	0.520846	Prex1	2	-1	166566342	166713832
ENSMUSG00000021951	0.483517	6.88849	5.69452	0.017018	0.520846	Eef1akmt1	14	-1	57549597	57571612
ENSMUSG00000040658	0.539361	6.04727	5.69557	0.0170078	0.520846	Dnph1	17	1	46496711	46499624
ENSMUSG00000041453	0.62456	4.74363	5.67899	0.0171693	0.522232	Rpl21	5	1	146832890	146837032
ENSMUSG00000023010	-0.374009	6.66098	5.68288	0.0171312	0.522232	Tmbim6	15	1	99392882	99410049
ENSMUSG00000018401	-0.639289	5.32097	5.673	0.017228	0.522406	Mtmr4	11	1	87592162	87616302
ENSMUSG00000049717	0.861975	2.82036	5.64857	0.0174696	0.526903	Lig4	8	-1	9969049	9977686
ENSMUSG00000031799	-0.52356	7.45292	5.6472	0.0174832	0.526903	Tpm4	8	1	72134975	72153142
ENSMUSG00000032599	-1.02861	2.76658	5.63337	0.0176218	0.527849	Ip6k2	9	1	108783796	108806337
ENSMUSG00000020890	0.841409	4.53303	5.63841	0.0175711	0.527849	Gucy2e	11	-1	69218117	69237036
ENSMUSG00000038866	0.984016	3.68669	5.61639	0.0177933	0.529779	Zcchc2	1	1	105990406	106034074
ENSMUSG00000027782	0.463721	6.04836	5.61106	0.0178474	0.529779	Kpna4	3	-1	69067149	69127113
ENSMUSG00000031770	-1.9518	2.27901	5.61497	0.0178077	0.529779	Herpud1	8	1	94386438	94395377
ENSMUSG00000062382	-0.484644	5.95987	5.59834	0.0179775	0.532035	Ftl1-ps1	13	1	74399694	74407346
ENSMUSG00000075376	0.617298	6.09654	5.5333	0.0186579	0.532573	Rc3h2	2	-1	37370069	37422903
ENSMUSG00000102919	0.653096	4.34179	5.55184	0.0184613	0.532573	Gm37726	3	1	84873891	84877776
ENSMUSG00000040511	-1.61051	2.92271	5.54012	0.0185853	0.532573	Pvr	7	-1	19903578	19921160
ENSMUSG00000039910	1.51696	3.98766	5.53022	0.0186907	0.532573	Cited2	10	1	17723218	17725674
ENSMUSG00000037134	0.615691	5.84999	5.54637	0.018519	0.532573	Prmt9	8	1	77549397	77581338
ENSMUSG00000021928	-0.90704	2.6518	5.55294	0.0184497	0.532573	Ebpl	14	-1	61331742	61360439
ENSMUSG00000034194	-0.441702	6.03011	5.53295	0.0186616	0.532573	R3hcc1	14	-1	69697307	69707584
ENSMUSG00000032437	-0.422559	6.69568	5.55637	0.0184136	0.532573	Stt3b	9	-1	115242581	115310421
ENSMUSG00000041297	0.678354	4.50552	5.52953	0.0186981	0.532573	Cdk13	13	-1	17710315	17805097
ENSMUSG00000074830	0.815997	3.95876	5.54649	0.0185178	0.532573	Zfp640	13	-1	66669928	66698243
ENSMUSG00000018042	-0.77989	3.7171	5.56452	0.018328	0.532573	Cyb5r3	15	-1	83153494	83172592
ENSMUSG00000034362	-0.937693	3.79799	5.54747	0.0185075	0.532573	Csta1	16	-1	36119946	36131241
ENSMUSG00000023927	0.443726	7.33023	5.58072	0.0181592	0.532573	Satb1	17	-1	51736187	51833290
ENSMUSG00000026620	0.680448	5.08163	5.51654	0.0188374	0.534994	Mark1	1	-1	184896789	184999570
ENSMUSG00000039105	-0.488727	6.17897	5.4875	0.019153	0.542392	Atp6v1g1	4	1	63544772	63550750
ENSMUSG00000035435	1.14666	3.07372	5.47109	0.0193336	0.545938	Abca17	17	-1	24264259	24351068
ENSMUSG00000110282	1.39287	2.31644	5.44669	0.0196054	0.552032	B930086L07Rik	7	-1	133116534	133120271
ENSMUSG00000039033	0.504241	5.26514	5.42497	0.0198507	0.555876	Tasp1	2	-1	139833480	140066805
ENSMUSG00000025510	-0.447737	6.26341	5.42462	0.0198547	0.555876	Cd151	7	1	141467392	141471473
ENSMUSG00000024947	-0.80386	3.83001	5.41413	0.0199745	0.557644	Men1	19	1	6334979	6340891
ENSMUSG00000028053	0.628128	4.85438	5.39371	0.0202095	0.562271	Ash1l	3	1	88950622	89079375
ENSMUSG00000050953	-0.337801	9.22545	5.38984	0.0202543	0.562271	Gja1	10	1	56377330	56402513
ENSMUSG00000029361	0.64595	4.59167	5.37705	0.0204033	0.563234	Nos1	5	1	117781032	117958840
ENSMUSG00000031864	-0.661538	4.4876	5.37969	0.0203724	0.563234	Ints10	8	1	68793929	68831667
ENSMUSG00000020198	0.419718	6.96067	5.34882	0.0207363	0.569668	Ap3d1	10	-1	80706956	80742264
ENSMUSG00000025353	-0.469154	5.77042	5.3475	0.020752	0.569668	Ormdl2	10	-1	128817902	128821645
ENSMUSG00000036188	0.744588	5.06412	5.34165	0.0208218	0.569997	Ankmy2	12	1	36157114	36197291
ENSMUSG00000035778	-1.39087	2.52409	5.20419	0.0225325	0.570924	Ggta1	2	-1	35400179	35463231
ENSMUSG00000015932	-0.422423	6.26348	5.29925	0.0213346	0.570924	Dstn	2	1	143915320	143943324
ENSMUSG00000025283	-0.637706	10.0995	5.21542	0.0223874	0.570924	Sat1	X	-1	155213132	155216449
ENSMUSG00000074637	1.49682	2.67527	5.2767	0.0216126	0.570924	Sox2	3	1	34650405	34652461
ENSMUSG00000106223	0.801857	3.65488	5.27432	0.0216423	0.570924	2400006E01Rik	3	-1	41521247	41528474
ENSMUSG00000027947	0.772924	4.54541	5.28523	0.0215071	0.570924	Il6ra	3	-1	89864059	89913196
ENSMUSG00000028211	0.668392	5.56891	5.21454	0.0223988	0.570924	Trp53inp1	4	1	11156431	11174379
ENSMUSG00000028677	0.748875	4.55256	5.19894	0.0226006	0.570924	Rnf220	4	-1	117271463	117497052
ENSMUSG00000042500	0.929617	4.80535	5.28648	0.0214916	0.570924	Ago4	4	-1	126489541	126533472
ENSMUSG00000046671	-0.575649	4.96046	5.32265	0.02105	0.570924	Mtfr1l	4	-1	134525550	134535387
ENSMUSG00000066000	-0.510509	5.96127	5.20646	0.0225031	0.570924	Zfp979	4	-1	147611937	147642513
ENSMUSG00000044221	-0.38907	7.09414	5.26708	0.0217325	0.570924	Grsf1	5	-1	88659448	88676171
ENSMUSG00000029571	-0.857389	3.98167	5.27038	0.0216913	0.570924	Tmem106b	6	1	13069759	13089269
ENSMUSG00000029777	-0.345578	7.36792	5.19298	0.0226783	0.570924	Gars	6	1	55038007	55079500
ENSMUSG00000034832	-1.26688	2.53693	5.19254	0.0226841	0.570924	Tet3	6	-1	83362373	83459084
ENSMUSG00000058230	0.441786	6.74919	5.24902	0.0219591	0.570924	Arhgap35	7	-1	16493719	16614993
ENSMUSG00000031451	1.2597	3.60239	5.19059	0.0227095	0.570924	Gas6	8	-1	13465374	13494490
ENSMUSG00000031887	-0.959228	2.54655	5.33176	0.0209402	0.570924	Tradd	8	-1	105258286	105264609
ENSMUSG00000021814	-0.364705	6.66286	5.25908	0.0218325	0.570924	Anxa7	14	-1	20455260	20480133
ENSMUSG00000033004	0.477091	6.57068	5.2877	0.0214766	0.570924	Mycbp2	14	-1	103113411	103346814
ENSMUSG00000022136	-0.576336	5.21149	5.24695	0.0219853	0.570924	Dnajc3	14	1	118937976	118981697
ENSMUSG00000032059	-0.94673	4.07156	5.25022	0.021944	0.570924	Alg9	9	1	50775019	50843542
ENSMUSG00000039585	0.708699	6.60404	5.24137	0.0220559	0.570924	Myo9a	9	1	59750896	59928866
ENSMUSG00000018906	-0.659864	4.5778	5.21182	0.0224339	0.570924	P4ha2	11	1	54100095	54131665
ENSMUSG00000020925	-0.417413	7.55887	5.22395	0.0222779	0.570924	Ccdc43	11	-1	102684686	102697782
ENSMUSG00000062248	0.444636	9.76364	5.3065	0.021246	0.570924	Cks2	13	1	51645232	51650660
ENSMUSG00000023067	1.27187	5.49707	5.3027	0.0212924	0.570924	Cdkn1a	17	1	29090976	29100727
ENSMUSG00000041258	0.936802	3.60934	5.27926	0.0215809	0.570924	Zfp236	18	-1	82593593	82692883
ENSMUSG00000024645	0.680801	5.86606	5.23731	0.0221074	0.570924	Timm21	18	-1	84947294	84951524
ENSMUSG00000110277	-1.05315	3.14251	5.21407	0.0224048	0.570924	Gm45871	18	1	90579777	90592522
ENSMUSG00000041488	-0.70784	5.56788	5.30241	0.0212959	0.570924	Stx3	19	-1	11775118	11819403
ENSMUSG00000064343	0.93429	3.22258	5.2031	0.0225467	0.570924	mt-Tq	MT	-1	3772	3842
ENSMUSG00000020780	-0.503804	5.34253	5.17617	0.0228987	0.574216	Srp68	11	-1	116245166	116274217
ENSMUSG00000032497	-0.445014	5.74214	5.17069	0.0229711	0.57457	Lrrfip2	9	1	111117592	111225668
ENSMUSG00000028494	-0.742954	5.64757	5.15653	0.0231591	0.577804	Plin2	4	-1	86648386	86670060
ENSMUSG00000033307	-0.393264	7.02629	5.1376	0.023413	0.579737	Mif	10	-1	75859353	75860240
ENSMUSG00000007594	-1.6123	2.1042	5.138	0.0234077	0.579737	Hapln4	8	1	70083457	70090862
ENSMUSG00000103378	1.33466	3.14086	5.14362	0.0233319	0.579737	Gm37176	17	1	51859167	51863217
ENSMUSG00000070522	0.592437	4.23586	5.12852	0.0235357	0.580002	Gm6505	3	-1	28764713	28765360
ENSMUSG00000033054	0.424598	6.04745	5.12436	0.0235923	0.580002	Npat	9	1	53537047	53574342
ENSMUSG00000017376	0.658247	4.56743	5.12377	0.0236003	0.580002	Nlk	11	-1	78567168	78697373
ENSMUSG00000028089	1.192	2.27819	5.11305	0.0237465	0.581555	Chd1l	3	-1	97560742	97610203
ENSMUSG00000063810	0.651955	5.03656	5.10191	0.0238995	0.581555	Alms1	6	1	85587531	85702753
ENSMUSG00000018339	1.00959	2.9217	5.10438	0.0238656	0.581555	Gpx3	11	1	54902453	54910377
ENSMUSG00000024298	0.590255	4.9234	5.10392	0.0238719	0.581555	Zfp871	17	-1	32765496	32788287
ENSMUSG00000021520	-0.422571	8.04584	5.08273	0.0241652	0.586572	Uqcrb	13	-1	66900617	66905378
ENSMUSG00000046836	-0.566341	4.72019	5.04412	0.0247097	0.591749	Brox	1	-1	183276352	183297269
ENSMUSG00000026956	-0.510871	6.37798	5.06183	0.0244584	0.591749	Uap1l1	2	-1	25359889	25365682
ENSMUSG00000002458	-1.33364	2.18994	4.98467	0.0255728	0.591749	Rgs19	2	-1	181688419	181693977
ENSMUSG00000027809	-0.731759	3.39503	4.99696	0.0253919	0.591749	Etfdh	3	-1	79603788	79629500
ENSMUSG00000027893	0.494852	5.30857	4.99429	0.025431	0.591749	Ahcyl1	3	-1	107663118	107696560
ENSMUSG00000005672	1.21723	4.32217	5.03338	0.0248633	0.591749	Kit	5	1	75574916	75656722
ENSMUSG00000030423	-0.345668	6.49586	5.00885	0.025218	0.591749	Pop4	7	-1	38261996	38271423
ENSMUSG00000074071	1.12156	3.53286	4.98424	0.0255792	0.591749	Fam169b	7	1	68273839	68363092
ENSMUSG00000019804	-0.409574	8.7156	4.98972	0.0254984	0.591749	Snx3	10	1	42502030	42535381
ENSMUSG00000032065	1.34978	2.83531	4.99388	0.025437	0.591749	Tex12	9	-1	50556819	50561325
ENSMUSG00000035164	0.641573	6.13127	4.97402	0.0257308	0.591749	Zc3h12c	9	-1	52111344	52168572
ENSMUSG00000010342	1.14268	2.6648	5.00218	0.0253155	0.591749	Tex14	11	1	87405065	87555823
ENSMUSG00000025384	-0.824219	2.98705	5.03462	0.0248456	0.591749	Faap100	11	-1	120369055	120378764
ENSMUSG00000071281	0.960068	3.27608	5.04412	0.0247097	0.591749	Zfp65	13	-1	67705309	67729173
ENSMUSG00000020658	1.14009	2.58436	4.97209	0.0257595	0.591749	Efr3b	12	-1	3962554	4038915
ENSMUSG00000022551	-0.411855	7.28793	4.9985	0.0253692	0.591749	Cyc1	15	1	76343523	76346260
ENSMUSG00000068086	1.43332	2.64503	5.00574	0.0252633	0.591749	Cyp2d9	15	1	82433437	82456845
ENSMUSG00000022811	0.495389	6.57868	4.98125	0.0256235	0.591749	Zfp148	16	1	33380836	33504363
ENSMUSG00000001229	-0.773716	2.86432	5.02857	0.0249325	0.591749	Dpp9	17	-1	56186807	56218905
ENSMUSG00000005871	0.639177	6.08926	4.97424	0.0257275	0.591749	Apc	18	1	34220924	34322189
ENSMUSG00000024483	0.582893	5.16031	5.03682	0.024814	0.591749	Ankhd1	18	1	36559987	36665917
ENSMUSG00000012443	0.45038	6.52848	5.0503	0.0246217	0.591749	Kif11	19	1	37376403	37421859
ENSMUSG00000064356	-0.87803	2.9862	5.04226	0.0247362	0.591749	mt-Atp8	MT	1	7766	7969
ENSMUSG00000013698	-1.12817	2.45943	4.96053	0.0259323	0.593	Pea15a	1	-1	172196728	172206804
ENSMUSG00000028962	-0.813128	3.5784	4.96009	0.0259389	0.593	Slc4a2	5	1	24423837	24440950
ENSMUSG00000032293	0.395907	6.41925	4.95351	0.0260378	0.593	Ireb2	9	1	54863789	54912530
ENSMUSG00000002307	-0.522296	4.67351	4.95239	0.0260547	0.593	Daxx	17	1	33909414	33915590
ENSMUSG00000027324	0.536395	4.43157	4.94721	0.0261329	0.593409	Rpusd2	2	1	119034790	119039769
ENSMUSG00000103722	1.03894	3.7255	4.92534	0.0264657	0.593672	2700078F05Rik	1	-1	181950132	181953375
ENSMUSG00000005142	-0.695645	4.41654	4.924	0.0264862	0.593672	Man2b1	8	1	85083270	85098282
ENSMUSG00000021870	0.434689	6.85669	4.92578	0.0264589	0.593672	Slmap	14	-1	26413168	26534931
ENSMUSG00000025142	0.472421	5.29355	4.93182	0.0263666	0.593672	Aspscr1	11	1	120672973	120709447
ENSMUSG00000034751	1.26146	3.29163	4.92344	0.0264947	0.593672	Mast4	13	-1	102732486	103334497
ENSMUSG00000034116	-1.09496	2.68977	4.92271	0.0265059	0.593672	Vav1	17	1	57279100	57328031
ENSMUSG00000084353	0.697298	3.61979	4.80394	0.0283947	0.59564	Gm15452	1	-1	8791923	8792162
ENSMUSG00000070939	-0.727589	4.36561	4.79588	0.0285279	0.59564	Tgfbrap1	1	-1	43047200	43098637
ENSMUSG00000026361	0.478446	5.06504	4.86695	0.0273758	0.59564	Cdc73	1	-1	143598800	143702893
ENSMUSG00000023094	1.45341	2.56584	4.80789	0.0283297	0.59564	Msrb2	2	1	19371440	19394976
ENSMUSG00000039844	-0.920574	3.24112	4.87189	0.0272975	0.59564	Rapgef1	2	1	29619720	29740978
ENSMUSG00000026766	-0.587186	5.79226	4.83943	0.0278161	0.59564	Mmadhc	2	-1	50279881	50296801
ENSMUSG00000054484	-0.478221	6.1572	4.85649	0.0275423	0.59564	Tmem62	2	1	120977017	121007852
ENSMUSG00000031378	-1.39194	2.27103	4.80082	0.0284461	0.59564	Abcd1	X	1	73716597	73738534
ENSMUSG00000045103	-1.07451	2.82954	4.86924	0.0273395	0.59564	Dmd	X	1	82948870	85206141
ENSMUSG00000004233	0.531599	5.22524	4.80314	0.028408	0.59564	Wars2	3	1	99141068	99239186
ENSMUSG00000015247	-0.545394	4.7011	4.85977	0.02749	0.59564	Nipsnap3b	4	1	53011880	53022060
ENSMUSG00000028580	0.444335	7.23153	4.89834	0.0268826	0.59564	Pum1	4	1	130663321	130781564
ENSMUSG00000063430	-1.32733	2.6486	4.84829	0.0276736	0.59564	Wscd2	5	1	113490333	113589725
ENSMUSG00000079173	0.935007	5.50712	4.83099	0.0279526	0.59564	Zan	5	-1	137378637	137477064
ENSMUSG00000025702	0.830202	3.2352	4.81948	0.0281399	0.59564	March8	6	1	116338024	116409540
ENSMUSG00000034867	-0.891477	3.15361	4.84478	0.0277299	0.59564	Ankrd27	7	1	35586244	35639226
ENSMUSG00000055320	0.896704	5.47213	4.80574	0.0283651	0.59564	Tead1	7	1	112679318	112906807
ENSMUSG00000015981	-1.15985	2.07311	4.89392	0.0269515	0.59564	Stk32c	7	-1	139103638	139213307
ENSMUSG00000000730	-0.499938	5.43258	4.90654	0.0267553	0.59564	Dnmt3l	10	1	78041947	78063622
ENSMUSG00000031634	-0.443898	5.55209	4.80663	0.0283504	0.59564	Ufsp2	8	1	45975528	45996958
ENSMUSG00000031838	-0.632354	4.93534	4.84581	0.0277134	0.59564	Ifi30	8	-1	70762774	70766663
ENSMUSG00000032336	0.497385	5.4886	4.86372	0.0274272	0.59564	Nptn	9	1	58582240	58657955
ENSMUSG00000032580	0.361501	6.75093	4.89155	0.0269884	0.59564	Rbm5	9	-1	107740371	107770996
ENSMUSG00000018340	-0.678064	3.80448	4.8265	0.0280255	0.59564	Anxa6	11	-1	54979108	55033445
ENSMUSG00000004798	-0.940223	3.04992	4.8109	0.0282803	0.59564	Ulk2	11	-1	61775649	61855073
ENSMUSG00000017837	-0.514649	5.26801	4.89644	0.0269122	0.59564	Nkiras2	11	1	100619244	100627607
ENSMUSG00000045767	0.575154	4.89054	4.86334	0.0274331	0.59564	B230219D22Rik	13	1	55693124	55703500
ENSMUSG00000033837	-0.899359	2.77874	4.83202	0.027936	0.59564	Foxh1	15	-1	76668225	76669948
ENSMUSG00000004460	-0.449817	6.43525	4.87103	0.0273112	0.59564	Dnajb11	16	1	22857845	22879634
ENSMUSG00000035376	-0.630261	4.74195	4.8227	0.0280873	0.59564	Hacd2	16	1	35022428	35109177
ENSMUSG00000023830	0.551052	7.87405	4.85701	0.027534	0.59564	Igf2r	17	-1	12682406	12769664
ENSMUSG00000025027	-0.414736	6.57325	4.79935	0.0284705	0.59564	Xpnpep1	19	-1	52943417	53040214
ENSMUSG00000083219	0.774221	3.66316	4.7738	0.0288959	0.596904	Gm11410	4	1	80003989	80005131
ENSMUSG00000006442	-0.375497	7.95804	4.77048	0.0289518	0.596904	Srm	4	1	148591503	148594993
ENSMUSG00000016510	-0.487403	4.72533	4.7738	0.0288961	0.596904	Mtif3	5	-1	146951573	146963800
ENSMUSG00000074026	0.941148	2.53517	4.77511	0.028874	0.596904	Gm6091	8	-1	126476248	126476412
ENSMUSG00000086199	0.73675	4.73477	4.7801	0.0287905	0.596904	Bcas3os1	11	-1	85702200	85719744
ENSMUSG00000049164	0.720791	5.08944	4.78298	0.0287424	0.596904	Zfp518a	19	1	40894705	40917947
ENSMUSG00000005103	-0.580572	6.55137	4.75469	0.0292185	0.601145	Wdr1	5	-1	38526813	38563221
ENSMUSG00000026895	-0.442035	6.14747	4.73623	0.0295337	0.605104	Ndufa8	2	-1	36036326	36049406
ENSMUSG00000038481	0.640725	4.78423	4.73738	0.0295139	0.605104	Cdk19	10	1	40339564	40483818
ENSMUSG00000045594	-0.556449	6.83878	4.73041	0.0296338	0.605561	Glb1	9	1	114401076	114474898
ENSMUSG00000021690	0.666971	5.81235	4.72779	0.029679	0.605561	Jmy	13	-1	93430101	93499808
ENSMUSG00000039756	0.407546	7.90889	4.71614	0.0298807	0.608419	Dnttip2	3	1	122274388	122285271
ENSMUSG00000021840	0.394435	6.35681	4.70321	0.0301064	0.609275	Mapk1ip1l	14	1	47298266	47323204
ENSMUSG00000022108	-0.700384	4.34516	4.69958	0.0301701	0.609275	Itm2b	14	-1	73362226	73385289
ENSMUSG00000001280	0.636594	6.1238	4.70477	0.030079	0.609275	Sp1	15	1	102406143	102436404
ENSMUSG00000022911	0.678719	4.07934	4.69984	0.0301654	0.609275	Arl13b	16	-1	62793685	62847040
ENSMUSG00000032320	-0.721626	4.61695	4.69184	0.0303062	0.610082	Rcn2	9	1	56041845	56061882
ENSMUSG00000021037	-0.379816	7.01785	4.69027	0.0303339	0.610082	Ahsa1	12	1	87266479	87273998
ENSMUSG00000043424	-0.661974	4.19234	4.68636	0.030403	0.610226	Eif3j2	18	-1	43475418	43477796
ENSMUSG00000058291	-0.802201	2.91902	4.67901	0.0305333	0.610734	Zfp68	5	-1	138603652	138619761
ENSMUSG00000053347	1.17392	2.92761	4.67795	0.0305522	0.610734	Zfp943	17	1	21962552	22071168
ENSMUSG00000000378	-0.932519	2.96838	4.67276	0.0306446	0.611342	Ccm2	11	1	6546887	6596744
ENSMUSG00000105167	1.06269	3.38158	4.66815	0.030727	0.611746	Snord43	15	-1	80082847	80082954
ENSMUSG00000052512	1.36	2.77035	4.66043	0.0308655	0.613265	Nav2	7	1	48908716	49610090
ENSMUSG00000022568	-0.799719	3.46992	4.65648	0.0309366	0.613441	Scrib	15	-1	76047158	76069784
ENSMUSG00000025474	-0.637304	4.56453	4.63998	0.0312354	0.617565	Tubgcp2	7	-1	139995955	140036669
ENSMUSG00000020561	0.370161	7.7666	4.63808	0.0312699	0.617565	Twistnb	12	1	33429635	33441392
ENSMUSG00000022021	0.855638	4.20964	4.62859	0.0314434	0.618512	Diaph3	14	-1	86655367	87141235
ENSMUSG00000054150	0.818992	3.82161	4.63134	0.0313931	0.618512	Syne3	12	-1	104929933	105009809
ENSMUSG00000034297	0.528512	5.39299	4.6249	0.0315111	0.61861	Med13	11	-1	86267033	86357602
ENSMUSG00000027397	-0.410053	7.04331	4.60951	0.0317951	0.619343	Slc20a1	2	1	129198764	129211616
ENSMUSG00000027900	-0.535876	5.25706	4.60889	0.0318067	0.619343	Dram2	3	1	106547798	106575890
ENSMUSG00000030204	-0.333416	7.8326	4.61304	0.0317298	0.619343	Ddx47	6	1	135011612	135023776
ENSMUSG00000052825	-0.378901	7.19578	4.60169	0.0319405	0.619343	Gm9892	8	-1	52196065	52197056
ENSMUSG00000052446	0.469082	5.70723	4.60007	0.0319706	0.619343	Zfp961	8	1	71951038	71993792
ENSMUSG00000060639	0.7854	2.80047	4.60457	0.0318869	0.619343	Hist1h4i	13	-1	22040636	22041362
ENSMUSG00000048410	0.611254	5.74887	4.59912	0.0319884	0.619343	Zfp407	18	-1	84128027	84589725
ENSMUSG00000050148	-0.696843	3.48378	4.57234	0.0324922	0.619362	Ubqln2	X	1	153498227	153501570
ENSMUSG00000028438	0.787573	2.76024	4.58438	0.0322646	0.619362	Kif24	4	-1	41390745	41464887
ENSMUSG00000029651	-0.994942	2.81446	4.57361	0.0324681	0.619362	Mtus2	5	1	147957320	148316065
ENSMUSG00000030824	-0.762736	4.2658	4.59459	0.0320731	0.619362	Nucb1	7	-1	45490458	45510406
ENSMUSG00000019987	1.03079	4.54615	4.57376	0.0324652	0.619362	Arg1	10	-1	24915221	24927484
ENSMUSG00000047098	-0.598004	4.87256	4.57766	0.0323914	0.619362	Rnf31	14	1	55591708	55603693
ENSMUSG00000055069	0.661312	5.5983	4.58265	0.0322972	0.619362	Rab39	9	-1	53684110	53706232
ENSMUSG00000016946	-0.390128	5.81353	4.59181	0.032125	0.619362	Kctd5	17	-1	24047734	24073485
ENSMUSG00000026421	-0.610995	5.98493	4.56898	0.0325559	0.619379	Csrp1	1	1	135720061	135752232
ENSMUSG00000029860	-0.564607	4.557	4.56412	0.0326485	0.619943	Zyx	6	1	42349630	42360213
ENSMUSG00000032436	-0.403464	7.37896	4.56	0.032727	0.62024	Cmtm7	9	-1	114756836	114781856
ENSMUSG00000052040	0.553032	5.19684	4.55273	0.0328663	0.620532	Klf13	7	-1	63886351	63938915
ENSMUSG00000036875	0.594739	4.54354	4.54647	0.0329868	0.620532	Dna2	10	1	62947026	62974185
ENSMUSG00000015656	-0.346675	12.2245	4.54445	0.0330256	0.620532	Hspa8	9	1	40800984	40810087
ENSMUSG00000051235	0.58494	4.9835	4.53955	0.0331202	0.620532	Gen1	12	-1	11238920	11265801
ENSMUSG00000064284	-0.737563	4.48704	4.53998	0.033112	0.620532	Cdpf1	15	-1	85806972	85811697
ENSMUSG00000073639	-0.501152	7.50236	4.54227	0.0330678	0.620532	Rab18	18	1	6733905	6794429
ENSMUSG00000024911	-0.647905	4.05229	4.5334	0.0332396	0.621586	Fibp	19	1	5460616	5465051
ENSMUSG00000005360	1.50146	2.78574	4.52371	0.0334283	0.622753	Slc1a3	15	-1	8634124	8710764
ENSMUSG00000024391	-0.999382	2.38294	4.52687	0.0333665	0.622753	Apom	17	-1	35128997	35132050
ENSMUSG00000028820	0.473995	7.32345	4.51485	0.0336018	0.624299	Sfpq	4	1	127021324	127037013
ENSMUSG00000078350	-0.654796	4.77188	4.51213	0.0336553	0.624299	Smim1	4	-1	154020470	154026230
ENSMUSG00000095432	0.62626	3.91101	4.50979	0.0337014	0.624299	Zfp748	13	-1	67538641	67553830
ENSMUSG00000021384	-0.909722	3.03523	4.4837	0.0342197	0.632597	Susd3	13	-1	49230690	49248706
ENSMUSG00000024033	0.993565	2.90142	4.4808	0.0342777	0.632597	Rsph1	17	-1	31255019	31277356
ENSMUSG00000033191	-0.842243	3.80227	4.47153	0.0344642	0.633226	Tie1	4	-1	118471191	118490061
ENSMUSG00000016984	0.518163	4.95334	4.46953	0.0345045	0.633226	Etaa1	11	-1	17938756	17953875
ENSMUSG00000024019	0.873824	2.52284	4.47001	0.0344947	0.633226	Cmtr1	17	1	29660595	29705979
ENSMUSG00000026254	-0.336806	6.7168	4.45406	0.0348185	0.633301	Eif4e2	1	1	87213914	87240488
ENSMUSG00000031232	-0.84748	5.66976	4.45349	0.0348299	0.633301	Magt1	X	-1	105968084	106011906
ENSMUSG00000030763	-0.695867	3.41661	4.46396	0.0346172	0.633301	Lcmt1	7	1	123369784	123430358
ENSMUSG00000032294	-0.713652	4.4763	4.46028	0.0346917	0.633301	Pkm	9	1	59656368	59679375
ENSMUSG00000040481	0.508455	6.63196	4.45622	0.0347745	0.633301	Bptf	11	-1	107033081	107132127
ENSMUSG00000020156	-0.330428	6.68195	4.44479	0.0350078	0.635363	Mum1	10	1	80226434	80243903
ENSMUSG00000027168	1.44316	2.46693	4.42097	0.0354998	0.638437	Pax6	2	1	105668900	105697364
ENSMUSG00000027860	0.450886	5.49357	4.42091	0.0355011	0.638437	Vangl1	3	-1	102153583	102204693
ENSMUSG00000021774	-0.390079	6.85461	4.43297	0.0352511	0.638437	Ube2e1	14	-1	18282722	18331859
ENSMUSG00000032384	0.528149	6.36893	4.42155	0.0354878	0.638437	Csnk1g1	9	1	65908924	66045015
ENSMUSG00000032328	0.330935	6.95238	4.42978	0.0353171	0.638437	Tmem30a	9	-1	79768943	79793507
ENSMUSG00000006378	-0.899938	3.97037	4.41309	0.0356642	0.640201	Gcat	15	1	79030874	79038353
ENSMUSG00000027236	-0.436712	6.03928	4.40181	0.0359008	0.642683	Eif3j1	2	1	122028546	122056598
ENSMUSG00000020473	-1.75373	1.78953	4.40029	0.0359329	0.642683	Aebp1	11	1	5861947	5872088
ENSMUSG00000025981	-0.541143	4.37924	4.37964	0.0363707	0.645058	Coq10b	1	1	55052770	55072702
ENSMUSG00000038806	0.40773	5.91556	4.38392	0.0362795	0.645058	Sde2	1	1	180851127	180868113
ENSMUSG00000031221	-0.634741	5.7729	4.38064	0.0363493	0.645058	Igbp1	X	1	100494291	100516125
ENSMUSG00000052180	-1.20882	4.04335	4.3786	0.0363929	0.645058	Serpinb6c	13	-1	33879816	33905708
ENSMUSG00000073468	0.446157	5.60878	4.38983	0.036154	0.645058	Sft2d1	17	1	8311102	8327442
ENSMUSG00000033624	0.685448	3.96409	4.36683	0.0366451	0.646042	Pdpr	8	1	111094630	111137074
ENSMUSG00000042284	1.10975	3.02055	4.36805	0.0366189	0.646042	Itga1	13	-1	114953096	115101964
ENSMUSG00000001288	0.72936	4.65918	4.37104	0.0365546	0.646042	Rarg	15	-1	102234938	102257517
ENSMUSG00000025940	0.362768	7.55418	4.36063	0.0367787	0.646086	Tmem70	1	1	16665207	16678275
ENSMUSG00000032481	0.377945	7.3037	4.36304	0.0367267	0.646086	Smarcc1	9	1	110117708	110240178
ENSMUSG00000041815	-0.312475	7.18674	4.35734	0.0368498	0.646183	Poldip3	15	-1	83125976	83149384
ENSMUSG00000007617	0.907002	3.43817	4.34051	0.0372157	0.647494	Homer1	13	1	93299635	93405129
ENSMUSG00000032727	0.458051	9.73974	4.33953	0.0372372	0.647494	Mier3	13	1	111680979	111718596
ENSMUSG00000021000	0.388126	6.5211	4.34842	0.0370433	0.647494	Mia2	12	1	59095799	59191583
ENSMUSG00000024370	0.469183	5.77004	4.34612	0.0370934	0.647494	Cdc23	18	-1	34630951	34651735
ENSMUSG00000025880	-0.883121	3.79154	4.3388	0.0372531	0.647494	Smad7	18	1	75367529	75395935
ENSMUSG00000028609	0.330123	8.54504	4.32442	0.0375693	0.648416	Magoh	4	1	107879755	107887424
ENSMUSG00000040034	-0.332474	6.86353	4.32584	0.0375378	0.648416	Nup43	10	1	7667503	7678881
ENSMUSG00000059995	0.819407	3.63657	4.32641	0.0375253	0.648416	Atxn7l3	11	-1	102289300	102296631
ENSMUSG00000024099	0.396908	6.68068	4.32845	0.0374803	0.648416	Ndufv2	17	-1	66078638	66101559
ENSMUSG00000032280	0.843511	4.48421	4.29519	0.0382203	0.658498	Tle3	9	1	61372366	61418497
ENSMUSG00000027937	0.364544	6.64569	4.26759	0.038846	0.662304	Jtb	3	1	90231597	90235838
ENSMUSG00000028847	-0.409977	6.27103	4.27788	0.0386116	0.662304	Trappc3	4	1	126262325	126275883
ENSMUSG00000039477	0.500266	5.58719	4.27451	0.038688	0.662304	Tnrc18	5	-1	142724661	142817662
ENSMUSG00000039016	0.506498	5.7732	4.26766	0.0388444	0.662304	Timm8b	9	1	50603910	50605320
ENSMUSG00000074305	0.575422	5.52645	4.2751	0.0386746	0.662304	Peak1	9	-1	56201126	56418067
ENSMUSG00000044949	0.99499	3.37391	4.27091	0.0387701	0.662304	Ubtd2	11	1	32455370	32516687
ENSMUSG00000001285	0.502519	5.77006	4.26472	0.0389116	0.662304	Myg1	15	1	102331709	102338139
ENSMUSG00000040297	0.618029	4.31035	4.24887	0.0392766	0.662503	Suco	1	-1	161816114	161876682
ENSMUSG00000028737	0.759146	3.44581	4.24944	0.0392633	0.662503	Aldh4a1	4	1	139622866	139649690
ENSMUSG00000034560	0.385621	6.61281	4.24853	0.0392843	0.662503	Washc4	10	1	83543752	83596473
ENSMUSG00000031508	0.639385	8.18533	4.24305	0.0394113	0.662503	Ankrd10	8	-1	11611583	11635757
ENSMUSG00000007836	0.571436	5.08402	4.23761	0.0395378	0.662503	Hnrnpa0	13	-1	58125879	58128556
ENSMUSG00000034525	0.525362	5.35067	4.2406	0.0394683	0.662503	Ice1	13	-1	70551707	70637634
ENSMUSG00000041773	0.883024	3.26571	4.25021	0.0392454	0.662503	Enc1	13	1	97241105	97253034
ENSMUSG00000022487	-0.670559	3.51163	4.23513	0.0395956	0.662503	Gtsf1	15	-1	103402405	103430470
ENSMUSG00000022841	-0.301361	7.73205	4.24164	0.0394441	0.662503	Ap2m1	16	1	20535478	20544909
ENSMUSG00000106106	-0.689109	15.5865	4.24721	0.0393148	0.662503		17	-1	39846353	39848827
ENSMUSG00000025920	-1.21792	2.37682	4.22668	0.0397932	0.662772	Stau2	1	-1	16228674	16520112
ENSMUSG00000067338	1.32548	4.1607	4.22792	0.0397641	0.662772	Tuba3b	6	1	145615757	145621479
ENSMUSG00000025648	-0.696017	4.3762	4.22508	0.0398308	0.662772	Pfkfb4	9	1	108991778	109032228
ENSMUSG00000062929	-0.361629	6.96557	4.22296	0.0398806	0.662772	Cfl2	12	-1	54858809	54862877
ENSMUSG00000038612	0.350745	7.85608	4.21487	0.0400711	0.663698	Mcl1	3	1	95658788	95663176
ENSMUSG00000040606	-0.632317	4.52045	4.21745	0.0400103	0.663698	Kazn	4	-1	142102390	142239401
ENSMUSG00000015619	-0.736291	6.95316	4.20267	0.0403603	0.6637	Gata3	2	-1	9857078	9890034
ENSMUSG00000040774	-0.460693	5.87848	4.19534	0.0405352	0.6637	Cept1	3	-1	106502260	106547802
ENSMUSG00000068523	-0.395798	6.39749	4.19982	0.0404282	0.6637	Gng5	3	1	146499807	146505572
ENSMUSG00000097392	0.783956	4.1235	4.20984	0.04019	0.6637	D930016D06Rik	5	1	104525735	104554207
ENSMUSG00000046096	1.04006	2.62344	4.20852	0.0402214	0.6637	Mosmo	7	1	120677618	120734854
ENSMUSG00000022428	1.06706	2.98473	4.19788	0.0404746	0.6637	Cby1	15	1	79659199	79667660
ENSMUSG00000005371	0.545687	5.70442	4.19222	0.0406099	0.6637	Fbxo11	17	-1	87990859	88065291
ENSMUSG00000035372	-0.851511	3.18484	4.19454	0.0405543	0.6637	1810055G02Rik	19	1	3708333	3717881
ENSMUSG00000038214	0.464922	7.479	4.18864	0.0406958	0.664003	Bend3	10	1	43478831	43515396
ENSMUSG00000043895	0.457748	5.82849	4.17823	0.0409465	0.666988	S1pr2	9	-1	20962361	20976781
ENSMUSG00000074218	1.07039	2.37871	4.1725	0.0410851	0.668142	Cox7a1	7	1	30184144	30186078
ENSMUSG00000067399	0.54456	7.02552	4.16072	0.0413719	0.670705	Trim43c	9	1	88839164	88848190
ENSMUSG00000071533	-0.572489	4.48216	4.16043	0.0413789	0.670705	Pcnp	16	-1	56007245	56029739
ENSMUSG00000026004	0.951368	3.08365	4.1517	0.0415927	0.671949	Kansl1l	1	-1	66719248	66817562
ENSMUSG00000096991	0.758798	3.92896	4.14896	0.0416602	0.671949	Gm26789	10	-1	63292286	63295793
ENSMUSG00000022553	-0.361147	6.11001	4.15064	0.0416189	0.671949	Maf1	15	1	76351294	76354380
ENSMUSG00000041740	-0.367993	6.0811	4.14564	0.0417418	0.672165	Rnf10	5	-1	115241412	115272898
ENSMUSG00000102760	0.833538	3.3902	4.13252	0.0420665	0.672996	Gm37258	1	-1	182006060	182007686
ENSMUSG00000019210	-0.31334	7.82596	4.13732	0.0419475	0.672996	Atp6v1e1	6	-1	120794305	120822793
ENSMUSG00000039062	1.04603	3.46631	4.13462	0.0420145	0.672996	Anpep	7	-1	79821803	79861059
ENSMUSG00000048833	0.460378	5.83712	4.1335	0.0420424	0.672996	Slc39a9	12	1	80643883	80683342
ENSMUSG00000037031	0.913702	2.32424	4.12738	0.0421945	0.673351	Tspan15	10	-1	62185396	62231251
ENSMUSG00000032410	0.527583	4.82023	4.12341	0.0422937	0.673351	Xrn1	9	1	95954760	96057803
ENSMUSG00000033871	-1.13941	2.59656	4.12465	0.0422628	0.673351	Ppargc1b	18	-1	61298136	61400431
ENSMUSG00000006262	0.621475	6.61487	4.1136	0.0425396	0.674	Mob1b	5	1	88720855	88764220
ENSMUSG00000019312	-0.77687	4.00389	4.11515	0.0425009	0.674	Grb7	11	1	98446394	98455373
ENSMUSG00000022982	-0.554226	5.37913	4.11416	0.0425258	0.674	Sod1	16	1	90220754	90226329
ENSMUSG00000034889	-0.535871	4.63595	4.10799	0.0426812	0.674075	Cactin	10	1	81321103	81326242
ENSMUSG00000005836	0.487547	7.92022	4.10955	0.0426418	0.674075	Gata6	18	1	11052064	11085635
ENSMUSG00000064357	0.74998	7.90305	4.09993	0.042885	0.676211	mt-Atp6	MT	1	7927	8607
ENSMUSG00000028640	-0.312367	6.67588	4.07893	0.0434211	0.677112	Tfap2c	2	1	172549593	172558622
ENSMUSG00000027510	-0.716273	5.33343	4.08632	0.0432316	0.677112	Rbm38	2	1	173020498	173034734
ENSMUSG00000037979	-0.997568	2.20996	4.08911	0.0431604	0.677112	Ccdc92	5	-1	124834418	124862424
ENSMUSG00000015023	0.612697	3.94122	4.07923	0.0434134	0.677112	Ddx19a	8	-1	110974996	110997800
ENSMUSG00000020484	-0.563308	5.52362	4.09248	0.0430744	0.677112	Xbp1	11	1	5520659	5525893
ENSMUSG00000018921	0.40982	8.11996	4.07885	0.0434231	0.677112	Pelp1	11	-1	70392883	70410031
ENSMUSG00000060550	0.448975	5.16679	4.0881	0.0431862	0.677112	H2-Q7	17	1	35439155	35443773
ENSMUSG00000070934	-0.743842	4.60842	4.0703	0.0436434	0.678725	Rraga	4	1	86575668	86577285
ENSMUSG00000021218	-0.295263	8.67972	4.0695	0.0436643	0.678725	Gdi2	13	1	3538063	3567871
ENSMUSG00000025978	0.977938	2.75973	4.05489	0.0440436	0.679645	Rftn2	1	-1	55170159	55226782
ENSMUSG00000027167	-0.752979	3.56519	4.05325	0.0440864	0.679645	Elp4	2	-1	105701027	105904564
ENSMUSG00000027346	0.410733	8.39867	4.04379	0.0443342	0.679645	Gpcpd1	2	-1	132529082	132587729
ENSMUSG00000029557	0.560206	4.1358	4.06291	0.0438349	0.679645	Mrm2	5	-1	140327674	140331898
ENSMUSG00000030560	-0.539789	9.07622	4.0437	0.0443366	0.679645	Ctsc	7	1	88278085	88310888
ENSMUSG00000020107	0.411398	5.92672	4.04341	0.0443442	0.679645	Anapc16	10	-1	59987409	60003135
ENSMUSG00000031732	-0.87508	2.83296	4.05928	0.0439292	0.679645	Phlpp2	8	1	109868542	109944671
ENSMUSG00000025145	-0.758001	2.68773	4.04858	0.0442085	0.679645	Lrrc45	11	1	120713925	120721128
ENSMUSG00000042428	-0.773884	3.53163	4.0514	0.0441346	0.679645	Mgat3	15	1	80173721	80215519
ENSMUSG00000016664	-0.721865	3.86942	4.03717	0.0445083	0.681101	Pacsin2	15	-1	83375607	83464606
ENSMUSG00000026111	0.368583	5.62944	3.98838	0.045815	0.683595	Unc50	1	1	37430139	37439124
ENSMUSG00000041926	-0.340148	6.25576	4.01239	0.0451671	0.683595	Rnpep	1	-1	135262712	135284084
ENSMUSG00000033213	0.762921	5.7817	3.97347	0.0462224	0.683595	AA467197	2	1	122636986	122641191
ENSMUSG00000044641	-0.473666	5.35848	3.97495	0.0461819	0.683595	Pard6b	2	1	168081004	168101203
ENSMUSG00000031402	-0.585519	4.40013	3.96327	0.0465034	0.683595	Mpp1	X	-1	75109733	75131016
ENSMUSG00000002227	-0.665423	4.14129	3.96774	0.0463798	0.683595	Mov10	3	-1	104794836	104818563
ENSMUSG00000028024	1.25871	4.40577	3.96349	0.0464973	0.683595	Enpep	3	-1	129269175	129332720
ENSMUSG00000028016	-0.42094	5.28777	4.00887	0.0452614	0.683595	Ints12	3	1	133091840	133110988
ENSMUSG00000082179	0.566412	4.46838	4.00564	0.0453484	0.683595	Gm11407	4	1	80002331	80003388
ENSMUSG00000043333	-0.784415	3.77186	3.95965	0.0466034	0.683595	Rhbdl2	4	1	123787874	123829904
ENSMUSG00000055401	-0.364063	6.55165	4.02303	0.044883	0.683595	Fbxo6	4	-1	148145716	148152140
ENSMUSG00000029625	0.462534	5.03173	3.98939	0.0457876	0.683595	Cpsf4	5	1	145167213	145182041
ENSMUSG00000030276	0.894789	2.8301	3.99439	0.045652	0.683595	Ttll3	6	1	113389260	113414587
ENSMUSG00000030357	-0.400853	8.12353	3.99101	0.0457436	0.683595	Fkbp4	6	-1	128429735	128438677
ENSMUSG00000030522	-0.665103	4.02805	3.98868	0.0458068	0.683595	Mtmr10	7	1	64287653	64340806
ENSMUSG00000039361	0.42312	6.0548	4.00073	0.0454807	0.683595	Picalm	7	1	90130213	90213465
ENSMUSG00000037440	-0.453662	8.50621	4.00979	0.0452368	0.683595	Vnn1	10	1	23894688	23905343
ENSMUSG00000001151	0.597687	5.50408	3.9774	0.0461146	0.683595	Pcnt	10	-1	76351263	76442786
ENSMUSG00000074802	0.67586	4.62699	3.97082	0.0462953	0.683595	Gas2l3	10	-1	89408823	89443967
ENSMUSG00000063334	0.318057	6.91357	3.96084	0.0465705	0.683595	Krr1	10	1	111972664	111988432
ENSMUSG00000031622	-0.420979	6.18321	3.98736	0.0458427	0.683595	Sin3b	8	1	72723285	72758201
ENSMUSG00000059854	1.31491	2.43484	3.96343	0.0464989	0.683595	Hydin	8	1	110266977	110610253
ENSMUSG00000025793	-0.348755	6.9245	4.0088	0.0452635	0.683595	Hgs	11	1	120467635	120483979
ENSMUSG00000054364	0.784304	4.22932	3.95929	0.0466134	0.683595	Rhob	12	-1	8497661	8500009
ENSMUSG00000001270	-0.340467	9.88333	3.97906	0.0460692	0.683595	Ckb	12	-1	111669361	111672338
ENSMUSG00000022865	0.56016	6.328	4.0007	0.0454815	0.683595	Cxadr	16	1	78301489	78359774
ENSMUSG00000015474	0.746518	6.06341	3.99602	0.0456079	0.683595	Ppt2	17	-1	34616662	34628510
ENSMUSG00000041491	0.770473	3.16101	3.96974	0.046325	0.683595	Cep78	19	-1	15955774	15984989
ENSMUSG00000027193	-0.391102	8.15527	3.95403	0.0467591	0.684712	Api5	2	-1	94411682	94438136
ENSMUSG00000033671	1.13727	3.17965	3.9474	0.0469438	0.684932	Cep350	1	-1	155844964	155973255
ENSMUSG00000025764	0.688383	5.44684	3.95015	0.0468672	0.684932	Jade1	3	1	41555731	41616864
ENSMUSG00000061286	0.364631	6.47021	3.9415	0.0471089	0.684932	Exosc5	7	1	25659164	25671368
ENSMUSG00000021079	0.478354	5.66201	3.945	0.0470109	0.684932	Timm9	12	-1	71123173	71136684
ENSMUSG00000050891	0.459478	4.94399	3.93856	0.0471912	0.684932	Tatdn1	15	-1	58890155	58933738
ENSMUSG00000025034	-0.643917	3.60779	3.93948	0.0471653	0.684932	Trim8	19	1	46501648	46516444
ENSMUSG00000018412	0.340466	6.17515	3.9331	0.0473446	0.686149	Kansl1	11	-1	104333229	104468861
ENSMUSG00000032252	0.67494	4.68978	3.92731	0.0475078	0.687503	Glce	9	-1	62057248	62122655
ENSMUSG00000024831	-0.54279	4.70047	3.92429	0.0475934	0.687731	Ighmbp2	19	-1	3260924	3283017
ENSMUSG00000035107	-1.34904	2.24011	3.92137	0.047676	0.687917	Dcbld2	16	1	58408443	58469727
ENSMUSG00000028082	0.848274	4.07001	3.91729	0.0477918	0.688579	Sh3d19	3	1	85971109	86130526
ENSMUSG00000042042	0.61889	3.71322	3.91254	0.0479272	0.689522	Csgalnact2	6	-1	118107452	118139140
ENSMUSG00000028680	-0.973381	3.53726	3.90731	0.0480766	0.689657	Plk3	4	-1	117128655	117133963
ENSMUSG00000029627	-0.62695	3.76206	3.9094	0.0480167	0.689657	Zkscan14	5	-1	145194946	145201868
ENSMUSG00000000308	-0.392499	7.28685	3.90177	0.0482352	0.690928	Ckmt1	2	1	121357714	121363737
ENSMUSG00000067219	0.476387	7.80113	3.8925	0.0485022	0.690937	Nipal1	5	1	72647795	72671078
ENSMUSG00000029328	0.37373	7.764	3.89254	0.0485009	0.690937	Hnrnpdl	5	-1	100033577	100039664
ENSMUSG00000031029	-0.346679	7.90733	3.88958	0.0485865	0.690937	Eif3f	7	1	108934417	108942951
ENSMUSG00000020978	-0.374308	5.4967	3.89237	0.048506	0.690937	Klhdc2	12	1	69296681	69310687
ENSMUSG00000022545	-0.51412	4.291	3.89043	0.0485621	0.690937	Ercc4	16	1	13109684	13150617
ENSMUSG00000032997	-0.651594	4.12325	3.8711	0.0491242	0.692132	Chpf	1	-1	75474569	75479307
ENSMUSG00000003051	-0.956422	7.92138	3.87642	0.0489688	0.692132	Elf3	1	-1	135253575	135258568
ENSMUSG00000079508	-0.90217	4.799	3.88245	0.0487932	0.692132	Apoo	X	1	94367117	94417093
ENSMUSG00000033386	0.348121	8.15729	3.86981	0.0491621	0.692132	Frrs1	3	1	116859464	116908177
ENSMUSG00000054753	-0.367452	8.56038	3.87399	0.04904	0.692132	AU018091	7	-1	3154658	3169203
ENSMUSG00000051007	-0.790066	4.20125	3.88115	0.0488312	0.692132	Gatd1	7	-1	141407794	141414136
ENSMUSG00000037857	0.511226	7.26654	3.87444	0.0490267	0.692132	Nufip2	11	1	77686155	77741921
ENSMUSG00000015733	-0.303136	8.34809	3.86322	0.0493555	0.692685	Capza2	6	1	17636234	17666972
ENSMUSG00000020248	-0.517008	6.26188	3.86129	0.0494122	0.692685	Nfyb	10	-1	82748701	82764144
ENSMUSG00000001707	-0.325079	8.35603	3.86528	0.0492951	0.692685	Eef1e1	13	-1	38644207	38659058
ENSMUSG00000081459	0.631989	3.25194	3.85371	0.0496361	0.693483	Llph-ps1	4	-1	116200563	116200952
ENSMUSG00000015305	0.814189	3.71915	3.85222	0.0496803	0.693483	Sash1	10	-1	8722219	8886070
ENSMUSG00000031592	0.497242	4.9279	3.85485	0.0496024	0.693483	Pcm1	8	1	41239752	41332344
ENSMUSG00000094483	0.815003	5.93483	3.84922	0.0497693	0.693743	Purb	11	-1	6467599	6475917
ENSMUSG00000020899	0.370088	6.05557	3.84424	0.0499171	0.69482	Pfas	11	-1	68985697	69008460
ENSMUSG00000003623	-0.644277	4.62267	3.83662	0.0501445	0.695283	Crot	5	-1	8966033	8997324
ENSMUSG00000003923	-0.418983	5.45828	3.83809	0.0501005	0.695283	Tfam	10	-1	71225464	71238280
ENSMUSG00000024414	-0.425925	5.83052	3.83604	0.0501619	0.695283	Mrpl27	11	1	94653767	94660089
ENSMUSG00000047789	-0.907204	3.22494	3.83307	0.0502508	0.695536	Slc38a9	13	1	112660751	112738749
ENSMUSG00000028811	-0.368072	7.54131	3.82658	0.0504459	0.697257	Yars	4	1	129189760	129219607
ENSMUSG00000048234	0.409527	7.453	3.81707	0.050733	0.697862	Rnf149	1	-1	39551296	39577405
ENSMUSG00000042229	-0.389887	5.96983	3.80969	0.0509567	0.697862	Rabif	1	1	134494648	134508774
ENSMUSG00000058729	0.409927	5.29734	3.8192	0.0506683	0.697862	Lin9	1	1	180641150	180690694
ENSMUSG00000026796	-0.858325	3.44297	3.80643	0.0510562	0.697862	Fam129b	2	1	32876114	32925254
ENSMUSG00000010517	-0.340271	7.0999	3.80833	0.0509981	0.697862	Faf1	4	1	109676588	109963960
ENSMUSG00000030577	0.988507	4.40765	3.81765	0.0507154	0.697862	Cd22	7	-1	30865402	30880342
ENSMUSG00000022142	0.339349	6.66735	3.80706	0.051037	0.697862	Nup155	15	1	8109273	8161247
ENSMUSG00000064360	0.507733	5.61045	3.81342	0.0508436	0.697862	mt-Nd3	MT	1	9459	9806
ENSMUSG00000041444	0.471928	6.81195	3.79782	0.0513193	0.700487	Arhgap32	9	1	32116136	32268446
ENSMUSG00000026385	-0.684509	4.2406	3.78226	0.0517987	0.704971	Dbi	1	-1	120113280	120121078
ENSMUSG00000042589	0.583644	5.61187	3.7802	0.0518624	0.704971	Cux2	5	-1	121856366	122050102
ENSMUSG00000079426	-0.292153	7.82562	3.78327	0.0517673	0.704971	Arpc4	6	1	113378115	113390448
ENSMUSG00000110834	0.902429	3.36112	3.77776	0.0519381	0.705028	Gm39469	9	-1	124270358	124282139
ENSMUSG00000036902	0.784146	4.49799	3.7705	0.052164	0.70712	Neto2	8	-1	85636588	85700924
ENSMUSG00000006390	-0.655324	3.94822	3.75982	0.0524982	0.708005	Elovl1	4	1	118428093	118432953
ENSMUSG00000039987	-0.411334	5.68082	3.76418	0.0523616	0.708005	Phtf2	5	-1	20758663	20882124
ENSMUSG00000031600	-0.499415	5.75238	3.75923	0.0525167	0.708005	Vps37a	8	1	40511783	40551134
ENSMUSG00000005481	-0.289085	8.99509	3.76319	0.0523927	0.708005	Ddx39	8	1	83715177	83726892
ENSMUSG00000026097	-0.523884	4.44662	3.74198	0.0530614	0.709107	Ormdl1	1	1	53297095	53310309
ENSMUSG00000029438	0.658793	4.20799	3.75076	0.0527836	0.709107	Bcl7a	5	1	123343834	123374992
ENSMUSG00000058192	0.619355	4.32972	3.7407	0.0531021	0.709107	Zfp846	9	1	20581291	20605409
ENSMUSG00000046997	1.38407	2.93556	3.74395	0.0529991	0.709107	Spsb4	9	-1	96943482	97018843
ENSMUSG00000020476	-0.40865	6.16929	3.75313	0.0527086	0.709107	Dbnl	11	1	5788488	5800962
ENSMUSG00000078651	0.94519	2.27765	3.74952	0.0528228	0.709107	Aoc2	11	1	101325063	101329702
ENSMUSG00000021548	-0.367247	6.66081	3.74437	0.0529858	0.709107	Ccnh	13	1	85189408	85223469
ENSMUSG00000039262	0.584868	4.58454	3.72429	0.0536263	0.712247	Prrc2b	2	1	32151082	32234537
ENSMUSG00000083121	0.716547	2.78456	3.72854	0.0534902	0.712247	Gm6341	7	-1	101154645	101155055
ENSMUSG00000042700	0.809829	3.60261	3.73091	0.0534144	0.712247	Sipa1l1	12	1	82169320	82451786
ENSMUSG00000096696	0.591874	5.26718	3.72476	0.0536113	0.712247	Zfp960	17	1	17064113	17089628
ENSMUSG00000026585	0.584932	4.04443	3.71493	0.053928	0.714176	Kifap3	1	1	163779583	163917109
ENSMUSG00000027170	-0.282731	8.71643	3.68584	0.0548764	0.714176	Eif3m	2	-1	104999656	105017080
ENSMUSG00000038085	0.628203	3.56702	3.69098	0.0547076	0.714176	Cnbd2	2	1	156312299	156375638
ENSMUSG00000036932	-0.575939	4.76824	3.69827	0.0544689	0.714176	Aifm1	X	-1	48474944	48513563
ENSMUSG00000031358	-0.420013	4.86081	3.67711	0.0551643	0.714176	Msl3	X	-1	168654117	168673898
ENSMUSG00000039759	0.608166	3.67301	3.6903	0.0547299	0.714176	Thap3	4	-1	151982639	151988997
ENSMUSG00000047221	-1.01741	2.66196	3.68824	0.0547975	0.714176	Fam185a	5	1	21424958	21482124
ENSMUSG00000029729	0.583845	4.92978	3.68204	0.0550016	0.714176	Zkscan1	5	1	138085084	138107822
ENSMUSG00000060860	0.355613	7.52328	3.68117	0.0550303	0.714176	Ube2s	7	-1	4794546	4812590
ENSMUSG00000031545	-0.720594	4.65201	3.70382	0.054288	0.714176	Gpat4	8	-1	23171265	23208346
ENSMUSG00000039470	0.914341	3.2491	3.70862	0.0541321	0.714176	Zdhhc2	8	1	40423815	40510268
ENSMUSG00000014633	0.443094	5.94662	3.68217	0.0549972	0.714176	Cmc2	8	-1	116888685	116921455
ENSMUSG00000031827	0.720931	3.08327	3.67955	0.0550836	0.714176	Cotl1	8	-1	119809222	119840544
ENSMUSG00000020474	-0.824049	3.33065	3.71681	0.0538672	0.714176	Polm	11	-1	5827860	5838016
ENSMUSG00000020176	0.782907	3.51003	3.67596	0.0552024	0.714176	Grb10	11	-1	11930508	12038683
ENSMUSG00000045374	0.462847	6.94811	3.68669	0.0548483	0.714176	Wdr81	11	-1	75440944	75454717
ENSMUSG00000006356	-0.401456	9.08151	3.68005	0.0550673	0.714176	Crip2	12	1	113140236	113145506
ENSMUSG00000097039	0.532024	4.16737	3.67785	0.0551399	0.714176	Pvt1	15	1	62037986	62378096
ENSMUSG00000022978	0.405554	5.94511	3.68613	0.0548669	0.714176	Mis18a	16	-1	90719312	90727404
ENSMUSG00000050705	-0.629911	3.54015	3.6754	0.0552209	0.714176	2310061I04Rik	17	-1	35892677	35897431
ENSMUSG00000005881	-0.334047	6.32151	3.66804	0.0554655	0.716399	Ergic3	2	1	156008045	156018279
ENSMUSG00000072813	-0.64354	3.69412	3.66182	0.0556727	0.717195	E330014E10Rik	5	1	95775990	95804708
ENSMUSG00000055745	1.08915	2.33049	3.66314	0.0556288	0.717195	Rtl6	15	-1	84553398	84557823
ENSMUSG00000068917	0.471986	5.00761	3.65597	0.0558687	0.718703	Clk2	3	1	89164795	89176921
ENSMUSG00000040728	0.767751	3.3849	3.64531	0.0562273	0.718703	Esrp1	4	-1	11331933	11386783
ENSMUSG00000003731	-0.356555	5.95236	3.64815	0.0561316	0.718703	Kpna6	4	-1	129643980	129672767
ENSMUSG00000045193	0.61274	3.58714	3.64622	0.0561965	0.718703	Cirbp	10	1	80165985	80172786
ENSMUSG00000023977	-0.486897	5.0833	3.64621	0.056197	0.718703	Ubr2	17	-1	46928295	47010556
ENSMUSG00000024824	0.513657	5.2949	3.65341	0.0559546	0.718703	Rad9a	19	-1	4195198	4201603
ENSMUSG00000070462	0.880807	2.58301	3.64267	0.0563166	0.718735	Tlnrd1	7	-1	83879873	83884305
ENSMUSG00000032030	0.363063	9.91386	3.63877	0.0564486	0.718735	Cul5	9	-1	53614582	53670014
ENSMUSG00000062373	-0.337227	6.29907	3.63912	0.0564368	0.718735	Tmem65	15	-1	58782269	58823638
ENSMUSG00000106181	0.757018	2.67775	3.62523	0.0569097	0.723671	Gm9523	5	-1	22693561	22694719
ENSMUSG00000049571	1.14251	2.68412	3.61737	0.0571793	0.724296	Cfap46	7	-1	139600951	139683817
ENSMUSG00000022337	-0.454845	4.94478	3.61835	0.0571454	0.724296	Emc2	15	1	43477229	43527763
ENSMUSG00000024122	0.458561	6.26397	3.61992	0.0570916	0.724296	Pdpk1	17	-1	24073680	24150924
ENSMUSG00000045284	-1.10716	3.59658	3.60368	0.0576519	0.725619	Dcaf12l1	X	-1	44786570	44790197
ENSMUSG00000028455	-0.293626	6.90227	3.60842	0.0574878	0.725619	Stoml2	4	-1	43027690	43031710
ENSMUSG00000079215	-0.447794	4.97781	3.60378	0.0576483	0.725619	Zfp664	5	1	124862691	124902693
ENSMUSG00000025066	-0.30631	7.26571	3.60682	0.0575431	0.725619	Sfr1	19	1	47731756	47735588
ENSMUSG00000064370	0.452282	12.1447	3.60524	0.0575977	0.725619	mt-Cytb	MT	1	14145	15288
ENSMUSG00000106558	-0.726806	2.90119	3.60121	0.0577374	0.725768	Gm5552	5	-1	29794523	29795037
ENSMUSG00000106092	1.05637	2.67841	3.59252	0.0580402	0.725814	Gm43072	3	1	129538141	129539811
ENSMUSG00000094595	0.848408	3.00707	3.58633	0.0582566	0.725814	Fsbp	4	1	11579665	11587591
ENSMUSG00000011831	0.414934	7.49865	3.59054	0.0581095	0.725814	Evi5	5	-1	107744795	107875107
ENSMUSG00000029521	0.389014	7.21606	3.59512	0.0579493	0.725814	Chek2	5	1	110839979	110874145
ENSMUSG00000030083	-0.645741	4.43415	3.5936	0.0580026	0.725814	Abtb1	6	-1	88835914	88841984
ENSMUSG00000101335	1.01164	2.12489	3.58774	0.0582075	0.725814	Gm28229	9	-1	88441500	88443652
ENSMUSG00000032527	0.393149	6.57125	3.58928	0.0581533	0.725814	Pccb	9	-1	100982032	101034898
ENSMUSG00000053559	-0.546082	5.03461	3.57867	0.0585259	0.728248	Smagp	15	-1	100621339	100636940
ENSMUSG00000034457	1.83705	3.4587	3.56849	0.0588858	0.728769	Eda2r	X	-1	97333840	97377216
ENSMUSG00000027698	-1.09215	2.19608	3.56677	0.0589468	0.728769	Nceh1	3	1	27182965	27284608
ENSMUSG00000017485	-1.14907	2.88805	3.56602	0.0589736	0.728769	Top2b	14	1	16365179	16435462
ENSMUSG00000097375	-1.14884	2.12089	3.57339	0.0587124	0.728769	6720427I07Rik	13	-1	48532905	48546500
ENSMUSG00000045394	-0.745863	8.10426	3.57098	0.0587976	0.728769	Epcam	17	1	87635979	87651129
ENSMUSG00000046138	0.721823	4.01327	3.56495	0.0590115	0.728769	9930021J03Rik	19	-1	29714402	29805989
ENSMUSG00000100394	0.708836	3.06563	3.47451	0.0623211	0.729822	Gm28791	1	-1	152878520	152880298
ENSMUSG00000033701	-0.318421	5.84978	3.54654	0.0596696	0.729822	Acbd6	1	1	155558120	155691330
ENSMUSG00000026814	-0.809164	3.20078	3.44684	0.0633728	0.729822	Eng	2	1	32646595	32682669
ENSMUSG00000040687	0.5847	3.42413	3.54018	0.0598989	0.729822	Madd	2	-1	91137360	91183837
ENSMUSG00000027509	-0.372537	7.37482	3.48583	0.0618965	0.729822	Rae1	2	1	173000117	173015739
ENSMUSG00000015943	0.404186	5.74913	3.46816	0.0625607	0.729822	Bola1	3	-1	96196588	96219709
ENSMUSG00000028434	-0.649973	4.39623	3.49212	0.0616615	0.729822	Epb41l4b	4	-1	56991972	57143437
ENSMUSG00000028633	-0.291738	6.96163	3.50655	0.0611267	0.729822	Ctps	4	-1	120539868	120570276
ENSMUSG00000028894	-0.856401	2.70646	3.45417	0.0630922	0.729822	Inpp5b	4	1	124741850	124801511
ENSMUSG00000039768	-0.515978	6.8453	3.54252	0.0598146	0.729822	Dnajc11	4	1	151933691	151982137
ENSMUSG00000039662	0.563795	4.71735	3.46855	0.062546	0.729822	Icmt	4	1	152297227	152307121
ENSMUSG00000045435	-0.535844	4.42822	3.49059	0.0617184	0.729822	Tmem60	5	1	20882191	20886870
ENSMUSG00000054520	-0.715998	3.75279	3.53723	0.0600058	0.729822	Sh3bp2	5	1	34525838	34563641
ENSMUSG00000042505	0.698573	3.75251	3.48047	0.0620969	0.729822	Sdhaf3	6	1	6956004	7042979
ENSMUSG00000029823	0.411603	5.86277	3.49149	0.061685	0.729822	Luc7l2	6	1	38551334	38609470
ENSMUSG00000014550	0.621563	5.38258	3.50386	0.0612261	0.729822	Rbsn	6	-1	92186712	92214925
ENSMUSG00000019826	-0.537831	3.51476	3.4852	0.0619198	0.729822	Zbtb24	10	1	41450383	41465574
ENSMUSG00000004931	-0.342433	5.88557	3.44634	0.0633919	0.729822	Apba3	10	1	81266960	81273246
ENSMUSG00000034163	0.540128	5.40115	3.46096	0.0628339	0.729822	Zfc3h1	10	1	115384959	115432772
ENSMUSG00000071072	-0.285381	9.23704	3.44687	0.0633716	0.729822	Ptges3	10	1	128058954	128077272
ENSMUSG00000040459	0.446471	5.04536	3.53602	0.0600495	0.729822	Arglu1	8	-1	8665075	8690521
ENSMUSG00000031714	-0.453848	6.16327	3.5431	0.0597936	0.729822	Gab1	8	-1	80764438	80880519
ENSMUSG00000014856	0.476093	6.32355	3.51758	0.0607211	0.729822	Tmem208	8	1	105326354	105335219
ENSMUSG00000031919	0.979273	2.80328	3.4577	0.0629578	0.729822	Tmed6	8	-1	107061476	107065644
ENSMUSG00000050335	-0.680143	3.27019	3.48571	0.061901	0.729822	Lgals3	14	1	47367751	47386160
ENSMUSG00000025544	-0.290086	7.24889	3.49576	0.0615262	0.729822	Tm9sf2	14	1	122107038	122159604
ENSMUSG00000039452	-0.855338	2.62621	3.50684	0.0611157	0.729822	Snx22	9	-1	66065176	66069719
ENSMUSG00000096316	0.590369	3.97386	3.48755	0.0618321	0.729822	Faiml	9	-1	99229376	99237239
ENSMUSG00000010045	-0.733482	3.23696	3.44797	0.0633296	0.729822	Tmem115	9	1	107533945	107538673
ENSMUSG00000101316	0.489288	4.47048	3.45305	0.0631351	0.729822	Gm12663	11	-1	16635109	16636066
ENSMUSG00000020523	-0.34935	5.59148	3.45054	0.0632312	0.729822	Fam114a2	11	-1	57482993	57518617
ENSMUSG00000042377	0.486293	4.51202	3.49876	0.0614149	0.729822	Fam83g	11	1	61684091	61709951
ENSMUSG00000017774	-0.367993	6.22766	3.46369	0.0627301	0.729822	Myo1c	11	1	75650504	75673910
ENSMUSG00000010392	-0.384552	5.48936	3.52408	0.0604833	0.729822	Gosr1	11	-1	76726602	76763579
ENSMUSG00000020877	-0.626853	2.82268	3.51301	0.0608889	0.729822	Scrn2	11	1	97029938	97033958
ENSMUSG00000017802	0.652684	6.96349	3.46827	0.0625565	0.729822	Retreg3	11	-1	101096322	101119893
ENSMUSG00000025163	-1.11973	2.50962	3.53162	0.060209	0.729822	Cd7	11	-1	121036747	121039418
ENSMUSG00000006715	0.312503	8.00866	3.54614	0.0596842	0.729822	Gmnn	13	-1	24751845	24761923
ENSMUSG00000025873	0.474907	6.02146	3.48606	0.0618878	0.729822	Faf2	13	1	54621784	54664063
ENSMUSG00000015937	-0.675078	5.03403	3.55239	0.0594599	0.729822	H2afy	13	-1	56073619	56136361
ENSMUSG00000045273	-0.356791	5.60928	3.52729	0.0603665	0.729822	Cenph	13	-1	100759674	100775899
ENSMUSG00000020668	-0.686166	3.87567	3.50831	0.0610616	0.729822	Kif3c	12	1	3365132	3406494
ENSMUSG00000020669	1.01364	2.45892	3.50836	0.06106	0.729822	Sh3yl1	12	1	30911668	30960162
ENSMUSG00000042724	0.984663	2.41251	3.46556	0.0626593	0.729822	Map3k9	12	-1	81721010	81781175
ENSMUSG00000034258	-0.324608	8.26839	3.51259	0.0609043	0.729822	Flvcr2	12	1	85746539	85813585
ENSMUSG00000021264	0.496857	6.48847	3.47	0.0624914	0.729822	Yy1	12	1	108792973	108820148
ENSMUSG00000022205	-0.271841	6.95499	3.46268	0.0627685	0.729822	Sub1	15	-1	11981339	11996983
ENSMUSG00000033055	-0.539204	4.43558	3.47558	0.0622809	0.729822	Ankrd54	15	-1	79053094	79062893
ENSMUSG00000044250	0.648408	3.38804	3.5245	0.060468	0.729822	Pced1b	15	1	97247107	97385680
ENSMUSG00000011960	0.390047	6.61483	3.44885	0.0632957	0.729822	Ccnt1	15	-1	98538689	98570923
ENSMUSG00000058655	-0.298864	7.951	3.48976	0.0617497	0.729822	Eif4b	15	1	102073773	102097173
ENSMUSG00000002250	0.931743	2.36696	3.45957	0.0628868	0.729822	Ppard	17	1	28232700	28301474
ENSMUSG00000024387	-0.338553	7.06799	3.49215	0.0616603	0.729822	Csnk2b	17	-1	35116196	35122053
ENSMUSG00000023971	0.483561	5.37782	3.49447	0.061574	0.729822	Rrp36	17	-1	46666324	46674352
ENSMUSG00000024283	0.408329	6.81536	3.50807	0.0610705	0.729822	Wac	18	1	7868832	7929028
ENSMUSG00000045098	0.451563	5.79285	3.50797	0.0610742	0.729822	Kmt5b	19	1	3767421	3818303
ENSMUSG00000096740	0.747325	3.57394	3.49688	0.0614847	0.729822	Lbhd1	19	1	8883732	8892627
ENSMUSG00000040565	0.466551	5.66058	3.54241	0.0598186	0.729822	Btaf1	19	1	36926079	37012752
ENSMUSG00000036580	-0.6373	4.95331	3.42699	0.0641388	0.731646	Spg20	3	1	55112108	55137322
ENSMUSG00000033434	-0.599206	3.16645	3.42651	0.0641576	0.731646	Gtpbp6	5	-1	110103975	110108197
ENSMUSG00000037608	0.323587	8.38186	3.42016	0.0644047	0.731646	Bclaf1	10	1	20312469	20344613
ENSMUSG00000020056	-0.393592	6.44145	3.42042	0.0643946	0.731646	Washc3	10	1	88201093	88246158
ENSMUSG00000042323	0.495363	5.99472	3.42011	0.0644065	0.731646	Pbrm1	14	1	31019138	31121592
ENSMUSG00000021913	-1.67915	2.26015	3.42056	0.0643892	0.731646	Ogdhl	14	1	32322019	32348151
ENSMUSG00000021831	-0.730894	3.60968	3.42077	0.0643811	0.731646	Ero1l	14	-1	45283087	45318771
ENSMUSG00000009741	-0.4566	5.23712	3.41923	0.0644412	0.731646	Ubp1	9	1	113930934	113977202
ENSMUSG00000007850	-0.285302	8.27846	3.42557	0.0641942	0.731646	Hnrnph1	11	1	50376990	50386528
ENSMUSG00000021240	-0.949385	4.22295	3.436	0.0637901	0.731646	Abcd4	12	-1	84601464	84617413
ENSMUSG00000022533	0.343741	8.86314	3.43083	0.0639899	0.731646	Atp13a3	16	-1	30312423	30405975
ENSMUSG00000048731	1.04477	2.37056	3.43801	0.0637125	0.731646	Ggnbp1	17	1	26973217	27036378
ENSMUSG00000001416	-0.250482	9.11127	3.40207	0.0651148	0.734322	Cct3	3	1	88297116	88321767
ENSMUSG00000001418	-0.350973	7.44186	3.39806	0.0652731	0.734322	Glmp	3	1	88325023	88331313
ENSMUSG00000028521	0.984986	2.70308	3.39957	0.0652136	0.734322	Slc35d1	4	-1	103170649	103215164
ENSMUSG00000004285	-0.481079	5.8007	3.39989	0.0652009	0.734322	Atp6v1f	6	1	29467718	29470512
ENSMUSG00000060098	-0.463063	5.37354	3.40245	0.0650998	0.734322	Prmt7	8	1	106210936	106252794
ENSMUSG00000050310	0.500121	5.26863	3.40398	0.0650391	0.734322	Rictor	15	1	6708379	6800401
ENSMUSG00000058392	0.373054	6.08562	3.40999	0.0648029	0.734322	Rrp1b	17	1	32036100	32062865
ENSMUSG00000025223	0.405982	6.57593	3.40632	0.064947	0.734322	Ldb1	19	-1	46032593	46045214
ENSMUSG00000056268	0.699832	5.47119	3.38734	0.0656987	0.736588	Dennd1b	1	1	138963435	139178960
ENSMUSG00000036309	-0.315211	8.63521	3.38739	0.065697	0.736588	Skp1a	11	1	52231995	52246858
ENSMUSG00000024313	0.811927	4.17029	3.3896	0.0656089	0.736588	Mep1b	18	1	21061923	21100199
ENSMUSG00000112421	0.887858	3.95732	3.38015	0.0659861	0.738969	4933406B15Rik	12	-1	80583011	80597140
ENSMUSG00000033405	-0.823288	2.43862	3.37645	0.0661343	0.739788	Nudt15	14	-1	73518877	73548242
ENSMUSG00000084067	-0.394208	4.75174	3.37441	0.0662161	0.739863	Gm14269	2	-1	170463514	170463819
ENSMUSG00000022750	-0.912305	4.08916	3.37207	0.0663103	0.740077	Klhl22	16	1	17759618	17793382
ENSMUSG00000025314	0.518707	4.20893	3.35742	0.0669027	0.741188	Ptprj	2	-1	90429754	90580647
ENSMUSG00000041220	0.325446	8.34277	3.36289	0.066681	0.741188	Elovl6	3	1	129532355	129638495
ENSMUSG00000035234	0.543928	4.70953	3.36147	0.0667385	0.741188	Abraxas1	5	-1	100805192	100820965
ENSMUSG00000005621	-0.41209	5.55639	3.35888	0.0668436	0.741188	Zfp592	7	1	80993681	81045164
ENSMUSG00000006731	-0.635249	3.92856	3.36443	0.0666185	0.741188	B4galnt1	10	1	127165225	127172330
ENSMUSG00000021286	-0.581313	4.6874	3.3566	0.0669363	0.741188	Zfyve21	12	1	111814170	111832192
ENSMUSG00000024960	-0.697287	4.38636	3.35755	0.0668976	0.741188	Plcb3	19	-1	6953714	6969759
ENSMUSG00000002017	0.389063	5.97446	3.35004	0.0672033	0.743309	Fam98a	17	-1	75537086	75551946
ENSMUSG00000097180	0.699816	3.34933	3.34202	0.0675316	0.743602	2700038G22Rik	5	1	23850597	23855038
ENSMUSG00000025745	0.312415	6.63767	3.34543	0.0673919	0.743602	Hadha	5	-1	30118304	30155162
ENSMUSG00000060261	0.746904	4.13486	3.34751	0.0673069	0.743602	Gtf2i	5	-1	134237834	134314760
ENSMUSG00000021134	0.376592	7.72558	3.34264	0.0675064	0.743602	Srsf5	12	1	80945504	80950507
ENSMUSG00000021427	-0.376666	6.52045	3.34008	0.0676112	0.743648	Ssr1	13	-1	37966605	37994217
ENSMUSG00000002111	-0.425905	5.31164	3.33612	0.0677741	0.744608	Spi1	2	1	91082390	91115756
ENSMUSG00000026383	-0.357565	6.58912	3.30077	0.0692474	0.745062	Epb41l5	1	-1	119545037	119649000
ENSMUSG00000043535	0.304437	7.3823	3.30546	0.0690501	0.745062	Setx	2	1	29124181	29182471
ENSMUSG00000026754	0.531485	4.23635	3.31003	0.0688583	0.745062	Golga1	2	-1	39016155	39065541
ENSMUSG00000027326	0.664874	5.49003	3.30355	0.0691304	0.745062	Knl1	2	1	119047119	119105501
ENSMUSG00000080943	0.813957	3.13018	3.32389	0.0682799	0.745062	Gm13130	4	-1	144302961	144304941
ENSMUSG00000029710	0.608767	4.02796	3.31797	0.0685263	0.745062	Ephb4	5	1	137350109	137378669
ENSMUSG00000039202	-1.12926	2.94361	3.32841	0.0680928	0.745062	Abhd2	7	1	79273199	79365508
ENSMUSG00000091900	-0.721056	2.25163	3.3181	0.0685209	0.745062	Gm4353	7	-1	116082863	116084635
ENSMUSG00000030871	-0.533794	4.90339	3.30813	0.0689381	0.745062	Ears2	7	-1	122037213	122067263
ENSMUSG00000042055	-0.50827	4.42489	3.32123	0.0683905	0.745062	Wdr11	7	1	129591863	129635738
ENSMUSG00000035781	-0.560159	4.00519	3.30024	0.0692697	0.745062	R3hdm4	10	-1	79910052	79921208
ENSMUSG00000038225	0.800119	3.93336	3.31395	0.0686942	0.745062	Primpol	8	-1	46575594	46617212
ENSMUSG00000032127	-0.436019	5.43178	3.32015	0.0684357	0.745062	Vps11	9	-1	44347749	44361670
ENSMUSG00000032026	0.544173	5.17563	3.32023	0.0684324	0.745062	Rexo2	9	-1	48468512	48480623
ENSMUSG00000097195	0.428087	7.32308	3.3126	0.0687507	0.745062	Snhg5	9	-1	88521050	88522929
ENSMUSG00000022749	0.403936	5.76656	3.31743	0.0685488	0.745062	Tbc1d23	16	-1	57168862	57231504
ENSMUSG00000024077	0.353905	5.53702	3.32942	0.0680509	0.745062	Strn	17	-1	78649913	78737196
ENSMUSG00000043991	0.503869	4.42572	3.29887	0.0693274	0.745062	Pura	18	1	36281097	36289723
ENSMUSG00000024792	0.394515	5.29666	3.30712	0.0689803	0.745062	Zfpl1	19	-1	6080762	6084944
ENSMUSG00000010095	-0.453943	7.07331	3.30039	0.0692636	0.745062	Slc3a2	19	-1	8706882	8723369
ENSMUSG00000021039	0.369964	6.40721	3.29419	0.0695253	0.746374	Snw1	12	-1	87449075	87472274
ENSMUSG00000025983	0.996614	2.53493	3.20269	0.0735171	0.747347	Ccdc150	1	1	54250683	54368727
ENSMUSG00000027384	0.749809	3.40757	3.24843	0.0714919	0.747347	Ndufaf5	2	1	140170649	140203689
ENSMUSG00000027641	0.970942	2.68298	3.21502	0.0729655	0.747347	Rbl1	2	-1	157145893	157204534
ENSMUSG00000087403	-0.870221	3.17461	3.23682	0.0720004	0.747347	Kantr	X	-1	152294828	152327495
ENSMUSG00000027534	0.349875	6.59045	3.28349	0.06998	0.747347	Snx16	3	-1	10417817	10440102
ENSMUSG00000027956	0.527642	5.44117	3.21971	0.0727566	0.747347	Tmem144	3	-1	79812564	79852773
ENSMUSG00000008958	0.414615	5.6238	3.25497	0.0712072	0.747347	Vps72	3	1	95111022	95123051
ENSMUSG00000028671	-0.656891	3.71519	3.2709	0.0705189	0.747347	Gale	4	1	135963727	135968178
ENSMUSG00000029202	0.394484	6.0337	3.22181	0.0726635	0.747347	Pds5a	5	-1	65605721	65698273
ENSMUSG00000070639	0.65722	4.05213	3.24317	0.0717219	0.747347	Lrrc8b	5	1	105415775	105490074
ENSMUSG00000007080	0.418143	5.7189	3.25678	0.0711288	0.747347	Pole	5	1	110286306	110337474
ENSMUSG00000029559	0.511112	4.51884	3.20725	0.0733125	0.747347	2210016L21Rik	5	1	114942158	114949783
ENSMUSG00000029646	-0.529754	6.5315	3.28686	0.0698365	0.747347	Cdx2	5	-1	147300805	147307270
ENSMUSG00000081669	-0.659767	3.18502	3.23291	0.0721723	0.747347	Npm3-ps1	6	1	85076192	85076719
ENSMUSG00000030109	-1.09922	2.43061	3.20496	0.0734151	0.747347	Slc6a12	6	1	121343076	121365775
ENSMUSG00000015149	-0.707929	3.1648	3.25989	0.0709939	0.747347	Sirt2	7	1	28766735	28788661
ENSMUSG00000036845	-0.515249	4.82909	3.23155	0.0722323	0.747347	Lin37	7	-1	30555441	30559838
ENSMUSG00000056592	-0.893768	2.8219	3.28537	0.0698997	0.747347	Zfp658	7	1	43562256	43575461
ENSMUSG00000049516	0.378188	7.09277	3.23629	0.0720236	0.747347	Spty2d1	7	-1	46990396	47008411
ENSMUSG00000030559	-0.943307	3.6188	3.26731	0.0706734	0.747347	Rab38	7	1	88430273	88491572
ENSMUSG00000070426	-0.434316	5.54582	3.1988	0.0736924	0.747347	Rnf121	7	-1	102019137	102065469
ENSMUSG00000030881	-0.52709	4.21891	3.21948	0.0727667	0.747347	Arfip2	7	-1	105634203	105640416
ENSMUSG00000059981	0.424754	5.83794	3.22549	0.0725002	0.747347	Taok2	7	-1	126865678	126884703
ENSMUSG00000030681	-0.506142	4.25437	3.20631	0.0733548	0.747347	Mvp	7	-1	126986860	127014621
ENSMUSG00000031068	-0.299089	8.46829	3.27811	0.0702097	0.747347	Glrx3	7	1	137437614	137468594
ENSMUSG00000040675	-0.784905	2.50299	3.2504	0.071406	0.747347	Mthfd1l	10	1	3973118	4167081
ENSMUSG00000038280	-0.366379	5.89424	3.22543	0.0725029	0.747347	Ostm1	10	1	42583822	42702459
ENSMUSG00000019861	0.840733	2.97919	3.26236	0.0708872	0.747347	Gopc	10	-1	52335850	52382124
ENSMUSG00000112411	1.03932	2.75943	3.19845	0.0737081	0.747347	Gm19337	10	1	63250932	63252515
ENSMUSG00000049422	-0.477509	6.52303	3.24439	0.0716684	0.747347	Chchd10	10	1	75933130	75937747
ENSMUSG00000005054	-0.379595	8.15269	3.27129	0.0705021	0.747347	Cstb	10	1	78425669	78427622
ENSMUSG00000034781	-0.408397	5.34775	3.22532	0.0725075	0.747347	Gna11	10	-1	81528724	81545190
ENSMUSG00000020132	0.8061	2.67022	3.2237	0.0725796	0.747347	Rab21	10	-1	115287084	115315594
ENSMUSG00000025383	1.46176	2.64257	3.19949	0.0736612	0.747347	Il23a	10	-1	128296139	128298752
ENSMUSG00000038542	-0.364641	5.34311	3.25847	0.0710553	0.747347	Pcid2	8	-1	13077189	13105459
ENSMUSG00000054509	0.787787	2.71644	3.24558	0.0716164	0.747347	Parp4	14	1	56575619	56659794
ENSMUSG00000059475	-0.72564	3.62964	3.22937	0.0723286	0.747347	Zfp426	9	-1	20468549	20492746
ENSMUSG00000063849	-0.547338	4.06228	3.21336	0.0730396	0.747347	Ppcdc	9	-1	57385095	57440124
ENSMUSG00000042487	0.357637	6.04576	3.20597	0.0733701	0.747347	Leo1	9	1	75441524	75466432
ENSMUSG00000000278	-0.313449	7.51703	3.26266	0.0708739	0.747347	Scpep1	11	-1	88924020	88955465
ENSMUSG00000053580	0.828336	2.43364	3.28285	0.0700073	0.747347	Tanc2	11	1	105589986	105929304
ENSMUSG00000097709	-0.882709	2.70409	3.21973	0.0727558	0.747347	2810429I04Rik	13	1	3478230	3501393
ENSMUSG00000004789	-0.349628	5.64403	3.2148	0.0729751	0.747347	Dlst	12	1	85110833	85134845
ENSMUSG00000004788	-0.312618	6.42793	3.21122	0.0731351	0.747347	Eif2b2	12	1	85219481	85226628
ENSMUSG00000041415	0.455265	5.2744	3.22214	0.0726486	0.747347	Dicer1	12	-1	104687742	104751952
ENSMUSG00000021278	-0.812142	2.51334	3.24018	0.0718528	0.747347	Amn	12	1	111271095	111276426
ENSMUSG00000037458	0.307489	8.84767	3.27547	0.0703227	0.747347	Azin1	15	-1	38487427	38519266
ENSMUSG00000022314	0.329743	7.62955	3.20616	0.0733613	0.747347	Rad21	15	-1	51962240	51991747
ENSMUSG00000036966	0.600592	3.71842	3.21473	0.0729784	0.747347	Spryd3	15	-1	102116528	102136234
ENSMUSG00000024807	-0.405438	6.00929	3.21048	0.0731682	0.747347	Syvn1	19	1	6046576	6053712
ENSMUSG00000071654	0.42683	6.02157	3.24565	0.0716131	0.747347	Uqcc3	19	-1	8880016	8880933
ENSMUSG00000024795	0.544005	6.57165	3.19839	0.073711	0.747347	Kif20b	19	1	34922361	34975745
ENSMUSG00000039652	0.585615	4.98433	3.28623	0.0698634	0.747347	Cpeb3	19	-1	37021291	37208601
ENSMUSG00000025198	0.570455	5.30572	3.24336	0.0717133	0.747347	Erlin1	19	-1	44034944	44069785
ENSMUSG00000021493	-0.60832	3.2332	3.19598	0.0738196	0.747679	Pdlim7	13	-1	55495795	55513676
ENSMUSG00000027332	-0.614368	4.01405	3.18976	0.0741011	0.748991	Ivd	2	1	118861954	118882909
ENSMUSG00000027506	-0.292984	8.51016	3.19005	0.0740879	0.748991	Tpd52	3	-1	8925593	9004723
ENSMUSG00000030917	-0.273102	7.34615	3.1858	0.0742805	0.750035	Tmem159	7	1	120102353	120120992
ENSMUSG00000056216	0.611906	5.28494	3.18225	0.0744421	0.750287	Cebpg	7	-1	35046422	35056573
ENSMUSG00000097971	0.273405	16.3575	3.18191	0.0744577	0.750287	Gm26917	17	1	39843013	39846341
ENSMUSG00000042043	-0.495809	4.55843	3.17492	0.0747767	0.752731	Tbca	13	1	94788910	94842922
ENSMUSG00000023150	-0.318978	9.18527	3.16757	0.0751143	0.754654	Ivns1abp	1	1	151344477	151364422
ENSMUSG00000031370	-0.506492	4.75027	3.14912	0.0759678	0.754654	Zrsr2	X	-1	163935443	163958661
ENSMUSG00000037730	-0.455038	4.37162	3.1388	0.0764499	0.754654	Mynn	3	1	30602065	30619873
ENSMUSG00000050144	0.381029	7.71701	3.14046	0.0763725	0.754654	Slc25a44	3	-1	88410498	88425139
ENSMUSG00000060671	1.00316	2.147	3.15615	0.0756415	0.754654	Atp8b2	3	-1	89939481	89963508
ENSMUSG00000039298	0.699085	3.40655	3.16425	0.0752671	0.754654	Cdk5rap2	4	-1	70216856	70410443
ENSMUSG00000083179	-0.702495	2.53984	3.1623	0.0753568	0.754654	Gm12693	4	1	94935621	94936103
ENSMUSG00000042446	0.437675	5.09368	3.13775	0.0764992	0.754654	Zmym4	4	-1	126861939	126968135
ENSMUSG00000029994	-0.723142	3.23069	3.16056	0.0754375	0.754654	Anxa4	6	-1	86736840	86793584
ENSMUSG00000047730	0.963842	2.48932	3.16409	0.0752745	0.754654	Fcgbp	7	1	28071236	28120862
ENSMUSG00000063931	-0.55161	4.96177	3.16722	0.0751304	0.754654	Pepd	7	1	34912379	35044708
ENSMUSG00000112252	-0.591515	3.49485	3.15422	0.0757308	0.754654	Gm32802	10	1	118258688	118261096
ENSMUSG00000005698	0.36792	6.9013	3.14063	0.0763645	0.754654	Ctcf	8	1	105636568	105682922
ENSMUSG00000033589	-0.537665	4.32607	3.14312	0.0762478	0.754654	Reep4	14	1	70545251	70548933
ENSMUSG00000017286	-0.352769	6.16652	3.14798	0.0760212	0.754654	Glod4	11	-1	76120987	76243725
ENSMUSG00000021496	0.706243	2.82759	3.14007	0.0763904	0.754654	Pcbd2	13	1	55727368	55776830
ENSMUSG00000020647	0.933945	3.1005	3.14368	0.0762215	0.754654	Ncoa1	12	-1	4247362	4477182
ENSMUSG00000022364	-0.466359	4.06851	3.1387	0.0764545	0.754654	Tbc1d31	15	1	57912199	57970067
ENSMUSG00000038045	-1.07921	2.4022	3.15266	0.0758035	0.754654	Sult6b1	17	-1	78883938	78906992
ENSMUSG00000096528	0.695265	5.20931	3.14094	0.0763498	0.754654	G430049J08Rik	18	1	3471630	3474315
ENSMUSG00000071151	0.756421	2.3117	3.13611	0.0765761	0.754657	Gm4799	10	1	82954344	82955000
ENSMUSG00000066798	0.718644	3.3715	3.12412	0.0771414	0.755695	Zbtb6	2	-1	37425500	37443171
ENSMUSG00000027349	0.613043	5.16023	3.12835	0.0769415	0.755695	Fam98b	2	1	117249739	117271540
ENSMUSG00000015522	0.650659	5.02378	3.12551	0.0770758	0.755695	Arnt	3	1	95434388	95497240
ENSMUSG00000085843	1.08785	2.23757	3.1279	0.0769629	0.755695	Kank4os	4	1	98793768	98798900
ENSMUSG00000039936	-0.648697	3.45632	3.13112	0.0768109	0.755695	Pik3cd	4	-1	149649168	149702571
ENSMUSG00000074221	0.375987	7.52871	3.12691	0.0770097	0.755695	Zfp568	7	1	29983955	30028282
ENSMUSG00000043924	0.775863	3.22275	3.11954	0.0773588	0.75632	Ncmap	4	-1	135369576	135398227
ENSMUSG00000051984	0.864179	2.48669	3.12078	0.0772997	0.75632	Sec31b	19	-1	44516957	44545864
ENSMUSG00000042364	0.955198	3.84239	3.11732	0.0774641	0.756595	Snx18	13	-1	113592179	113618564
ENSMUSG00000022325	0.4822	4.46065	3.11571	0.0775405	0.756595	Pop1	15	1	34495304	34530648
ENSMUSG00000055013	0.813464	3.58208	3.11286	0.0776765	0.757164	Agap1	1	1	89454806	89897617
ENSMUSG00000031299	-0.261181	8.10207	3.10479	0.0780622	0.757164	Pdha1	X	-1	160122209	160138413
ENSMUSG00000031913	-0.413689	5.12436	3.10829	0.0778947	0.757164	Vps4a	8	1	107031222	107045755
ENSMUSG00000041594	-0.867672	2.79619	3.10164	0.0782134	0.757164	Tmtc4	14	-1	122918971	122984035
ENSMUSG00000050912	-0.564245	3.6622	3.10253	0.0781705	0.757164	Tmem123	9	1	7764041	7794333
ENSMUSG00000032077	-0.408458	5.32814	3.10731	0.0779416	0.757164	Bud13	9	1	46283008	46299110
ENSMUSG00000033352	-0.422911	5.90328	3.10182	0.0782046	0.757164	Map2k4	11	-1	65688243	65788297
ENSMUSG00000036450	-0.385139	5.77222	3.10246	0.078174	0.757164	Hif1an	19	1	44562850	44576274
ENSMUSG00000082163	-0.841218	2.38057	3.0814	0.0791923	0.75872	Gm14276	2	-1	156994173	156994892
ENSMUSG00000039849	0.693005	3.58106	3.09367	0.0785975	0.75872	Pcif1	2	1	164879304	164894454
ENSMUSG00000087260	-0.46867	6.24661	3.08265	0.0791313	0.75872	Lamtor5	3	1	107278858	107284082
ENSMUSG00000020109	0.375435	5.52145	3.09191	0.0786825	0.75872	Dnajb12	10	1	59879556	59899302
ENSMUSG00000091086	-0.338803	5.54809	3.08081	0.079221	0.75872	Rpl6l	10	1	111125851	111126721
ENSMUSG00000000805	-0.64632	4.09616	3.09021	0.0787645	0.75872	Car4	11	1	84957786	84966044
ENSMUSG00000021326	-0.290959	6.36819	3.08685	0.0789276	0.75872	Trim27	13	1	21179445	21194724
ENSMUSG00000071379	-1.03902	2.54525	3.0834	0.0790952	0.75872	Hpcal1	12	1	17690856	17791933
ENSMUSG00000033530	0.425439	5.72828	3.0895	0.0787993	0.75872	Ttc7b	12	-1	100300770	100520826
ENSMUSG00000052459	0.323995	7.50701	3.08673	0.0789333	0.75872	Atp6v1a	16	-1	44085402	44139705
ENSMUSG00000024209	0.706657	3.21732	3.08658	0.0789405	0.75872	1700061G19Rik	17	1	56875477	56888904
ENSMUSG00000039231	0.617116	3.92659	3.07656	0.0794284	0.759231	Suv39h1	X	-1	8061171	8074760
ENSMUSG00000028975	-0.395761	4.87366	3.07752	0.0793815	0.759231	Pex14	4	-1	148960535	149099876
ENSMUSG00000070604	0.934739	2.50172	3.07124	0.0796885	0.760979	Vsig10l	7	1	43463151	43472019
ENSMUSG00000008348	-0.45859	5.50955	3.0687	0.079813	0.76143	Ubc	5	-1	125385965	125390202
ENSMUSG00000021748	-0.25205	8.77447	3.06459	0.0800153	0.762622	Pdhb	14	-1	8165996	8173025
ENSMUSG00000041355	-0.25199	7.73162	3.0617	0.0801578	0.76304	Ssr2	3	1	88575876	88588419
ENSMUSG00000039230	0.666933	3.57074	3.06056	0.080214	0.76304	Tbcd	11	1	121451949	121617164
ENSMUSG00000035885	-0.26631	8.60125	3.05501	0.0804886	0.764913	Cox8a	19	-1	7215158	7217616
ENSMUSG00000082088	0.51857	6.61296	3.04559	0.0809569	0.766538	Gm15753	5	-1	137720354	137721740
ENSMUSG00000017548	0.40819	7.99262	3.04531	0.0809707	0.766538	Suz12	11	1	79993106	80034123
ENSMUSG00000054021	0.772356	2.84983	3.04921	0.0807762	0.766538	Sirt5	13	1	43365496	43395203
ENSMUSG00000010830	-0.617799	4.26779	3.04744	0.0808646	0.766538	Kdelr3	15	1	79516411	79527739
ENSMUSG00000026082	0.625058	3.24537	3.01807	0.0823414	0.7699	Rev1	1	-1	38052786	38129801
ENSMUSG00000026229	-0.264033	8.59713	3.02083	0.0822012	0.7699	Psmd1	1	1	86064387	86139151
ENSMUSG00000040225	0.27025	8.11374	3.02528	0.0819761	0.7699	Prrc2c	1	-1	162670725	162740556
ENSMUSG00000026605	0.799298	5.6538	3.03265	0.0816047	0.7699	Cenpf	1	-1	189640606	189688086
ENSMUSG00000068742	-0.491815	3.90415	3.03123	0.0816762	0.7699	Cry2	2	-1	92403646	92434043
ENSMUSG00000027351	0.689382	3.33218	3.01857	0.0823159	0.7699	Spred1	2	1	117121374	117182279
ENSMUSG00000017707	-0.330594	9.31932	3.02675	0.0819017	0.7699	Serinc3	2	-1	163623272	163645131
ENSMUSG00000028618	-0.226214	9.05429	3.03199	0.0816376	0.7699	Tmem59	4	1	107178399	107200996
ENSMUSG00000030629	-0.430007	5.71689	3.0242	0.0820307	0.7699	Zfand6	7	-1	84613766	84689959
ENSMUSG00000031924	0.832928	4.63457	3.02093	0.0821963	0.7699	Cyb5b	8	1	107150640	107187471
ENSMUSG00000019471	-0.295947	7.14763	3.02513	0.0819839	0.7699	Cdc37	9	-1	21133222	21149982
ENSMUSG00000064090	-0.476498	4.91716	3.02799	0.0818394	0.7699	Vrk2	11	-1	26471322	26593999
ENSMUSG00000037646	0.35242	6.45798	3.03611	0.0814309	0.7699	Vps13b	15	1	35371160	35931229
ENSMUSG00000031314	0.366351	5.62849	3.0153	0.0824821	0.770485	Taf1	X	1	101532734	101601789
ENSMUSG00000047187	-0.301242	7.07082	3.01233	0.0826336	0.770643	Rab2a	4	1	8535644	8607778
ENSMUSG00000006307	0.607001	3.8631	3.01107	0.0826978	0.770643	Kmt2b	7	-1	30568858	30588726
ENSMUSG00000074634	0.891088	3.11721	3.01036	0.0827337	0.770643	Tmem267	13	1	119488039	119611059
ENSMUSG00000036435	-0.416188	4.7091	3.00677	0.0829173	0.771624	Exoc1	5	1	76529311	76570294
ENSMUSG00000002897	0.573977	3.2708	3.00359	0.0830804	0.772413	Il17ra	6	1	120463247	120487559
ENSMUSG00000037266	0.529429	6.23943	2.99009	0.0837757	0.778143	Rsrp1	4	1	134923592	134927671
ENSMUSG00000057672	-0.994828	2.39134	2.98588	0.0839935	0.778678	Pkn1	8	-1	83666536	83699179
ENSMUSG00000032086	0.451334	4.74892	2.9844	0.0840704	0.778678	Bace1	9	1	45838580	45864399
ENSMUSG00000021044	-0.487998	4.25224	2.986	0.0839874	0.778678	Adck1	12	1	88360554	88461724
ENSMUSG00000103227	-0.821377	2.51115	2.91709	0.0876457	0.783803	Gm37733	1	-1	74500340	74503301
ENSMUSG00000026209	-0.328034	6.75336	2.86407	0.0905779	0.783803	Dnpep	1	-1	75307896	75317990
ENSMUSG00000100014	0.68399	4.10102	2.93216	0.0868315	0.783803	Gm29290	1	1	153939226	153941290
ENSMUSG00000047909	-0.572473	3.72684	2.89795	0.0886923	0.783803	Ankrd16	2	1	11777876	11790329
ENSMUSG00000082884	0.390992	8.132	2.89087	0.0890828	0.783803	Gm13339	2	-1	22590024	22590533
ENSMUSG00000036850	0.378161	5.6424	2.86367	0.0906007	0.783803	Mrpl41	2	-1	24974117	24975098
ENSMUSG00000026816	0.383243	5.09863	2.86169	0.090712	0.783803	Gtf3c5	2	-1	28566311	28583751
ENSMUSG00000027067	-0.272515	6.60007	2.88878	0.0891985	0.783803	Ssrp1	2	1	85037234	85047109
ENSMUSG00000050211	1.20972	4.52759	2.88469	0.0894252	0.783803	Pla2g4e	2	-1	120166412	120245335
ENSMUSG00000042745	0.774854	2.61122	2.96451	0.0851101	0.783803	Id1	2	1	152736251	152737410
ENSMUSG00000031010	-0.338409	6.37866	2.893	0.088965	0.783803	Usp9x	X	1	13071498	13173328
ENSMUSG00000025059	-1.01357	3.11558	2.92224	0.0873667	0.783803	Gk	X	-1	85701937	85776819
ENSMUSG00000031217	-0.870203	3.4864	2.87732	0.0898355	0.783803	Efnb1	X	1	99136130	99148991
ENSMUSG00000025269	-0.630783	3.91108	2.93732	0.086554	0.783803	Apex2	X	-1	150519519	150589868
ENSMUSG00000041649	-0.430244	5.30413	2.87819	0.0897868	0.783803	Klf8	X	1	153237466	153396132
ENSMUSG00000044434	-0.667428	2.47556	2.87773	0.0898124	0.783803	Gm9791	3	-1	34005017	34005463
ENSMUSG00000027680	-0.406633	6.60894	2.87089	0.0901949	0.783803	Fxr1	3	1	34019943	34070322
ENSMUSG00000105176	0.826947	2.69091	2.87632	0.0898912	0.783803	Gm43668	3	1	34070659	34076000
ENSMUSG00000049940	0.474685	4.90007	2.96009	0.0853433	0.783803	Pgrmc2	3	-1	41066326	41083046
ENSMUSG00000028057	-0.788246	3.44158	2.93196	0.0868421	0.783803	Rit1	3	1	88716838	88731049
ENSMUSG00000042572	0.658832	3.73373	2.9665	0.0850057	0.783803	Ube2q1	3	1	89773616	89784000
ENSMUSG00000103362	0.697369	4.53332	2.88913	0.0891788	0.783803	Tdpoz2	3	-1	93651542	93652686
ENSMUSG00000078713	0.296775	9.20439	2.96626	0.0850181	0.783803	Tomm5	4	-1	45105208	45108114
ENSMUSG00000028797	0.384455	5.55951	2.94955	0.0859015	0.783803	Tmem234	4	1	129600668	129624059
ENSMUSG00000085787	0.501453	3.61343	2.91361	0.0878352	0.783803	Gm13092	4	-1	150315177	150315436
ENSMUSG00000029146	-0.588264	4.0823	2.8612	0.0907397	0.783803	Snx17	5	1	31193227	31199143
ENSMUSG00000079065	0.518855	5.53979	2.90143	0.0885008	0.783803	BC005561	5	1	104508352	104522611
ENSMUSG00000038126	0.840636	3.01937	2.87648	0.0898824	0.783803	Mphosph9	5	-1	124250959	124327972
ENSMUSG00000005374	0.412195	6.45349	2.9237	0.0872873	0.783803	Tbl2	5	1	135149657	135165760
ENSMUSG00000029703	-0.363877	4.99434	2.90923	0.0880739	0.783803	Lrwd1	5	-1	136122772	136136074
ENSMUSG00000029560	-0.41458	5.62333	2.87546	0.0899394	0.783803	Snx8	5	-1	140340299	140389262
ENSMUSG00000047749	-1.1252	2.32966	2.9634	0.0851688	0.783803	Zc3hav1l	6	-1	38287396	38299259
ENSMUSG00000006315	-0.499766	5.58287	2.92627	0.0871486	0.783803	Tmem147	7	-1	30727701	30729540
ENSMUSG00000074887	-0.618409	3.18647	2.89817	0.0886801	0.783803	EU599041	7	1	43214039	43226842
ENSMUSG00000035227	-0.319366	6.73864	2.86106	0.0907477	0.783803	Spcs2	7	-1	99837569	99863462
ENSMUSG00000031015	-0.472441	5.52657	2.88536	0.0893882	0.783803	Swap70	7	1	110221711	110283506
ENSMUSG00000049091	-0.515469	4.93025	2.88282	0.0895294	0.783803	Sephs2	7	-1	127271879	127274055
ENSMUSG00000020083	-0.564043	3.51433	2.93459	0.0867004	0.783803	Fam241b	10	-1	62107655	62143920
ENSMUSG00000001436	-1.15491	2.56188	2.90221	0.088458	0.783803	Slc19a1	10	1	77032241	77061002
ENSMUSG00000058355	-0.267114	7.97046	2.95575	0.0855729	0.783803	Abce1	8	-1	79683462	79711740
ENSMUSG00000031711	-0.388214	5.82451	2.94823	0.0859716	0.783803	Zfp330	8	-1	82763607	82774160
ENSMUSG00000083734	1.12827	3.26583	2.86436	0.0905614	0.783803	Gm16209	8	-1	107037480	107038106
ENSMUSG00000021733	-0.720202	3.32664	2.87005	0.0902423	0.783803	Slc4a7	14	1	14702279	14799940
ENSMUSG00000021967	0.327498	7.04576	2.87658	0.0898767	0.783803	Mrpl57	14	1	57826234	57829296
ENSMUSG00000035382	0.349075	5.47029	2.86129	0.0907348	0.783803	Pcsk7	9	1	45906497	45929726
ENSMUSG00000032299	-0.407694	5.38914	2.87523	0.0899519	0.783803	Commd4	9	-1	57155035	57158331
ENSMUSG00000079225	-0.296094	5.91434	2.88881	0.089197	0.783803	Gm9531	9	1	81677598	81678677
ENSMUSG00000032515	0.427507	4.64429	2.86404	0.0905796	0.783803	Csrnp1	9	-1	119971163	119984658
ENSMUSG00000020415	-0.261688	7.5996	2.8783	0.0897806	0.783803	Pttg1	11	-1	43420250	43426251
ENSMUSG00000018932	-0.384102	5.99135	2.94755	0.0860079	0.783803	Map2k3	11	1	60932033	60952811
ENSMUSG00000078789	0.346261	5.94289	2.91546	0.0877344	0.783803	Dph1	11	-1	75177643	75191241
ENSMUSG00000037278	-0.293735	7.57403	2.90642	0.0882278	0.783803	Tmem97	11	-1	78541817	78550777
ENSMUSG00000018377	0.509324	4.37549	2.8693	0.0902843	0.783803	Vezf1	11	1	88068279	88084729
ENSMUSG00000059474	0.31186	6.56748	2.90306	0.0884116	0.783803	Mbtd1	11	1	93885852	93946985
ENSMUSG00000018677	-0.352531	7.72509	2.95081	0.0858343	0.783803	Slc25a39	11	-1	102402985	102407946
ENSMUSG00000020935	-0.64188	2.93259	2.8653	0.0905086	0.783803	Dcakd	11	-1	102994047	103028333
ENSMUSG00000069631	-0.363288	6.64611	2.92092	0.087438	0.783803	Strada	11	-1	106163330	106202168
ENSMUSG00000025377	-0.495059	4.19894	2.87812	0.0897907	0.783803	Tepsin	11	-1	120090531	120098731
ENSMUSG00000025156	-0.353414	5.45604	2.8623	0.0906775	0.783803	Gps1	11	1	120784272	120789102
ENSMUSG00000037851	-0.398861	6.66693	2.89254	0.0889908	0.783803	Iars	13	1	49682100	49734267
ENSMUSG00000038212	0.388478	7.87861	2.92156	0.0874032	0.783803	Mfsd14b	13	-1	65064663	65112975
ENSMUSG00000021687	-0.408051	5.77467	2.95723	0.0854941	0.783803	Scamp1	13	-1	94201310	94285857
ENSMUSG00000036613	0.361295	5.78226	2.94884	0.0859395	0.783803	Eipr1	12	1	28751803	28869865
ENSMUSG00000021069	0.915878	2.3332	2.87655	0.0898785	0.783803	Pygl	12	-1	70190811	70231488
ENSMUSG00000032705	0.385994	4.72969	2.89373	0.0889247	0.783803	Exd2	12	1	80463095	80500227
ENSMUSG00000075602	0.753774	5.42936	2.96202	0.0852412	0.783803	Ly6a	15	-1	74994877	74998031
ENSMUSG00000000934	-0.722648	3.29898	2.8891	0.089181	0.783803	Top1mt	15	-1	75657035	75678800
ENSMUSG00000048218	1.22459	1.84447	2.86302	0.0906373	0.783803	Amigo2	15	-1	97244125	97247287
ENSMUSG00000039200	-0.517566	5.62795	2.88188	0.0895812	0.783803	Atf7ip2	16	1	10192712	10251478
ENSMUSG00000022801	-0.962592	2.59638	2.87277	0.0900895	0.783803	Lrch3	16	1	32914100	33015647
ENSMUSG00000023845	0.606714	4.31729	2.86533	0.090507	0.783803	Lnpep	17	-1	17521410	17625050
ENSMUSG00000089764	0.677904	2.88303	2.9346	0.0867004	0.783803	Gm16580	17	1	26269337	26270384
ENSMUSG00000024146	-0.294181	7.71696	2.954	0.0856653	0.783803	Cript	17	1	87025550	87035810
ENSMUSG00000024687	0.389901	5.22276	2.89046	0.0891057	0.783803	Osbp	19	1	11965844	11994105
ENSMUSG00000025203	-0.658932	5.71128	2.87004	0.0902428	0.783803	Scd2	19	1	44293676	44306864
ENSMUSG00000064337	0.372815	11.429	2.88428	0.089448	0.783803	mt-Rnr1	MT	1	70	1024
ENSMUSG00000064345	0.36551	10.7939	2.93113	0.0868866	0.783803	mt-Nd2	MT	1	3914	4951
ENSMUSG00000033557	-0.301098	5.89293	2.80082	0.0942164	0.786629	Fam20b	1	-1	156678532	156719086
ENSMUSG00000026926	-0.319954	6.46476	2.82363	0.0928863	0.786629	Pmpca	2	1	26389339	26397122
ENSMUSG00000035093	0.568197	4.57705	2.82663	0.0927129	0.786629	Secisbp2l	2	-1	125736986	125782870
ENSMUSG00000027605	-0.527491	3.42502	2.80025	0.0942498	0.786629	Acss2	2	1	155517948	155585724
ENSMUSG00000067276	2.08806	2.23166	2.83963	0.0919655	0.786629	Capn6	X	-1	143802231	143827414
ENSMUSG00000079349	-1.52954	2.55999	2.83085	0.0924692	0.786629	Magea5	X	-1	155053061	155063145
ENSMUSG00000027907	-0.697532	5.07656	2.81881	0.0931654	0.786629	S100a11	3	1	93520488	93526287
ENSMUSG00000027843	0.425414	4.93992	2.84742	0.0915206	0.786629	Ptpn22	3	1	103859795	103912247
ENSMUSG00000028447	-0.43088	5.27946	2.82954	0.0925448	0.786629	Dctn3	4	-1	41714798	41723170
ENSMUSG00000028412	0.471663	5.91283	2.84435	0.0916959	0.786629	Slc44a1	4	1	53440413	53622478
ENSMUSG00000028776	-0.643721	6.45828	2.81126	0.0936051	0.786629	Tinagl1	4	-1	130164454	130175122
ENSMUSG00000028843	-0.463335	5.67598	2.80775	0.09381	0.786629	Sh3bgrl3	4	-1	134127406	134128789
ENSMUSG00000063077	0.485638	6.00008	2.81409	0.0934398	0.786629	Kif1b	4	-1	149176319	149307693
ENSMUSG00000037373	-0.376737	4.95045	2.81213	0.0935543	0.786629	Ctbp1	5	-1	33247723	33274994
ENSMUSG00000060708	0.357045	5.08705	2.83702	0.0921148	0.786629	Bloc1s4	5	-1	36747378	36748650
ENSMUSG00000029173	-0.565287	3.95587	2.80251	0.0941171	0.786629	Sepsecs	5	-1	52640087	52669708
ENSMUSG00000029686	-0.316065	7.09042	2.84117	0.0918774	0.786629	Cul1	6	1	47453398	47526139
ENSMUSG00000051343	-0.464555	4.70149	2.83307	0.0923416	0.786629	Rab11fip5	6	-1	85334962	85374634
ENSMUSG00000040649	0.734851	5.00762	2.7972	0.0944289	0.786629	Rimklb	6	-1	122447296	122498761
ENSMUSG00000023456	-0.627438	3.44844	2.80853	0.0937645	0.786629	Tpi1	6	-1	124810586	124814296
ENSMUSG00000036835	-0.417654	4.37315	2.8122	0.0935501	0.786629	Psenen	7	-1	30561863	30563627
ENSMUSG00000030609	-0.470298	5.47354	2.79814	0.0943737	0.786629	Aen	7	1	78895854	78911209
ENSMUSG00000030994	1.16617	3.52298	2.80463	0.0939927	0.786629	D7Ertd443e	7	-1	134265779	134385661
ENSMUSG00000101609	0.457962	6.7009	2.83303	0.0923441	0.786629	Kcnq1ot1	7	-1	143203458	143296549
ENSMUSG00000031490	-0.362857	8.08468	2.84321	0.0917608	0.786629	Eif4ebp1	8	1	27260329	27276674
ENSMUSG00000068245	-0.749745	4.8236	2.80174	0.0941621	0.786629	Phf11d	14	-1	59347407	59365470
ENSMUSG00000032388	-0.361236	5.31093	2.8279	0.0926395	0.786629	Spg21	9	1	65460947	65488470
ENSMUSG00000092622	-0.280332	9.1255	2.83159	0.0924267	0.786629	Khdc3	9	1	73101836	73104438
ENSMUSG00000032480	-0.309582	5.61607	2.83216	0.0923941	0.786629	Dhx30	9	-1	110084320	110117830
ENSMUSG00000036737	0.379133	5.29416	2.80853	0.0937641	0.786629	Oxsr1	9	-1	119238432	119322427
ENSMUSG00000042650	-0.313832	5.69246	2.81459	0.093411	0.786629	Alkbh5	11	1	60536381	60558512
ENSMUSG00000018574	-0.568077	4.39072	2.81604	0.0933263	0.786629	Acadvl	11	-1	70010183	70015411
ENSMUSG00000041958	-0.311527	6.10394	2.85225	0.0912464	0.786629	Pigs	11	1	78328415	78342782
ENSMUSG00000025451	-0.447044	5.69613	2.79782	0.0943928	0.786629	Paip1	13	1	119428601	119458218
ENSMUSG00000035329	0.570966	5.38279	2.84717	0.0915347	0.786629	Fbxo33	12	-1	59200655	59219725
ENSMUSG00000021234	0.906502	2.7505	2.7961	0.0944941	0.786629	Fam161b	12	-1	84345309	84361833
ENSMUSG00000034111	0.745314	3.18859	2.79624	0.0944855	0.786629	Tmed8	12	-1	87166237	87200454
ENSMUSG00000056458	-0.614544	2.63861	2.84875	0.0914452	0.786629	Mok	12	-1	110807798	110840939
ENSMUSG00000046761	-0.960499	2.57479	2.83252	0.0923733	0.786629	Fam83h	15	-1	76001093	76014336
ENSMUSG00000060992	-0.257026	7.22777	2.85269	0.0912209	0.786629	Copz1	15	1	103272714	103299868
ENSMUSG00000024963	-0.703192	2.76866	2.80668	0.0938722	0.786629	Dnajc4	19	-1	6987911	6992503
ENSMUSG00000024725	-0.379867	6.40112	2.79587	0.0945073	0.786629	Ostf1	19	-1	18579328	18631789
ENSMUSG00000033417	-0.336771	6.44483	2.8205	0.0930672	0.786629	Cacul1	19	-1	60524696	60581023
ENSMUSG00000026970	0.605677	3.9604	2.79079	0.0948076	0.786726	Rbms1	2	-1	60750193	60963192
ENSMUSG00000028645	-0.701374	4.20247	2.79087	0.094803	0.786726	Slc2a1	4	1	119108711	119137983
ENSMUSG00000037032	-0.881873	2.73631	2.79027	0.0948382	0.786726	Apbb1	7	-1	105558483	105581653
ENSMUSG00000096592	-0.602818	2.50016	2.79267	0.0946964	0.786726	Gm15801	19	-1	40560537	40561058
ENSMUSG00000019214	-0.340114	5.00605	2.78727	0.0950157	0.787536	Chtf18	17	-1	25718926	25727419
ENSMUSG00000022773	0.709398	2.70463	2.78268	0.0952887	0.789134	Ypel1	16	1	17069696	17087045
ENSMUSG00000051257	-0.812981	4.39216	2.75899	0.0967094	0.790075	Trap1a	X	1	139333683	139338169
ENSMUSG00000032913	0.514756	4.13587	2.7591	0.0967027	0.790075	Lrig2	3	-1	104396418	104511918
ENSMUSG00000028282	0.550842	5.74808	2.7561	0.0968842	0.790075	Casp8ap2	4	1	32615451	32653265
ENSMUSG00000049878	0.429243	6.68539	2.74255	0.097709	0.790075	Rlf	4	-1	121145373	121215084
ENSMUSG00000059866	-1.04756	2.32451	2.74802	0.0973749	0.790075	Tnip2	5	-1	34496087	34513991
ENSMUSG00000050786	-0.396748	4.66431	2.76959	0.0960708	0.790075	Ccdc126	6	1	49319274	49341582
ENSMUSG00000047603	-0.979275	2.25666	2.76126	0.0965723	0.790075	Zfp235	7	1	24134169	24143241
ENSMUSG00000050708	-0.352274	9.60654	2.77103	0.0959843	0.790075	Ftl1	7	-1	45457944	45459884
ENSMUSG00000042492	-0.619572	4.58465	2.75254	0.0971001	0.790075	Tbc1d10b	7	-1	127197459	127208468
ENSMUSG00000019891	-0.291206	6.58083	2.75371	0.0970293	0.790075	Dcbld1	10	1	52233619	52321378
ENSMUSG00000020091	0.541917	5.35175	2.74726	0.0974211	0.790075	Eif4ebp2	10	-1	61428491	61452661
ENSMUSG00000020308	0.451729	4.38524	2.77508	0.095742	0.790075	Tpgs1	10	1	79669369	79676127
ENSMUSG00000031465	0.726215	3.23828	2.7426	0.0977058	0.790075	Angpt2	8	-1	18690263	18741562
ENSMUSG00000031578	0.380855	6.22139	2.76492	0.0963513	0.790075	Mak16	8	-1	31159463	31168764
ENSMUSG00000035569	0.312486	5.81218	2.74349	0.0976513	0.790075	Ankrd11	8	-1	122883822	123042277
ENSMUSG00000004748	-0.926256	2.7525	2.75194	0.0971364	0.790075	Mtfp1	11	-1	4091480	4095445
ENSMUSG00000042032	0.42524	6.13261	2.7785	0.0955377	0.790075	Mat2b	11	-1	40679314	40695203
ENSMUSG00000018697	0.343131	6.06553	2.74333	0.0976611	0.790075	Aatf	11	-1	84422855	84513522
ENSMUSG00000000275	-0.458839	4.85553	2.75333	0.0970523	0.790075	Trim25	11	1	88999376	89020293
ENSMUSG00000093908	-0.756827	2.16071	2.74225	0.0977272	0.790075	Gm5784	12	1	19387809	19433081
ENSMUSG00000021111	0.26861	8.96766	2.7681	0.0961599	0.790075	Papola	12	1	105784694	105838944
ENSMUSG00000022323	-0.869241	2.27171	2.77178	0.0959393	0.790075	Rida	15	-1	34484021	34495255
ENSMUSG00000024170	0.501085	4.15695	2.76091	0.0965935	0.790075	Telo2	17	-1	25099570	25115967
ENSMUSG00000007670	0.344282	6.07261	2.77084	0.0959955	0.790075	Khsrp	17	-1	57021051	57031522
ENSMUSG00000005823	-0.617686	3.94965	2.75073	0.0972098	0.790075	Gpr108	17	-1	57234635	57248446
ENSMUSG00000034647	0.512076	4.63668	2.75825	0.0967543	0.790075	Ankrd12	17	-1	65965698	66077089
ENSMUSG00000024150	-0.447216	5.46928	2.75661	0.0968535	0.790075	Mcfd2	17	-1	87254443	87265935
ENSMUSG00000066878	0.619558	3.19486	2.75173	0.0971494	0.790075	Gm10184	17	-1	89908462	89910449
ENSMUSG00000033960	0.810505	3.1383	2.74804	0.0973735	0.790075	Jcad	18	1	4634878	4682869
ENSMUSG00000025525	-0.694698	3.48727	2.73667	0.0980687	0.791769	Apool	X	1	112311334	112372755
ENSMUSG00000028098	-0.355508	6.66647	2.73169	0.0983753	0.791769	Rnf115	3	1	96727664	96791638
ENSMUSG00000028920	-0.36713	6.04393	2.73544	0.0981443	0.791769	Fbxo42	4	1	141147913	141204062
ENSMUSG00000049489	0.344094	5.58642	2.7334	0.0982701	0.791769	Ccnq	11	-1	78750506	78751729
ENSMUSG00000072582	0.295843	6.08401	2.72839	0.0985789	0.791769	Ptrh2	11	1	86683985	86692457
ENSMUSG00000017499	0.415912	7.12656	2.73236	0.0983339	0.791769	Cdc6	11	1	98907801	98923940
ENSMUSG00000009733	0.688004	4.10204	2.72994	0.0984827	0.791769	Tfcp2	15	-1	100498012	100552008
ENSMUSG00000001750	-0.472604	4.82531	2.72838	0.0985795	0.791769	Tcirg1	19	-1	3896050	3907133
ENSMUSG00000021728	0.283756	6.83439	2.72701	0.098664	0.791803	Emb	13	1	117208536	117274415
ENSMUSG00000002015	-0.342227	7.55614	2.72249	0.0989433	0.792216	Bcap31	X	-1	73686178	73716175
ENSMUSG00000029635	0.38515	5.77022	2.72228	0.0989566	0.792216	Cdk8	5	1	146231230	146302874
ENSMUSG00000069089	0.281457	7.16979	2.72365	0.0988714	0.792216	Cdk7	13	-1	100702631	100730939
ENSMUSG00000005886	-0.583214	4.05174	2.65007	0.103545	0.792748	Ncoa2	1	-1	13139105	13374083
ENSMUSG00000099576	0.470979	4.0057	2.67558	0.101898	0.792748	Gm29040	1	-1	43250156	43302925
ENSMUSG00000025962	-0.405973	5.48091	2.67958	0.101643	0.792748	Fastkd2	1	1	63730614	63754655
ENSMUSG00000036591	0.359766	5.81776	2.65703	0.103093	0.792748	Arhgap21	2	-1	20847919	20968881
ENSMUSG00000060802	-0.427199	5.10882	2.64239	0.104047	0.792748	B2m	2	1	122147686	122153083
ENSMUSG00000027430	-0.425358	3.94937	2.67873	0.101697	0.792748	Dtd1	2	1	144599897	144768758
ENSMUSG00000082064	0.748268	2.12245	2.67076	0.102207	0.792748	Rpl5-ps2	2	1	154703809	154704699
ENSMUSG00000027610	-0.460675	5.66109	2.64663	0.10377	0.792748	Gss	2	-1	155563181	155592810
ENSMUSG00000027540	-0.34975	5.09561	2.63675	0.104417	0.792748	Ptpn1	2	1	167932057	167979385
ENSMUSG00000000826	-0.304722	5.86708	2.64412	0.103934	0.792748	Dnajc5	2	1	181520485	181555133
ENSMUSG00000015290	-0.491175	5.78463	2.66983	0.102267	0.792748	Ubl4a	X	-1	74365718	74373218
ENSMUSG00000015750	0.309981	6.50978	2.67037	0.102232	0.792748	Aph1a	3	1	95893969	95898288
ENSMUSG00000105472	-0.755208	2.71417	2.65509	0.103219	0.792748	Gm43024	3	1	99144603	99148954
ENSMUSG00000105388	-0.433335	4.33871	2.71971	0.0991161	0.792748	Rpl36a-ps2	3	1	145879020	145879340
ENSMUSG00000028467	-0.872495	2.40931	2.70129	0.100267	0.792748	Gba2	4	-1	43566928	43578873
ENSMUSG00000003032	-0.585173	5.46536	2.65552	0.103191	0.792748	Klf4	4	-1	55527143	55532466
ENSMUSG00000028431	0.311555	6.87469	2.66243	0.102744	0.792748	Elp1	4	-1	56749680	56802331
ENSMUSG00000083679	-0.612691	2.83041	2.67049	0.102224	0.792748	Gm12892	4	1	122008193	122009338
ENSMUSG00000050796	0.700522	3.09667	2.67774	0.10176	0.792748	B3galt6	4	-1	155989466	155992649
ENSMUSG00000106133	0.489133	6.14039	2.69401	0.100726	0.792748	Gm3724	5	-1	24118316	24118664
ENSMUSG00000028933	0.620691	3.66305	2.70943	0.0997566	0.792748	Xrcc2	5	-1	25689812	25705825
ENSMUSG00000052139	0.411347	4.88074	2.68609	0.101228	0.792748	Babam2	5	1	31697684	32084962
ENSMUSG00000004948	-0.727116	3.50101	2.69102	0.100915	0.792748	Zp3	5	1	135980099	135988624
ENSMUSG00000029576	1.20373	2.10738	2.67012	0.102248	0.792748	Radil	5	-1	142484839	142551098
ENSMUSG00000056429	0.31502	6.05901	2.65521	0.103211	0.792748	Tgoln1	6	-1	72608432	72617000
ENSMUSG00000035104	0.319874	6.19011	2.63861	0.104295	0.792748	Eva1a	6	1	82041043	82093099
ENSMUSG00000030760	-0.335196	5.34566	2.6546	0.103251	0.792748	Acer3	7	-1	98206389	98321208
ENSMUSG00000030769	-0.460358	6.14391	2.63779	0.104349	0.792748	Slc5a11	7	1	123214780	123273253
ENSMUSG00000019763	-0.743396	2.3372	2.63832	0.104314	0.792748	Rmnd1	10	-1	4401915	4432388
ENSMUSG00000019813	0.50458	5.15235	2.70982	0.0997321	0.792748	Cep57l1	10	-1	41718840	41809871
ENSMUSG00000019872	-0.351517	6.79777	2.66821	0.102371	0.792748	Smpdl3a	10	1	57794335	57811830
ENSMUSG00000033416	0.504378	4.00713	2.64542	0.103848	0.792748	Gucd1	10	-1	75351111	75517972
ENSMUSG00000034902	-0.930031	2.42295	2.71563	0.0993694	0.792748	Pip5k1c	10	1	81292963	81319973
ENSMUSG00000054717	0.312981	7.45685	2.65096	0.103487	0.792748	Hmgb2	8	1	57511907	57515999
ENSMUSG00000056608	1.00243	2.42372	2.70017	0.100338	0.792748	Chd9	8	1	90828352	91054516
ENSMUSG00000031960	-0.284934	6.55148	2.70439	0.100072	0.792748	Aars	8	1	111033144	111057664
ENSMUSG00000046753	-0.580036	4.04315	2.66042	0.102874	0.792748	Ccdc66	14	-1	27481090	27508460
ENSMUSG00000021916	-0.528713	3.7228	2.63917	0.104258	0.792748	Glt8d1	14	1	31001400	31011991
ENSMUSG00000016831	-0.326031	6.35243	2.67265	0.102086	0.792748	Tox4	14	1	52279146	52296401
ENSMUSG00000025558	-0.408295	6.82	2.63559	0.104493	0.792748	Dock9	14	-1	121542046	121797837
ENSMUSG00000047508	1.0155	3.24644	2.66618	0.102502	0.792748	Mbd3l2	9	1	18430654	18446316
ENSMUSG00000079469	0.423543	4.87914	2.64184	0.104083	0.792748	Pigb	9	-1	73007419	73040378
ENSMUSG00000032513	0.487527	5.87467	2.694	0.100726	0.792748	Gorasp1	9	-1	119925257	119937565
ENSMUSG00000009076	0.335411	5.77615	2.6839	0.101367	0.792748	Zmat5	11	1	4704678	4737669
ENSMUSG00000044950	0.467082	4.95898	2.65423	0.103275	0.792748	Pwwp2a	11	1	43681998	43721491
ENSMUSG00000018809	0.703832	3.32267	2.71021	0.0997078	0.792748	Smyd4	11	1	75348433	75405705
ENSMUSG00000020843	0.291645	7.59095	2.66517	0.102567	0.792748	Timm22	11	1	76406952	76416292
ENSMUSG00000017386	-0.427522	6.04726	2.64028	0.104185	0.792748	Traf4	11	-1	78158499	78165589
ENSMUSG00000017550	0.514909	4.56992	2.70676	0.0999238	0.792748	Atad5	11	1	80089400	80135794
ENSMUSG00000020493	0.590925	4.27084	2.66343	0.102679	0.792748	Prr11	11	-1	87089153	87108708
ENSMUSG00000075611	0.35697	7.98798	2.70698	0.0999099	0.792748	Gm11545	11	-1	94756976	94757763
ENSMUSG00000003119	0.488897	4.85281	2.68278	0.101439	0.792748	Cdk12	11	1	98203059	98278504
ENSMUSG00000051378	-0.38871	4.4179	2.66071	0.102855	0.792748	Kif18b	11	-1	102905529	102925124
ENSMUSG00000020781	-0.504636	3.66747	2.69748	0.100507	0.792748	Tsen54	11	1	115814724	115823094
ENSMUSG00000039670	0.83571	2.52181	2.65831	0.10301	0.792748	Oxld1	11	-1	120456606	120458068
ENSMUSG00000033499	0.362454	7.1412	2.67155	0.102156	0.792748	Larp4b	13	1	9093881	9174451
ENSMUSG00000037336	1.0728	2.68834	2.65312	0.103347	0.792748	Mfsd2b	12	-1	4862440	4874359
ENSMUSG00000035597	-0.529871	5.82124	2.6716	0.102153	0.792748	Prpf39	12	1	65036333	65063386
ENSMUSG00000021076	-0.233103	7.2241	2.67295	0.102066	0.792748	Actr10	12	1	70937857	70964718
ENSMUSG00000021116	-0.24089	8.66683	2.67324	0.102048	0.792748	Eif2s1	12	1	78861819	78887010
ENSMUSG00000021238	-0.665884	3.38059	2.68517	0.101287	0.792748	Aldh6a1	12	-1	84430717	84451004
ENSMUSG00000007411	0.322914	6.41635	2.6368	0.104414	0.792748	Mark3	12	1	111574523	111656221
ENSMUSG00000059714	-0.689695	2.78128	2.63953	0.104234	0.792748	Flot1	17	1	35823230	35832791
ENSMUSG00000024206	0.876932	2.82603	2.71714	0.0992755	0.792748	Rfx2	17	-1	56775897	56831013
ENSMUSG00000034653	0.577583	4.26653	2.67754	0.101773	0.792748	Ythdc2	18	1	44827746	44889724
ENSMUSG00000024581	0.377931	4.76073	2.65648	0.103129	0.792748	Napg	18	1	62977836	62999450
ENSMUSG00000094936	0.767383	3.31972	2.70574	0.0999878	0.792748	Rbm4	19	-1	4784293	4793901
ENSMUSG00000024853	-0.278493	6.96637	2.66249	0.10274	0.792748	Sf3b2	19	-1	5273923	5295455
ENSMUSG00000074733	0.368117	5.13008	2.63257	0.104692	0.793649	Zfp950	19	-1	61053840	61140840
ENSMUSG00000027215	0.899497	2.5267	2.62895	0.104931	0.794235	Cd82	2	-1	93419111	93463140
ENSMUSG00000002845	-0.260866	6.67101	2.62998	0.104863	0.794235	Tmem39a	16	1	38558698	38592162
ENSMUSG00000020823	-0.932259	2.56624	2.62744	0.105031	0.794384	Sec14l1	11	1	117115168	117159268
ENSMUSG00000076432	-0.242575	8.92913	2.62592	0.105131	0.794532	Ywhaq	12	-1	21390071	21417637
ENSMUSG00000050714	0.63467	3.46075	2.61514	0.105848	0.795803	Zbtb26	2	-1	37432168	37443135
ENSMUSG00000035246	-0.491711	4.24491	2.60583	0.106471	0.795803	Pcyt1b	X	1	93654863	93749951
ENSMUSG00000028093	-0.649865	3.27761	2.61338	0.105966	0.795803	Acp6	3	1	97158777	97177299
ENSMUSG00000042380	-0.641242	4.1954	2.60403	0.106592	0.795803	Smim12	4	1	127243784	127247809
ENSMUSG00000029550	0.463394	5.60926	2.6149	0.105864	0.795803	Sppl3	5	1	115011137	115098790
ENSMUSG00000037017	-0.369584	5.22591	2.60526	0.10651	0.795803	Zscan21	5	1	138116903	138134265
ENSMUSG00000058706	0.444536	4.75947	2.61949	0.105559	0.795803	0610030E20Rik	6	1	72347317	72353148
ENSMUSG00000019923	-0.44339	6.29228	2.60323	0.106646	0.795803	Zwint	10	1	72654845	72674964
ENSMUSG00000044600	0.274149	6.98646	2.60706	0.106389	0.795803	Smim7	8	-1	72565188	72571088
ENSMUSG00000032187	0.311886	7.80759	2.61038	0.106166	0.795803	Smarca4	9	1	21616169	21704230
ENSMUSG00000007815	-0.290512	8.22332	2.60944	0.106229	0.795803	Rhoa	9	1	108306129	108337934
ENSMUSG00000082100	0.5895	3.23337	2.62117	0.105447	0.795803	Glns-ps1	11	1	19720355	19721472
ENSMUSG00000020526	0.382373	7.92203	2.61156	0.106087	0.795803	Znhit3	11	-1	84910950	84916366
ENSMUSG00000057762	-0.628838	2.55087	2.61922	0.105576	0.795803	Gm6169	13	-1	97098208	97099237
ENSMUSG00000016552	-0.669986	3.01525	2.61119	0.106112	0.795803	Foxred2	15	-1	77940522	77956722
ENSMUSG00000022702	0.464962	4.41105	2.60284	0.106672	0.795803	Hira	16	1	18877037	18970309
ENSMUSG00000046324	0.290809	6.88897	2.60894	0.106263	0.795803	Ermp1	19	-1	29608214	29648415
ENSMUSG00000041879	0.314281	5.85752	2.60018	0.106852	0.796539	Ipo9	1	-1	135382312	135430499
ENSMUSG00000051344	0.394449	6.25513	2.5946	0.107228	0.797005	Plekhm3	1	-1	64785983	64956824
ENSMUSG00000027001	0.650081	4.26772	2.57766	0.108381	0.797005	Dusp19	2	1	80617045	80632361
ENSMUSG00000009995	-0.625354	4.0176	2.58314	0.108007	0.797005	Taz	X	1	74281912	74290151
ENSMUSG00000057894	0.574542	3.62177	2.57665	0.108451	0.797005	Zfp329	7	-1	12804977	12818858
ENSMUSG00000025813	-0.533557	3.79568	2.58503	0.107878	0.797005	Homer2	7	-1	81600481	81707527
ENSMUSG00000030779	0.464675	6.44199	2.5796	0.108249	0.797005	Rbbp6	7	1	122965686	123002557
ENSMUSG00000030735	-0.447777	4.04143	2.58795	0.107679	0.797005	Gm9755	8	-1	67514235	67515590
ENSMUSG00000045799	0.307686	7.18911	2.59309	0.107331	0.797005	Gm9800	14	-1	8800000	8800335
ENSMUSG00000022070	0.578062	4.83783	2.59646	0.107103	0.797005	Bora	14	1	99046222	99074540
ENSMUSG00000059820	0.363724	4.83815	2.57707	0.108422	0.797005	Nkapd1	9	-1	50605240	50617464
ENSMUSG00000066415	0.495947	4.29697	2.57666	0.108451	0.797005	Msl2	9	1	101074101	101104800
ENSMUSG00000020790	0.290979	6.92552	2.58577	0.107828	0.797005	Ankfy1	11	1	72690006	72772146
ENSMUSG00000021577	-0.321289	6.81496	2.58369	0.107969	0.797005	Sdha	13	-1	74322254	74350280
ENSMUSG00000023272	-0.28598	6.55039	2.58387	0.107958	0.797005	Creld2	15	1	88819646	88826683
ENSMUSG00000084838	0.54589	4.46222	2.59205	0.107401	0.797005	Gm10241	16	-1	20176727	20177012
ENSMUSG00000038127	-0.582431	4.61388	2.57691	0.108433	0.797005	Ccdc50	16	1	27388869	27452218
ENSMUSG00000024454	-0.395692	5.0078	2.58034	0.108198	0.797005	Hdac3	18	-1	37935844	37954988
ENSMUSG00000025200	0.392425	5.3931	2.58727	0.107726	0.797005	Cwf19l1	19	-1	44108644	44135876
ENSMUSG00000025049	0.51045	3.9093	2.5916	0.107432	0.797005	Taf5	19	1	47067748	47083479
ENSMUSG00000066838	-0.636612	3.34688	2.5733	0.108681	0.798101	Zfp772	7	-1	7202117	7209998
ENSMUSG00000091105	0.564633	2.86463	2.57195	0.108774	0.798186	Mrto4-ps2	12	-1	21776159	21776707
ENSMUSG00000028583	-0.477928	4.95324	2.56579	0.109198	0.798885	Pdpn	4	-1	143267431	143299564
ENSMUSG00000031565	0.517701	5.32691	2.56781	0.109058	0.798885	Fgfr1	8	1	25513654	25575718
ENSMUSG00000039197	0.579813	3.28495	2.56469	0.109274	0.798885	Adk	14	1	21052574	21448569
ENSMUSG00000048249	0.457604	6.1138	2.56649	0.10915	0.798885	Crebrf	17	1	26715650	26776635
ENSMUSG00000047731	0.528254	4.27774	2.56755	0.109076	0.798885	Wbp1l	19	1	46599084	46657389
ENSMUSG00000048874	0.388879	7.15144	2.55438	0.109989	0.798894	Phf3	1	-1	30802339	30873921
ENSMUSG00000073557	0.800944	2.6839	2.5494	0.110336	0.798894	Ppp1r12b	1	-1	134754658	134955942
ENSMUSG00000026617	-0.367835	5.05677	2.53918	0.111052	0.798894	Bpnt1	1	1	185332149	185357777
ENSMUSG00000027291	-0.478022	4.88898	2.5501	0.110287	0.798894	Vps39	2	-1	120316461	120353137
ENSMUSG00000039671	0.430109	5.13472	2.56299	0.109391	0.798894	Zmynd8	2	-1	165784152	165899016
ENSMUSG00000031399	-0.815361	2.36111	2.53344	0.111457	0.798894	Fam3a	X	-1	74384719	74393272
ENSMUSG00000074506	-0.510901	3.5699	2.55721	0.109792	0.798894	Gm10705	3	-1	87207545	87208005
ENSMUSG00000028646	-0.426337	4.83493	2.53618	0.111264	0.798894	Rragc	4	1	123917446	123936997
ENSMUSG00000029066	0.295732	7.82668	2.55574	0.109895	0.798894	Mrpl20	4	1	155802878	155809975
ENSMUSG00000059939	0.461868	4.97206	2.56202	0.109459	0.798894	9430015G10Rik	4	1	156109982	156127265
ENSMUSG00000029103	-0.256292	9.94544	2.54981	0.110308	0.798894	Lrpap1	5	-1	35091501	35105766
ENSMUSG00000029499	0.49816	4.05097	2.55923	0.109652	0.798894	Pxmp2	5	-1	110274282	110286186
ENSMUSG00000029634	0.488202	4.68385	2.53158	0.111588	0.798894	Rnf6	5	-1	146209192	146221555
ENSMUSG00000001918	0.973391	2.82947	2.55512	0.109938	0.798894	Slc1a5	7	1	16781340	16798274
ENSMUSG00000030407	-0.796602	2.85463	2.546	0.110574	0.798894	Qpctl	7	-1	19139702	19149291
ENSMUSG00000074277	0.620098	3.64729	2.53219	0.111545	0.798894	Phldb3	7	1	24610763	24629297
ENSMUSG00000003363	-0.400514	7.11737	2.53497	0.111349	0.798894	Pld3	7	-1	27532000	27553218
ENSMUSG00000038459	-0.366642	7.03596	2.53822	0.11112	0.798894	Abhd17c	7	-1	84109356	84151893
ENSMUSG00000025504	-0.580417	3.81069	2.54231	0.110833	0.798894	Eps8l2	7	1	141338880	141363020
ENSMUSG00000003316	0.419379	5.51253	2.54217	0.110842	0.798894	Glg1	8	-1	111154421	111259216
ENSMUSG00000013822	0.290642	6.8821	2.53832	0.111113	0.798894	Elof1	9	-1	22112989	22117172
ENSMUSG00000070305	-0.733655	2.4001	2.53607	0.111271	0.798894	Mpzl3	9	1	45055186	45077436
ENSMUSG00000034218	0.438088	6.41108	2.53168	0.111582	0.798894	Atm	9	-1	53439149	53536740
ENSMUSG00000002580	-0.390248	6.01238	2.55088	0.110233	0.798894	Mien1	11	-1	98437708	98438991
ENSMUSG00000094374	0.834729	3.34362	2.53657	0.111236	0.798894	Gm5435	12	-1	82495388	82496537
ENSMUSG00000021266	-0.284254	6.12023	2.54601	0.110573	0.798894	Wars	12	-1	108860030	108894174
ENSMUSG00000054115	-0.438785	6.01966	2.53495	0.111351	0.798894	Skp2	15	-1	9111985	9155425
ENSMUSG00000061950	-0.352657	5.66025	2.53853	0.111098	0.798894	Ppp4r1	17	1	65782573	65841926
ENSMUSG00000025199	-0.356916	4.79218	2.53104	0.111626	0.798894	Chuk	19	-1	44073335	44107480
ENSMUSG00000026662	-0.263721	6.85881	2.4834	0.115053	0.799783	Sephs1	2	1	4881564	4910557
ENSMUSG00000055371	-0.268181	6.97055	2.51793	0.112558	0.799783	Stam2	2	-1	52691664	52742281
ENSMUSG00000027132	-0.464088	4.31899	2.49571	0.114157	0.799783	Katnbl1	2	1	112379211	112414240
ENSMUSG00000068264	-0.706286	2.95032	2.49577	0.114153	0.799783	Ap5s1	2	1	131207078	131213514
ENSMUSG00000068115	0.763399	3.24946	2.49428	0.114261	0.799783	Ninl	2	-1	150934519	151039382
ENSMUSG00000027551	-0.714968	3.16812	2.49208	0.114421	0.799783	Zfp64	2	-1	168893331	168955587
ENSMUSG00000039050	-0.331867	6.1349	2.51526	0.112749	0.799783	Osbpl2	2	1	180119306	180162680
ENSMUSG00000031311	-0.417072	7.57905	2.48787	0.114727	0.799783	Nono	X	1	101429318	101448591
ENSMUSG00000056537	-0.862087	8.54729	2.52038	0.112383	0.799783	Rlim	X	-1	103957163	103981284
ENSMUSG00000074479	-0.404932	4.14167	2.50532	0.113463	0.799783	Gm10704	3	-1	88576410	88577139
ENSMUSG00000027936	-0.68054	3.15242	2.5016	0.11373	0.799783	Crtc2	3	1	90254163	90264125
ENSMUSG00000015749	0.349424	6.64675	2.51956	0.112442	0.799783	Anp32e	3	1	95929246	95947390
ENSMUSG00000027854	0.304911	6.39581	2.48085	0.11524	0.799783	Sike1	3	1	102995708	103008459
ENSMUSG00000045576	0.594537	3.96085	2.49538	0.114181	0.799783	St7l	3	1	104864005	104930064
ENSMUSG00000048100	0.293829	6.99866	2.48727	0.11477	0.799783	Taf13	3	1	108571698	108583222
ENSMUSG00000028700	-0.587588	3.9519	2.48626	0.114844	0.799783	Pomgnt1	4	1	116123840	116159849
ENSMUSG00000090963	-0.580572	3.77507	2.51613	0.112687	0.799783	Gm17655	5	-1	110046139	110072513
ENSMUSG00000063884	-0.279647	6.93115	2.5224	0.112239	0.799783	Ptcd3	6	-1	71880638	71908750
ENSMUSG00000003153	-0.381264	5.89014	2.48216	0.115144	0.799783	Slc2a3	6	-1	122727809	122801640
ENSMUSG00000025133	0.25698	6.25202	2.49994	0.113851	0.799783	Ints4	7	1	97480956	97541395
ENSMUSG00000019849	-0.322109	8.11095	2.48642	0.114832	0.799783	Prep	10	1	45067203	45167198
ENSMUSG00000046822	0.68281	3.15221	2.50864	0.113224	0.799783	Slc39a3	10	-1	81028538	81037426
ENSMUSG00000108912	-0.914221	2.16695	2.48099	0.11523	0.799783	E230020D15Rik	8	-1	8629175	8635073
ENSMUSG00000015341	-0.308428	7.27191	2.50936	0.113172	0.799783	Golga7	8	-1	23241346	23257074
ENSMUSG00000002396	-0.769209	2.61365	2.51619	0.112683	0.799783	Ocel1	8	1	71371298	71379361
ENSMUSG00000031652	0.454527	4.8754	2.52204	0.112265	0.799783	N4bp1	8	-1	86808160	86885258
ENSMUSG00000035824	-0.922868	2.75029	2.49026	0.114553	0.799783	Tk2	8	-1	104226685	104248558
ENSMUSG00000003847	0.652281	3.43918	2.51409	0.112833	0.799783	Nfat5	8	1	107293470	107379517
ENSMUSG00000004561	0.339378	6.02481	2.50891	0.113204	0.799783	Mettl17	14	1	51884842	51893039
ENSMUSG00000047193	0.47992	4.0818	2.48183	0.115168	0.799783	Dync2h1	9	-1	6928503	7184446
ENSMUSG00000061650	0.364016	5.57869	2.51442	0.112809	0.799783	Med9	11	1	59948206	59962205
ENSMUSG00000070407	-0.795668	2.07518	2.49962	0.113874	0.799783	Hs3st3b1	11	-1	63885792	63922290
ENSMUSG00000020516	0.378217	5.26264	2.49611	0.114128	0.799783	Rps6kb1	11	-1	86498871	86544805
ENSMUSG00000018379	0.34336	8.71799	2.49589	0.114144	0.799783	Srsf1	11	1	88047373	88053755
ENSMUSG00000039801	0.563844	4.26738	2.50016	0.113835	0.799783	Cplane1	15	1	8169106	8271158
ENSMUSG00000059323	-0.347555	5.83946	2.5277	0.111863	0.799783	Tonsl	15	-1	76626002	76639958
ENSMUSG00000018865	0.743293	2.66103	2.50692	0.113347	0.799783	Sult4a1	15	-1	84076097	84105754
ENSMUSG00000044857	-0.905084	2.15984	2.50555	0.113446	0.799783	Lemd2	17	-1	27189601	27204438
ENSMUSG00000063952	0.511261	4.20963	2.48932	0.114621	0.799783	Brpf3	17	1	28801090	28839949
ENSMUSG00000039220	0.841415	5.00756	2.50177	0.113718	0.799783	Ppp1r10	17	1	35916434	35932283
ENSMUSG00000047407	-0.930197	3.78913	2.50253	0.113664	0.799783	Tgif1	17	-1	70844205	70853546
ENSMUSG00000063904	-0.458179	4.98707	2.49296	0.114356	0.799783	Dpp3	19	-1	4907229	4928287
ENSMUSG00000025192	0.489072	3.72983	2.48966	0.114597	0.799783	Entpd7	19	1	43689672	43733697
ENSMUSG00000026192	0.277633	7.73058	2.46141	0.116674	0.800292	Atic	1	1	71557150	71579631
ENSMUSG00000081957	-0.405678	4.99636	2.45595	0.11708	0.800292	Ak3l2-ps	2	1	72633936	72634607
ENSMUSG00000073294	-0.912453	2.60998	2.45025	0.117506	0.800292	AU022751	X	-1	6081219	6083419
ENSMUSG00000027823	-0.30167	6.98964	2.45088	0.117459	0.800292	Gmps	3	1	63976106	64022579
ENSMUSG00000040128	-1.0511	2.1818	2.45859	0.116884	0.800292	Pnrc1	4	-1	33245423	33290163
ENSMUSG00000073792	0.542042	3.18347	2.47628	0.115575	0.800292	Alg6	4	1	99715664	99763460
ENSMUSG00000028744	-0.394448	4.91367	2.47159	0.115921	0.800292	Pqlc2	4	-1	139294029	139310708
ENSMUSG00000038072	0.379469	4.98212	2.46199	0.116631	0.800292	Galnt11	5	1	25221904	25265918
ENSMUSG00000035898	0.472289	4.61627	2.45304	0.117298	0.800292	Uba6	5	-1	86109287	86172803
ENSMUSG00000030353	-0.272222	6.88599	2.45177	0.117392	0.800292	Tead4	6	-1	128224288	128300823
ENSMUSG00000011263	0.644011	5.64787	2.47798	0.11545	0.800292	Exoc3l2	7	1	19463331	19496762
ENSMUSG00000020277	-0.424585	4.15787	2.45338	0.117272	0.800292	Pfkl	10	-1	77986947	78010083
ENSMUSG00000031536	0.270387	6.29658	2.46339	0.116527	0.800292	Polb	8	-1	22628126	22653435
ENSMUSG00000038215	0.673158	3.79989	2.45587	0.117086	0.800292	Cep44	8	-1	56531522	56551047
ENSMUSG00000050357	-0.837667	2.63305	2.47464	0.115696	0.800292	Carmil2	8	1	105686274	105698187
ENSMUSG00000003848	-0.313555	7.17059	2.47513	0.11566	0.800292	Nob1	8	-1	107412486	107425051
ENSMUSG00000046441	-0.78852	2.37844	2.45668	0.117026	0.800292	Cmtr2	8	1	110215665	110224486
ENSMUSG00000090626	0.732645	3.01592	2.45649	0.11704	0.800292	Tex9	9	-1	72450394	72492212
ENSMUSG00000018362	0.346019	8.22014	2.45903	0.116851	0.800292	Kpna2	11	-1	106988629	106999541
ENSMUSG00000021391	0.490839	3.97047	2.4705	0.116001	0.800292	Cenpp	13	-1	49464023	49652785
ENSMUSG00000074895	0.920355	3.28122	2.47162	0.115918	0.800292	Eif4e1b	13	1	54783998	54788459
ENSMUSG00000021686	-0.278569	7.13713	2.46657	0.116291	0.800292	Ap3b1	13	1	94358960	94566317
ENSMUSG00000045665	0.398179	8.31471	2.45798	0.116929	0.800292	Mfsd5	15	1	102279454	102281754
ENSMUSG00000022792	0.39243	5.25168	2.45055	0.117483	0.800292	Yars2	16	1	16302965	16309640
ENSMUSG00000034998	0.329311	7.27139	2.46276	0.116574	0.800292	Foxn2	17	1	88440711	88490533
ENSMUSG00000024560	-0.411665	4.8674	2.46668	0.116283	0.800292	Cxxc1	18	1	74216131	74221491
ENSMUSG00000040385	-0.237745	7.9977	2.45142	0.117419	0.800292	Ppp1ca	19	1	4192158	4195419
ENSMUSG00000036550	0.307923	8.27055	2.44798	0.117676	0.800645	Cnot1	8	-1	95719451	95807464
ENSMUSG00000031965	0.338956	6.82072	2.44739	0.11772	0.800645	Tbx20	9	-1	24718138	24774303
ENSMUSG00000000787	0.256783	8.8528	2.44584	0.117837	0.800884	Ddx3x	X	1	13280970	13294052
ENSMUSG00000009555	-0.356885	4.95406	2.43735	0.118476	0.803014	Cdk9	2	-1	32705784	32713076
ENSMUSG00000036644	-0.853504	2.36869	2.4387	0.118374	0.803014	Tbc1d9b	11	1	50131396	50172785
ENSMUSG00000048285	-0.731127	3.92091	2.43909	0.118345	0.803014	Frmd6	12	1	70825514	70902234
ENSMUSG00000072437	-0.657998	3.91317	2.43791	0.118434	0.803014	Nanos1	19	1	60755987	60759913
ENSMUSG00000004880	0.451238	7.62863	2.43096	0.11896	0.803826	Lbr	1	-1	181815335	181843046
ENSMUSG00000062949	-0.411911	5.12541	2.43419	0.118716	0.803826	Atp11c	X	-1	60223290	60592698
ENSMUSG00000109644	0.845636	2.95773	2.43038	0.119004	0.803826	0610005C13Rik	7	-1	45567794	45575327
ENSMUSG00000053329	-0.763975	3.23756	2.43136	0.11893	0.803826	D10Jhu81e	10	-1	78162066	78169782
ENSMUSG00000007817	0.300234	6.70528	2.43223	0.118864	0.803826	Zmiz1	14	1	25459185	25666743
ENSMUSG00000035673	-0.384665	5.33334	2.42757	0.119218	0.804721	Sbno2	10	-1	80056992	80105571
ENSMUSG00000020739	0.324849	7.14639	2.42629	0.119315	0.804823	Nup85	11	1	115564434	115583985
ENSMUSG00000027808	-0.273108	7.11306	2.4252	0.119398	0.804833	Serp1	3	-1	58519817	58525892
ENSMUSG00000041801	0.79259	3.84743	2.41797	0.11995	0.805073	Phlda3	1	1	135766119	135769136
ENSMUSG00000039318	0.480491	3.94363	2.41725	0.120005	0.805073	Rab3gap2	1	1	185204117	185286759
ENSMUSG00000026958	0.36852	7.10078	2.41729	0.120003	0.805073	Dpp7	2	-1	25352276	25356359
ENSMUSG00000003808	-0.251103	7.27712	2.41742	0.119993	0.805073	Farsa	8	1	84856989	84869257
ENSMUSG00000032096	-0.264596	6.84747	2.421	0.119719	0.805073	Arcn1	9	-1	44741564	44767845
ENSMUSG00000037669	0.263268	7.24132	2.41932	0.119847	0.805073	Ldah	12	1	8208107	8285759
ENSMUSG00000043483	-0.241432	6.97803	2.42035	0.119768	0.805073	Gm6863	12	-1	96922423	96923058
ENSMUSG00000046062	0.426862	6.06225	2.40941	0.120608	0.805903	Ppp1r15b	1	1	133131143	133139783
ENSMUSG00000079139	0.267322	6.52998	2.40849	0.120679	0.805903	Gm4204	1	1	135231995	135233225
ENSMUSG00000033467	0.813998	2.19703	2.40714	0.120783	0.805903	Crlf2	5	-1	109554709	109558993
ENSMUSG00000110598	0.522006	4.0301	2.41123	0.120467	0.805903	Gm45854	8	1	95468646	95472133
ENSMUSG00000031816	0.437936	5.38494	2.41348	0.120295	0.805903	Mthfsd	8	-1	121091628	121108392
ENSMUSG00000000739	-0.88717	2.48545	2.40765	0.120743	0.805903	Sult5a1	8	-1	123140192	123158315
ENSMUSG00000032309	0.309341	5.79529	2.40887	0.120649	0.805903	Fbxo22	9	1	55208925	55224433
ENSMUSG00000020549	-0.329058	5.30442	2.41362	0.120284	0.805903	Elac2	11	1	64979038	65002069
ENSMUSG00000104835	0.76195	2.16024	2.39863	0.121441	0.806483	Gm5547	3	1	105815540	105817357
ENSMUSG00000048626	0.921043	5.61852	2.39908	0.121406	0.806483	Klf17	4	-1	117757836	117765648
ENSMUSG00000109154	1.01534	2.08109	2.40198	0.121182	0.806483	Gm44822	7	1	49814202	49820590
ENSMUSG00000049755	0.561373	3.60488	2.40416	0.121013	0.806483	Zfp672	11	-1	58315114	58330339
ENSMUSG00000021597	-0.546644	4.05372	2.40188	0.121189	0.806483	Slf1	13	-1	77043088	77135473
ENSMUSG00000020580	0.528049	5.91137	2.39861	0.121443	0.806483	Rock2	12	1	16894895	16987823
ENSMUSG00000018820	0.394165	5.35313	2.40052	0.121295	0.806483	Zfyve27	19	1	42163951	42194590
ENSMUSG00000035772	-0.350078	6.43944	2.39744	0.121534	0.806543	Mrps2	2	1	28468066	28471178
ENSMUSG00000026199	0.523355	4.30874	2.38823	0.122252	0.806941	Ankzf1	1	1	75192151	75199387
ENSMUSG00000028452	-0.240858	8.17984	2.39269	0.121904	0.806941	Vcp	4	-1	42979963	43000507
ENSMUSG00000028745	-0.277856	6.97316	2.38885	0.122203	0.806941	Capzb	4	1	139192899	139291818
ENSMUSG00000049606	0.659155	4.32143	2.395	0.121724	0.806941	Zfp644	5	-1	106616739	106697287
ENSMUSG00000030468	-0.760794	3.36349	2.39226	0.121937	0.806941	Siglecg	7	1	43408204	43418358
ENSMUSG00000032199	-0.27892	7.03375	2.39138	0.122006	0.806941	Polr2m	9	-1	71478437	71485935
ENSMUSG00000011256	0.666031	2.58478	2.38722	0.122331	0.806941	Adam19	11	1	46055992	46147343
ENSMUSG00000032932	-0.922151	2.79699	2.38801	0.122269	0.806941	Hspa13	16	-1	75745431	75767104
ENSMUSG00000040446	0.416137	5.19959	2.39202	0.121956	0.806941	Rprd1a	18	-1	24484960	24530204
ENSMUSG00000026411	-0.767902	5.05782	2.38217	0.122727	0.807263	Tmem9	1	1	136008150	136035342
ENSMUSG00000028836	-0.945481	2.53304	2.38138	0.122789	0.807263	Slc30a2	4	1	134343181	134354484
ENSMUSG00000030888	-0.36286	5.69017	2.38224	0.122721	0.807263	Rrp8	7	-1	105731730	105737385
ENSMUSG00000005683	-0.261653	8.14393	2.38357	0.122617	0.807263	Cs	10	1	128337734	128362479
ENSMUSG00000004668	-0.654387	3.14822	2.38428	0.122561	0.807263	Abca13	11	1	9191942	9684259
ENSMUSG00000029414	0.55185	4.38611	2.37696	0.123137	0.807931	Kntc1	5	1	123749716	123821593
ENSMUSG00000000148	-0.472456	4.40006	2.37758	0.123088	0.807931	Brat1	5	1	140705011	140719379
ENSMUSG00000003166	0.386221	4.52145	2.37716	0.123121	0.807931	Dgcr2	16	-1	17839482	17898562
ENSMUSG00000037262	0.411565	4.39294	2.37094	0.123613	0.808253	Kin	2	1	10080593	10092806
ENSMUSG00000027165	0.85761	3.75468	2.37207	0.123523	0.808253	B230118H07Rik	2	-1	101560781	101649532
ENSMUSG00000031393	-0.951213	2.24629	2.36701	0.123924	0.808253	Mecp2	X	-1	74026592	74135363
ENSMUSG00000029467	-0.404122	6.38277	2.37334	0.123423	0.808253	Atp2a2	5	-1	122453513	122502225
ENSMUSG00000042178	0.627383	3.23797	2.37028	0.123664	0.808253	Armc5	7	1	128237342	128245100
ENSMUSG00000036955	-0.449565	4.54761	2.36757	0.12388	0.808253	Kif1bp	10	-1	62538626	62578457
ENSMUSG00000020648	0.682311	3.04635	2.37483	0.123305	0.808253	Dus4l	12	-1	31640050	31654826
ENSMUSG00000022681	-0.566902	3.33839	2.3677	0.123869	0.808253	Ntan1	16	1	13818845	13835451
ENSMUSG00000001380	-0.351086	6.4627	2.36845	0.12381	0.808253	Hars	18	-1	36766530	36783205
ENSMUSG00000086290	0.446584	4.25192	2.36341	0.124211	0.809588	Snhg12	4	1	132308623	132311024
ENSMUSG00000025041	0.593402	3.76913	2.36152	0.124361	0.810032	Nt5c2	19	-1	46886831	47015153
ENSMUSG00000073542	-0.475375	4.58308	2.36043	0.124448	0.81006	Cep76	18	-1	67617397	67641336
ENSMUSG00000027933	0.323276	6.03254	2.34631	0.12558	0.810767	Ints3	3	-1	90391388	90433622
ENSMUSG00000028560	0.38182	7.96571	2.34704	0.125521	0.810767	Usp1	4	1	98923810	98935543
ENSMUSG00000028567	-0.391017	4.99387	2.34441	0.125733	0.810767	Txndc12	4	1	108834601	108862127
ENSMUSG00000038828	-0.388455	5.1462	2.35501	0.124881	0.810767	Tmem214	5	1	30868012	30879180
ENSMUSG00000004846	-0.402995	4.54941	2.35421	0.124945	0.810767	Plod3	5	1	136987019	136996648
ENSMUSG00000029610	0.253171	6.14152	2.34884	0.125377	0.810767	Aimp2	5	-1	143902704	143909847
ENSMUSG00000070420	0.688129	2.80418	2.3447	0.125709	0.810767	Zscan25	5	1	145280500	145291278
ENSMUSG00000052962	-0.297417	6.71787	2.35783	0.124656	0.810767	Mrpl35	6	-1	71812997	71826969
ENSMUSG00000030058	-0.284115	5.87426	2.34549	0.125646	0.810767	Copg1	6	1	87887814	87913595
ENSMUSG00000045969	0.436697	4.66303	2.34485	0.125698	0.810767	Ing1	8	1	11555571	11563251
ENSMUSG00000031813	-0.324174	5.04648	2.35221	0.125105	0.810767	Mvb12a	8	1	71542922	71548085
ENSMUSG00000049493	0.765527	2.98007	2.35226	0.125101	0.810767	Pls1	9	-1	95752642	95845311
ENSMUSG00000020402	-0.25684	8.24392	2.3437	0.12579	0.810767	Vdac1	11	1	52360860	52389397
ENSMUSG00000002489	0.501501	4.46904	2.35584	0.124814	0.810767	Tiam1	16	-1	89787111	90143769
ENSMUSG00000037098	0.534234	3.21044	2.34619	0.12559	0.810767	Rab11fip3	17	-1	25989036	26069409
ENSMUSG00000090535	0.948463	3.55749	2.34144	0.125973	0.810958	Gm8540	10	-1	22040701	22048512
ENSMUSG00000041408	0.304046	6.88202	2.3405	0.126049	0.810958	Wapl	14	1	34673928	34747983
ENSMUSG00000040414	0.718298	2.78432	2.34028	0.126067	0.810958	Slc25a28	19	-1	43663822	43674881
ENSMUSG00000057637	0.295653	6.06459	2.33202	0.126737	0.814077	Prdm2	4	-1	143107391	143212995
ENSMUSG00000079562	-0.282982	6.42967	2.33126	0.126799	0.814077	Maea	5	1	33335509	33373296
ENSMUSG00000022827	-0.36981	4.65094	2.33294	0.126662	0.814077	Rabl3	16	1	37539885	37572385
ENSMUSG00000022141	0.436042	6.24315	2.32901	0.126983	0.814725	Nipbl	15	-1	8290617	8444463
ENSMUSG00000015647	-0.433251	6.5986	2.32569	0.127253	0.814869	Lama5	2	-1	180176373	180225859
ENSMUSG00000028965	1.35164	2.37078	2.32598	0.12723	0.814869	Tnfrsf9	4	1	150914562	150946102
ENSMUSG00000024410	-0.27142	7.15015	2.32627	0.127207	0.814869	Rmc1	18	1	12168717	12190658
ENSMUSG00000024896	0.591966	4.47463	2.31911	0.127793	0.817795	Minpp1	19	1	32485769	32515370
ENSMUSG00000044453	0.919531	2.90517	2.31579	0.128066	0.818475	Ffar1	7	-1	30857390	30861564
ENSMUSG00000030610	-0.696049	2.5711	2.31581	0.128065	0.818475	Det1	7	-1	78821547	78847263
ENSMUSG00000027185	0.283692	6.11856	2.31432	0.128187	0.818719	Nat10	2	-1	103721256	103761270
ENSMUSG00000001313	-0.525699	3.20132	2.3109	0.12847	0.819993	Rnd2	11	1	101464999	101471853
ENSMUSG00000027582	-0.427524	4.13974	2.30351	0.129082	0.820229	Zgpat	2	1	181364928	181383628
ENSMUSG00000074604	-0.786865	2.99774	2.30573	0.128898	0.820229	Mgst2	3	1	51660360	51682677
ENSMUSG00000019429	0.775714	3.87991	2.30179	0.129225	0.820229	Ffar3	7	-1	30854330	30856178
ENSMUSG00000002968	-0.266382	6.26486	2.30729	0.128769	0.820229	Med25	7	-1	44876765	44892712
ENSMUSG00000074129	0.292576	6.8771	2.30437	0.129011	0.820229	Rpl13a	7	-1	45125558	45128761
ENSMUSG00000042570	-0.405267	4.39411	2.3061	0.128867	0.820229	Mier2	10	-1	79540245	79555199
ENSMUSG00000034707	0.442278	4.54107	2.30326	0.129102	0.820229	Gns	10	1	121365090	121397249
ENSMUSG00000025872	0.254976	7.72549	2.30042	0.129339	0.820229	Thoc3	13	-1	54458837	54468849
ENSMUSG00000003234	-0.262875	6.05786	2.30137	0.12926	0.820229	Abcf3	16	1	20548577	20561379
ENSMUSG00000056201	-0.233661	8.63063	2.30527	0.128936	0.820229	Cfl1	19	1	5490455	5495201
ENSMUSG00000037815	-0.253466	7.5573	2.29791	0.129548	0.821026	Ctnna1	18	1	35118888	35254773
ENSMUSG00000027615	-0.435049	4.63668	2.29434	0.129846	0.821984	Hps3	3	-1	19995945	20035315
ENSMUSG00000036898	-0.784667	3.1005	2.29411	0.129866	0.821984	Zfp157	5	1	138441468	138460694
ENSMUSG00000028882	0.383541	5.79873	2.29055	0.130163	0.822496	Ppp1r8	4	-1	132826929	132843169
ENSMUSG00000038199	0.688469	3.65177	2.28916	0.130281	0.822496	4931409K22Rik	5	-1	24543432	24556809
ENSMUSG00000052798	0.36825	6.17976	2.29116	0.130112	0.822496	Nup107	10	-1	117750621	117792705
ENSMUSG00000040820	0.488761	5.00164	2.29009	0.130202	0.822496	Hlcs	16	-1	94128882	94313571
ENSMUSG00000026273	-0.340849	5.25681	2.28024	0.131032	0.824339	Mterf4	1	-1	93299211	93305915
ENSMUSG00000050229	0.512599	5.32117	2.27843	0.131184	0.824339	Pigm	1	1	172376546	172384099
ENSMUSG00000083307	-0.831073	2.4088	2.28331	0.130773	0.824339	AA414768	X	1	12936872	12938128
ENSMUSG00000060681	-0.821806	2.95388	2.27775	0.131242	0.824339	Slc9a6	X	1	56609757	56664230
ENSMUSG00000040749	-0.403229	4.15593	2.28338	0.130767	0.824339	Siah1b	X	-1	164070705	164076493
ENSMUSG00000028419	-0.278512	5.94361	2.2808	0.130985	0.824339	Chmp5	4	1	40948407	40965303
ENSMUSG00000033365	-0.458493	4.09056	2.27854	0.131175	0.824339	Ipo13	4	-1	117894486	117914999
ENSMUSG00000037235	0.763062	2.22776	2.27781	0.131237	0.824339	Mxd4	5	-1	34173883	34187720
ENSMUSG00000002289	-0.943048	3.38509	2.27572	0.131414	0.824896	Angptl4	17	-1	33773750	33781830
ENSMUSG00000034432	-0.271708	6.71254	2.25795	0.13293	0.825512	Cops8	1	1	90602981	90613341
ENSMUSG00000026277	-0.409203	5.09606	2.25568	0.133125	0.825512	Stk25	1	-1	93619751	93658659
ENSMUSG00000040374	0.672278	3.88629	2.25747	0.132971	0.825512	Pex2	3	-1	5560188	5576239
ENSMUSG00000000339	-0.430419	4.03882	2.25628	0.133073	0.825512	Rtca	3	-1	116488963	116508208
ENSMUSG00000049969	-0.266925	7.48028	2.25224	0.133421	0.825512	Plekhf2	4	-1	10988662	11007927
ENSMUSG00000029364	-0.543985	4.0885	2.25595	0.133101	0.825512	Wsb2	5	1	117357304	117378601
ENSMUSG00000058446	0.315062	6.5835	2.25601	0.133096	0.825512	Znrf2	6	1	54816916	54893500
ENSMUSG00000046223	0.353459	5.3348	2.26014	0.132742	0.825512	Plaur	7	1	24462484	24475968
ENSMUSG00000019998	-0.4024	5.63042	2.26689	0.132164	0.825512	Stx7	10	1	24149302	24190222
ENSMUSG00000057337	-0.752096	2.42145	2.26674	0.132178	0.825512	Chst3	10	-1	60181532	60219260
ENSMUSG00000035278	0.298813	5.41825	2.271	0.131815	0.825512	Plekhj1	10	-1	80796099	80798626
ENSMUSG00000037725	-0.372758	5.49697	2.26726	0.132134	0.825512	Ckap2	8	-1	22168160	22185819
ENSMUSG00000063410	-0.247509	7.59436	2.26241	0.132548	0.825512	Stk24	14	-1	121286343	121380011
ENSMUSG00000032246	-0.826473	2.56341	2.26957	0.131936	0.825512	Calml4	9	1	62858080	62875921
ENSMUSG00000103133	0.681112	2.33526	2.25274	0.133378	0.825512	Gm37303	9	1	72355075	72356633
ENSMUSG00000018287	-0.252744	6.53953	2.26834	0.132041	0.825512	Spag7	11	-1	70663771	70669416
ENSMUSG00000020849	-0.21752	8.49636	2.26309	0.132489	0.825512	Ywhae	11	1	75732869	75765845
ENSMUSG00000018841	-0.605421	4.03475	2.26374	0.132434	0.825512	Rad51d	11	-1	82876434	82890614
ENSMUSG00000073158	0.661057	2.22023	2.26061	0.132702	0.825512	9030624G23Rik	12	-1	24043202	24097246
ENSMUSG00000022365	-0.31637	6.26707	2.25428	0.133245	0.825512	Derl1	15	-1	57869502	57892448
ENSMUSG00000075269	0.586896	5.29928	2.26292	0.132504	0.825512	Bex6	16	1	32179823	32186972
ENSMUSG00000024667	0.533182	3.30363	2.25203	0.133439	0.825512	Tmem216	19	-1	10533865	10556238
ENSMUSG00000064354	0.408869	5.42612	2.27323	0.131625	0.825512	mt-Co2	MT	1	7013	7696
ENSMUSG00000042686	0.837061	2.25808	2.24421	0.134115	0.825933	Jph1	1	-1	16964560	17097889
ENSMUSG00000038628	0.292797	6.29864	2.24341	0.134184	0.825933	Polr3k	2	1	181864337	181870830
ENSMUSG00000036822	0.378846	6.44253	2.24253	0.134261	0.825933	Topors	4	-1	40259601	40269850
ENSMUSG00000078503	-0.868188	3.87872	2.24416	0.13412	0.825933	Zfp990	4	1	145510759	145539188
ENSMUSG00000079038	-0.754449	4.01537	2.24739	0.13384	0.825933	D130040H23Rik	8	1	69271080	69314207
ENSMUSG00000083227	0.507058	5.29861	2.24377	0.134154	0.825933	Gm11546	11	-1	94797049	94797777
ENSMUSG00000024165	-0.547398	4.56468	2.24866	0.133731	0.825933	Jpt2	17	-1	24937419	24960689
ENSMUSG00000024207	0.716759	2.87745	2.24366	0.134163	0.825933	Acsbg2	17	-1	56843103	56874447
ENSMUSG00000024695	0.328583	5.89951	2.24922	0.133682	0.825933	Zfp91	19	-1	12763660	12796126
ENSMUSG00000026492	0.35156	6.05271	2.24131	0.134367	0.826066	Tfb2m	1	-1	179528055	179546267
ENSMUSG00000040738	-0.401495	5.11168	2.23596	0.134833	0.826468	Ints8	4	-1	11199158	11254258
ENSMUSG00000030986	-0.37681	6.33688	2.2366	0.134777	0.826468	Dhx32	7	-1	133720942	133782726
ENSMUSG00000035575	0.261856	7.02247	2.23907	0.134562	0.826468	Utp6	11	-1	79932321	79962390
ENSMUSG00000025574	0.244148	6.98261	2.23668	0.13477	0.826468	Tk1	11	-1	117815526	117826092
ENSMUSG00000020954	0.294868	7.10759	2.23526	0.134894	0.826468	Strn3	12	-1	51609632	51691897
ENSMUSG00000023942	-0.726246	2.71547	2.23479	0.134935	0.826468	Slc29a1	17	-1	45585200	45599606
ENSMUSG00000042195	0.315342	7.49691	2.23319	0.135074	0.826806	Slc35f2	9	1	53771538	53818154
ENSMUSG00000110556	0.591483	3.11979	2.22797	0.135532	0.827216	Gm45762	8	-1	95775912	95778530
ENSMUSG00000022111	-0.25441	6.38052	2.22668	0.135645	0.827216	Uchl3	14	1	101653967	101696125
ENSMUSG00000002814	0.46522	4.798	2.22762	0.135562	0.827216	Top3a	11	-1	60740058	60777365
ENSMUSG00000000631	-0.615107	3.90926	2.22823	0.135509	0.827216	Myo18a	11	1	77763246	77865980
ENSMUSG00000059791	-0.761991	3.8451	2.2269	0.135625	0.827216	Nrm	17	1	35861318	35865402
ENSMUSG00000024073	0.295528	8.63509	2.22735	0.135587	0.827216	Birc6	17	1	74528295	74703356
ENSMUSG00000027593	-0.40466	7.1592	2.2226	0.136004	0.827411	Raly	2	1	154791096	154867261
ENSMUSG00000000838	-0.377787	5.56274	2.21584	0.1366	0.827411	Fmr1	X	1	68678541	68717963
ENSMUSG00000031429	-0.656386	3.85469	2.21673	0.136522	0.827411	Psmd10	X	-1	140948429	140956728
ENSMUSG00000030199	0.510608	4.84375	2.21928	0.136297	0.827411	Etv6	6	1	134035700	134270158
ENSMUSG00000021901	-0.318425	5.88759	2.21658	0.136535	0.827411	Bap1	14	1	31251450	31259944
ENSMUSG00000032470	-0.449355	5.74557	2.21851	0.136365	0.827411	Mras	9	-1	99385420	99437381
ENSMUSG00000010057	-0.453947	3.53273	2.21857	0.136359	0.827411	Nprl2	9	1	107542226	107545706
ENSMUSG00000069814	0.435413	4.46982	2.22329	0.135943	0.827411	Ccdc92b	11	1	74619605	74641516
ENSMUSG00000041592	0.804338	3.08421	2.22263	0.136001	0.827411	Sdk2	11	-1	113776374	114067046
ENSMUSG00000072419	-0.261049	8.85611	2.22146	0.136104	0.827411	Dppa2	16	1	48303908	48319723
ENSMUSG00000024505	-0.404589	4.71625	2.22025	0.136211	0.827411	Dtwd2	18	-1	49696145	49755601
ENSMUSG00000026088	-0.451252	4.06791	2.19264	0.138672	0.828213	Mitd1	1	-1	37874801	37890411
ENSMUSG00000026142	0.451636	3.80582	2.19367	0.138579	0.828213	Rhbdd1	1	1	82316452	82445366
ENSMUSG00000034292	-0.592546	3.05176	2.1873	0.139153	0.828213	Traf3ip1	1	1	91494647	91529307
ENSMUSG00000026377	-0.272024	7.23825	2.1584	0.141792	0.828213	Nifk	1	1	118321839	118333822
ENSMUSG00000026436	0.512646	4.08877	2.20588	0.137485	0.828213	Elk4	1	1	132007607	132032612
ENSMUSG00000006010	0.322233	5.56002	2.18383	0.139467	0.828213	Odr4	1	-1	150361305	150393080
ENSMUSG00000006005	0.461918	7.3422	2.18612	0.13926	0.828213	Tpr	1	1	150392838	150449935
ENSMUSG00000026466	0.449806	5.08163	2.18852	0.139043	0.828213	Tor1aip1	1	-1	156004599	156036480
ENSMUSG00000054057	-0.816392	2.41046	2.20405	0.137648	0.828213	A930004D18Rik	2	-1	18025193	18037737
ENSMUSG00000026979	0.39048	4.99974	2.15265	0.142324	0.828213	Psd4	2	1	24367580	24414954
ENSMUSG00000016386	0.662875	3.60199	2.19277	0.13866	0.828213	Mpped2	2	1	106693269	106868356
ENSMUSG00000027134	-0.358618	5.28302	2.15178	0.142405	0.828213	Lpcat4	2	1	112239468	112247111
ENSMUSG00000035183	-0.560797	3.44164	2.15812	0.141818	0.828213	Slc24a5	2	1	125068124	125088677
ENSMUSG00000037740	-0.229434	6.43057	2.15828	0.141803	0.828213	Mrps26	2	1	130563742	130568695
ENSMUSG00000074796	-0.304518	6.57346	2.18955	0.13895	0.828213	Slc4a11	2	-1	130684113	130697519
ENSMUSG00000008333	-0.275633	7.10856	2.15862	0.141772	0.828213	Snrpb2	2	1	143063039	143072853
ENSMUSG00000074656	-0.246641	9.4359	2.15893	0.141744	0.828213	Eif2s2	2	-1	154871410	154892935
ENSMUSG00000102869	0.376866	5.47365	2.18658	0.139218	0.828213	2900097C17Rik	2	-1	156388065	156392979
ENSMUSG00000031167	-0.341628	6.13516	2.16626	0.141069	0.828213	Rbm3	X	-1	8138975	8145880
ENSMUSG00000031397	-0.716715	4.25268	2.17529	0.140243	0.828213	Tktl1	X	1	74177259	74208500
ENSMUSG00000033767	0.47843	4.29537	2.15212	0.142373	0.828213	Tmem131l	3	-1	83897655	84040175
ENSMUSG00000027882	-0.516655	3.95421	2.14951	0.142616	0.828213	Stxbp3	3	-1	108793176	108840526
ENSMUSG00000028312	0.313689	6.85971	2.18241	0.139596	0.828213	Smc2	4	1	52439243	52488260
ENSMUSG00000043257	0.643447	3.07456	2.19804	0.138186	0.828213	Pigv	4	-1	133660387	133672647
ENSMUSG00000029234	-0.583648	3.81084	2.18246	0.139591	0.828213	Tmem165	5	1	76183880	76209245
ENSMUSG00000029321	-0.696074	3.53834	2.20237	0.137799	0.828213	Slc10a6	5	-1	103605711	103629403
ENSMUSG00000059182	0.616192	3.28958	2.20513	0.137553	0.828213	Skap2	6	-1	51857422	52012549
ENSMUSG00000030604	0.529166	4.28215	2.15597	0.142017	0.828213	Zfp626	7	1	27807196	27822916
ENSMUSG00000006095	0.281858	5.59314	2.16815	0.140896	0.828213	Tbcb	7	-1	30224131	30232272
ENSMUSG00000036751	-0.254741	7.75431	2.15948	0.141692	0.828213	Cox6b1	7	-1	30616861	30626151
ENSMUSG00000053801	0.314503	7.2317	2.20656	0.137425	0.828213	Grwd1	7	-1	45825223	45830944
ENSMUSG00000041328	0.44717	5.02569	2.16993	0.140733	0.828213	Pcf11	7	-1	92643543	92669934
ENSMUSG00000032737	-0.949598	2.02096	2.14967	0.142601	0.828213	Inppl1	7	-1	101822632	101838229
ENSMUSG00000030876	0.430897	5.05713	2.18379	0.139471	0.828213	Mettl9	7	1	121034445	121078329
ENSMUSG00000049728	-0.597084	3.25714	2.20192	0.137839	0.828213	Zfp668	7	-1	127863047	127876828
ENSMUSG00000010751	0.719585	2.75012	2.16027	0.14162	0.828213	Tnfrsf22	7	-1	143634806	143649661
ENSMUSG00000019961	0.285949	6.49909	2.16482	0.141201	0.828213	Tmpo	10	-1	91147571	91181315
ENSMUSG00000020130	-0.240912	7.36798	2.15003	0.142567	0.828213	Tbc1d15	10	-1	115197872	115251467
ENSMUSG00000031461	1.14953	2.14829	2.18633	0.139241	0.828213	Myom2	8	1	15057653	15133541
ENSMUSG00000031953	0.616054	3.34201	2.20116	0.137907	0.828213	Tmem170	8	-1	111863038	111876750
ENSMUSG00000021738	0.377822	5.41055	2.17643	0.140139	0.828213	Atxn7	14	1	13961440	14107302
ENSMUSG00000048379	0.306187	4.84813	2.1684	0.140873	0.828213	Socs4	14	1	47276931	47296102
ENSMUSG00000059835	0.615858	2.21917	2.16448	0.141233	0.828213	Rpl13-ps3	14	1	58893506	58894129
ENSMUSG00000025894	-0.447503	5.02923	2.1852	0.139343	0.828213	Aasdhppt	9	-1	4294793	4309471
ENSMUSG00000035024	0.295943	6.48923	2.15173	0.142409	0.828213	Ncapd3	9	1	27030175	27095315
ENSMUSG00000032264	-0.356345	5.35507	2.16457	0.141224	0.828213	Zw10	9	1	49055613	49078775
ENSMUSG00000004771	-0.249093	7.96514	2.17174	0.140567	0.828213	Rab11a	9	-1	64715299	64737758
ENSMUSG00000034121	0.687871	2.41584	2.14976	0.142592	0.828213	Mks1	11	1	87853215	87863803
ENSMUSG00000020865	0.478811	4.46759	2.18322	0.139522	0.828213	Abcc3	11	-1	94343295	94392997
ENSMUSG00000110393	-0.719264	2.5229	2.17804	0.139993	0.828213	Gm36445	13	1	65241753	65250154
ENSMUSG00000021051	-0.384761	5.30734	2.20068	0.13795	0.828213	Ppp2r5e	12	-1	75450881	75596245
ENSMUSG00000072791	-0.654179	4.19192	2.18076	0.139745	0.828213	Abcb5	12	-1	118867824	118966421
ENSMUSG00000022554	-0.434866	5.05643	2.16449	0.141231	0.828213	Hgh1	15	1	76368898	76371437
ENSMUSG00000022404	0.347591	5.65236	2.1604	0.141608	0.828213	Slc25a17	15	-1	81318911	81360812
ENSMUSG00000036106	-0.580554	2.88145	2.18752	0.139133	0.828213	Prr5	15	1	84669620	84703673
ENSMUSG00000023044	0.498615	3.91621	2.16843	0.14087	0.828213	Csad	15	-1	102176999	102204724
ENSMUSG00000022711	-0.290508	6.48623	2.15683	0.141937	0.828213	Pmm2	16	1	8637674	8662467
ENSMUSG00000008393	-0.395594	4.40091	2.19324	0.138617	0.828213	Carhsp1	16	-1	8658580	8672155
ENSMUSG00000022788	-0.428287	4.832	2.19819	0.138173	0.828213	Fgd4	16	-1	16416917	16600549
ENSMUSG00000022760	-0.483606	3.66303	2.15422	0.142179	0.828213	Thap7	16	-1	17527982	17531136
ENSMUSG00000022889	0.248802	7.39113	2.18112	0.139713	0.828213	Mrpl39	16	-1	84717576	84735742
ENSMUSG00000023832	-0.327208	4.81463	2.21029	0.137093	0.828213	Acat2	17	-1	12942890	12960747
ENSMUSG00000023982	-0.210337	8.8931	2.15219	0.142366	0.828213	Guca1a	17	-1	47394558	47400584
ENSMUSG00000056673	0.897764	2.72108	2.15921	0.141717	0.828213	Kdm5d	Y	1	897788	956786
ENSMUSG00000041915	0.338761	6.7618	2.19208	0.138722	0.828213	Ammecr1l	18	1	31759826	31782743
ENSMUSG00000024376	0.676991	2.65742	2.17611	0.140168	0.828213	Epb41l4a	18	-1	33796327	34007206
ENSMUSG00000024566	0.598496	4.03201	2.1623	0.141433	0.828213	Atp9b	18	-1	80734141	80934058
ENSMUSG00000024646	-0.594581	4.75171	2.15982	0.141661	0.828213	Cyb5a	18	1	84851338	84880401
ENSMUSG00000071657	0.73738	2.49081	2.17551	0.140223	0.828213	Bscl2	19	1	8837467	8848683
ENSMUSG00000035049	0.315311	6.45235	2.20534	0.137533	0.828213	Rrp12	19	-1	41862852	41896153
ENSMUSG00000034761	0.526211	5.02651	2.14558	0.142981	0.829846	Map4k5	12	-1	69803750	69893200
ENSMUSG00000066148	-0.300424	5.19177	2.14227	0.14329	0.830836	Prpf4	4	1	62408797	62426990
ENSMUSG00000050890	0.549527	3.38231	2.14037	0.143467	0.830836	Pdik1l	4	-1	134275002	134287895
ENSMUSG00000032840	-0.505922	3.82975	2.14178	0.143335	0.830836	2410131K14Rik	5	1	118245227	118266093
ENSMUSG00000024587	-0.253084	7.69823	2.14014	0.143489	0.830836	Nars	18	-1	64499665	64516557
ENSMUSG00000057143	0.815572	2.49156	2.13887	0.143607	0.831033	Trim12c	7	-1	104338754	104353362
ENSMUSG00000045319	-0.341806	5.75664	2.13674	0.143807	0.831627	Proser2	2	-1	6097607	6130211
ENSMUSG00000000058	1.02168	2.48897	2.13508	0.143963	0.831627	Cav2	6	1	17281185	17289115
ENSMUSG00000073423	0.535754	3.24507	2.1351	0.143961	0.831627	Zfp414	17	1	33629090	33631779
ENSMUSG00000033793	-0.33089	6.18721	2.08975	0.148291	0.831777	Atp6v1h	1	1	5070018	5162529
ENSMUSG00000026095	-0.489595	3.03356	2.13104	0.144342	0.831777	Asnsd1	1	-1	53344617	53352752
ENSMUSG00000058267	0.283546	6.85859	2.09531	0.147751	0.831777	Mrps14	1	1	160195215	160202170
ENSMUSG00000026955	-0.251179	6.67798	2.08756	0.148503	0.831777	Sapcd2	2	1	25372321	25378213
ENSMUSG00000061136	0.288598	7.31091	2.09227	0.148046	0.831777	Prpf40a	2	-1	53134704	53191284
ENSMUSG00000081157	-0.341663	4.86675	2.10298	0.147012	0.831777	Gm13552	2	-1	59564268	59564684
ENSMUSG00000063714	0.349003	4.97209	2.10221	0.147087	0.831777	Sp3os	2	1	72979424	72988677
ENSMUSG00000063684	-0.350039	4.6311	2.10795	0.146536	0.831777	Gm13910	2	1	108948806	108950233
ENSMUSG00000037885	0.402851	6.52665	2.12967	0.144472	0.831777	Stk35	2	1	129800517	129832287
ENSMUSG00000038324	-0.226759	6.83074	2.11757	0.145618	0.831777	Trpc4ap	2	-1	155634271	155692384
ENSMUSG00000059327	-0.402249	5.43581	2.0966	0.147627	0.831777	Eda	X	1	99975606	100400762
ENSMUSG00000015668	-0.517304	5.92971	2.10758	0.146571	0.831777	Pdzd11	X	-1	100622883	100626568
ENSMUSG00000031360	-0.557894	2.78467	2.09965	0.147333	0.831777	Ctps2	X	1	162901238	163032508
ENSMUSG00000027942	-0.390235	5.51992	2.10125	0.147179	0.831777	4933434E20Rik	3	1	90051636	90068347
ENSMUSG00000029016	0.480349	4.15061	2.08669	0.148588	0.831777	Clcn6	4	-1	148004259	148038821
ENSMUSG00000041459	0.255127	9.08053	2.10963	0.146375	0.831777	Tardbp	4	-1	148612382	148627019
ENSMUSG00000029049	0.736967	2.56333	2.09953	0.147345	0.831777	Morn1	4	1	155086577	155145505
ENSMUSG00000029038	0.241652	7.37264	2.08451	0.1488	0.831777	Ssu72	4	1	155704800	155733879
ENSMUSG00000029207	0.54673	3.70223	2.12512	0.144902	0.831777	Apbb2	5	-1	66298703	66618784
ENSMUSG00000009013	-0.270893	7.48838	2.09185	0.148087	0.831777	Dynll1	5	-1	115297110	115300999
ENSMUSG00000029390	-0.250157	6.15284	2.08617	0.148638	0.831777	Tmed2	5	1	124540695	124550506
ENSMUSG00000029613	0.340232	5.51762	2.10014	0.147286	0.831777	Eif2ak1	5	1	143817788	143904251
ENSMUSG00000030051	-0.591691	2.991	2.11757	0.145617	0.831777	Aplf	6	-1	87628424	87672193
ENSMUSG00000050428	-0.708722	2.46537	2.10261	0.147047	0.831777	Fbxo46	7	1	19119859	19140172
ENSMUSG00000048012	-0.932539	2.90761	2.09824	0.147469	0.831777	Zfp473	7	-1	44731480	44751050
ENSMUSG00000050973	0.650897	3.19853	2.1194	0.145444	0.831777	Gdpgp1	7	1	80232865	80242061
ENSMUSG00000032777	0.572269	5.90382	2.10825	0.146507	0.831777	Gtf3c1	7	-1	125640954	125707780
ENSMUSG00000030814	-0.676832	2.66443	2.08941	0.148324	0.831777	Bcl7c	7	-1	127661456	127708933
ENSMUSG00000025485	-0.432311	4.27027	2.10545	0.146775	0.831777	Ric8a	7	1	140856957	140864372
ENSMUSG00000003346	0.305024	5.70581	2.09935	0.147362	0.831777	Abhd17a	10	-1	80583654	80590341
ENSMUSG00000003033	0.423625	5.31354	2.09049	0.148219	0.831777	Ap1m1	8	1	72240018	72257385
ENSMUSG00000031758	0.40059	4.69764	2.11766	0.145609	0.831777	Cdyl2	8	-1	116574400	116732991
ENSMUSG00000032281	-0.542902	4.04458	2.08995	0.148271	0.831777	Acsbg1	9	-1	54604877	54661870
ENSMUSG00000032872	-0.307248	5.93358	2.10335	0.146977	0.831777	Cyb5r4	9	1	87022014	87077774
ENSMUSG00000111025	-0.853627	1.90051	2.11373	0.145983	0.831777	Gm47185	9	1	124451955	124452597
ENSMUSG00000000384	0.270478	6.55637	2.1012	0.147184	0.831777	Tbrg4	11	-1	6615598	6626067
ENSMUSG00000020892	-0.792829	2.14482	2.11602	0.145765	0.831777	Aloxe3	11	1	69125896	69149115
ENSMUSG00000018858	0.251612	6.24293	2.10397	0.146917	0.831777	Mrpl58	11	1	115403752	115412674
ENSMUSG00000020782	-0.421803	4.47078	2.11233	0.146117	0.831777	Llgl2	11	1	115824049	115855780
ENSMUSG00000048280	0.648918	3.77857	2.08714	0.148544	0.831777	Zfp738	13	-1	67658685	67687071
ENSMUSG00000021725	0.328981	8.09454	2.10828	0.146504	0.831777	Parp8	13	-1	116854820	117025537
ENSMUSG00000021731	-0.296308	5.85531	2.0857	0.148684	0.831777	Mrps30	13	-1	118378381	118387252
ENSMUSG00000021096	0.311877	8.97948	2.12108	0.145284	0.831777	Ppm1a	12	1	72757455	72799819
ENSMUSG00000045690	0.283715	6.5172	2.10162	0.147143	0.831777	Wdr89	12	-1	75630596	75669537
ENSMUSG00000022422	0.393534	5.86251	2.08876	0.148387	0.831777	Dscc1	15	-1	55076099	55090491
ENSMUSG00000014232	-0.625139	2.8118	2.08501	0.148752	0.831777	Cluap1	16	1	3908801	3941147
ENSMUSG00000022772	0.460775	4.26124	2.10047	0.147254	0.831777	Senp5	16	-1	31959672	32003287
ENSMUSG00000022964	0.397085	8.47017	2.1201	0.145377	0.831777	Tmem50b	16	-1	91574503	91597800
ENSMUSG00000089774	0.428395	7.15718	2.12903	0.144532	0.831777	Slc5a3	16	1	92058322	92087473
ENSMUSG00000013787	-0.36046	4.98819	2.13261	0.144195	0.831777	Ehmt2	17	1	34898469	34914052
ENSMUSG00000036568	0.576257	3.566	2.1213	0.145263	0.831777	Bicral	17	-1	46798120	46858482
ENSMUSG00000054469	0.456426	6.91341	2.08704	0.148554	0.831777	Lclat1	17	1	73107985	73243368
ENSMUSG00000024346	-0.297018	5.95352	2.1045	0.146866	0.831777	Pfdn1	18	-1	36403679	36454495
ENSMUSG00000051316	0.252206	7.31912	2.08658	0.148598	0.831777	Taf7	18	-1	37640491	37644204
ENSMUSG00000071647	0.630959	3.19921	2.13026	0.144416	0.831777	Eml3	19	1	8929552	8941582
ENSMUSG00000024789	0.619046	2.63085	2.10971	0.146367	0.831777	Jak2	19	1	29251828	29313080
ENSMUSG00000025196	-0.564064	4.89749	2.12154	0.145241	0.831777	Cpn1	19	-1	43956307	43986556
ENSMUSG00000031387	-0.278613	7.71435	2.08336	0.148912	0.83193	Renbp	X	-1	73922121	73930850
ENSMUSG00000056501	0.751623	2.73276	2.07899	0.149339	0.83243	Cebpb	2	1	167688915	167690418
ENSMUSG00000041147	0.490108	7.13531	2.0804	0.149201	0.83243	Brca2	5	1	150522630	150570329
ENSMUSG00000114003	-0.255258	6.87477	2.07975	0.149264	0.83243	Gm9616	13	1	3298887	3299667
ENSMUSG00000024668	0.378986	5.13052	2.08071	0.149171	0.83243	Sdhaf2	19	-1	10500513	10525209
ENSMUSG00000035725	-0.594492	4.35637	2.07263	0.149962	0.833459	Prkx	X	-1	77761411	77796278
ENSMUSG00000001467	0.714122	3.1086	2.07427	0.149802	0.833459	Cyp51	5	-1	4081145	4104746
ENSMUSG00000025534	-0.470571	3.73201	2.0734	0.149887	0.833459	Gusb	5	-1	129989011	130003049
ENSMUSG00000030315	0.580114	5.43101	2.07193	0.150031	0.833459	Vgll4	6	-1	114860628	114969994
ENSMUSG00000018427	0.344012	7.54909	2.07282	0.149944	0.833459	Ypel2	11	-1	86936425	86993707
ENSMUSG00000113389	-0.535924	2.4842	2.0727	0.149956	0.833459	Gm9512	13	1	15118632	15119128
ENSMUSG00000037679	0.742872	2.62271	2.06947	0.150274	0.834339	Inf2	12	1	112588784	112615557
ENSMUSG00000018199	-0.623567	3.17838	2.06572	0.150644	0.83478	Trove2	1	-1	143750790	143777068
ENSMUSG00000078867	-0.704264	2.46593	2.06514	0.150701	0.83478	Gm14418	2	-1	177387124	177398320
ENSMUSG00000027601	-0.259154	6.46701	2.06437	0.150777	0.83478	Mtfr1	3	1	19187327	19220817
ENSMUSG00000040488	0.425324	3.95485	2.06536	0.150679	0.83478	Ltbp4	7	-1	27305136	27337692
ENSMUSG00000041225	-0.499216	4.09326	2.06553	0.150663	0.83478	Arhgap12	18	-1	6024427	6136098
ENSMUSG00000045328	0.508415	7.5985	2.06335	0.150878	0.834868	Cenpe	3	1	135212537	135273611
ENSMUSG00000001098	-0.290499	5.55328	2.06047	0.151164	0.835513	Kctd10	5	-1	114363567	114380508
ENSMUSG00000111080	0.96586	2.44556	2.06058	0.151153	0.835513	Gm20300	10	-1	30603195	30606634
ENSMUSG00000037966	-0.729948	2.47875	2.05813	0.151396	0.836327	Ninj1	13	1	49187485	49196244
ENSMUSG00000024597	0.480602	7.51341	2.05718	0.15149	0.836378	Slc12a2	18	1	57878678	57946821
ENSMUSG00000073838	-0.244176	6.6844	2.05586	0.151622	0.836574	Tufm	7	1	126487361	126490731
ENSMUSG00000000555	-0.392349	5.59433	2.05427	0.15178	0.836574	Itga5	15	-1	103344286	103366763
ENSMUSG00000024780	-0.36845	4.53457	2.05437	0.15177	0.836574	Cdc37l1	19	1	28990352	29026681
ENSMUSG00000063698	0.809715	2.83369	2.05013	0.152193	0.838382	Sfxn4	19	-1	60837277	60861479
ENSMUSG00000035696	0.319278	4.95547	2.04864	0.152342	0.838734	Rnf38	4	-1	44126210	44233789
ENSMUSG00000035451	0.772602	4.14189	2.04701	0.152505	0.839161	Foxa1	12	-1	57540628	57546916
ENSMUSG00000026594	0.333306	5.65567	2.04516	0.152691	0.839715	Ralgps2	1	-1	156804166	156939626
ENSMUSG00000067194	-0.286293	6.61606	2.04416	0.152791	0.839797	Eif1ax	X	1	159372178	159389928
ENSMUSG00000079509	-0.590173	4.57051	2.04307	0.152901	0.839934	Zfx	X	-1	94074631	94123702
ENSMUSG00000081232	0.717114	2.7597	2.04157	0.153051	0.840012	Gm14373	X	-1	5699727	5701884
ENSMUSG00000025277	0.301177	7.33707	2.04123	0.153086	0.840012	Abhd6	14	1	8002902	8056763
ENSMUSG00000038495	0.616653	3.03913	2.03519	0.153695	0.840859	Otud7b	3	1	96104527	96161129
ENSMUSG00000052214	0.401726	5.41135	2.03582	0.153632	0.840859	Opa3	7	1	19228334	19256543
ENSMUSG00000001827	-0.224165	9.05837	2.03125	0.154093	0.840859	Folr1	7	-1	101858331	101870788
ENSMUSG00000015757	0.307076	6.32244	2.03621	0.153592	0.840859	Ppil4	10	1	7792891	7823135
ENSMUSG00000033712	-0.373466	4.34992	2.03144	0.154074	0.840859	Ccar2	14	-1	70138164	70153811
ENSMUSG00000057554	-0.234904	7.24181	2.03196	0.154022	0.840859	Lgals8	13	-1	12439415	12464944
ENSMUSG00000041417	-0.63581	3.84308	2.03236	0.153981	0.840859	Pik3r1	13	-1	101680563	101768217
ENSMUSG00000036529	0.315825	5.59931	2.03443	0.153772	0.840859	Sbf1	15	-1	89288236	89315311
ENSMUSG00000023795	0.500203	3.23239	2.03852	0.153358	0.840859	Pisd-ps2	17	-1	3076578	3084183
ENSMUSG00000024787	-0.7486	2.33982	2.03545	0.153669	0.840859	Snx15	19	-1	6119399	6128304
ENSMUSG00000021118	0.796596	2.93769	2.02681	0.154545	0.842857	Plek2	12	-1	78888691	78906964
ENSMUSG00000052298	-0.416157	4.53672	2.02578	0.154649	0.842957	Cdc42se2	11	-1	54717456	54787675
ENSMUSG00000004266	-0.56889	5.16476	2.02237	0.154997	0.842988	Ptpn6	6	-1	124720707	124738714
ENSMUSG00000052911	-0.569547	2.98512	2.0226	0.154973	0.842988	Lamb2	9	1	108479736	108490530
ENSMUSG00000043998	0.418255	5.67959	2.02469	0.154761	0.842988	Mgat2	12	1	69184157	69186770
ENSMUSG00000022286	-0.417562	5.95538	2.0237	0.154862	0.842988	Grhl2	15	1	37233036	37363569
ENSMUSG00000053799	-0.372297	4.95022	2.02074	0.155163	0.843428	Exoc6	19	1	37550418	37683245
ENSMUSG00000059149	0.94952	2.367	2.01979	0.15526	0.84349	Mfsd4a	1	-1	132022806	132068062
ENSMUSG00000035266	0.450942	4.3803	2.0175	0.155495	0.843976	Helq	5	-1	100762145	100798598
ENSMUSG00000025857	-0.29171	5.70553	2.01603	0.155645	0.843976	Dnaaf5	5	1	139150223	139186510
ENSMUSG00000038664	0.3163	5.46775	2.01557	0.155692	0.843976	Herc1	9	1	66350450	66508775
ENSMUSG00000055024	0.276758	6.85939	2.01711	0.155535	0.843976	Ep300	15	1	81585351	81652077
ENSMUSG00000026959	0.74846	3.37105	2.01378	0.155877	0.844087	Grin1	2	-1	25291181	25319187
ENSMUSG00000038538	0.368076	5.49461	2.01166	0.156095	0.844087	Ubn2	6	1	38433950	38524825
ENSMUSG00000030924	0.639992	3.34277	2.01121	0.156141	0.844087	Rexo5	7	1	119794006	119848943
ENSMUSG00000078139	-0.523058	3.37403	2.01221	0.156037	0.844087	AK157302	13	1	21495223	21497146
ENSMUSG00000042632	-0.837703	2.96565	2.01235	0.156023	0.844087	Pla2g6	15	-1	79286228	79328390
ENSMUSG00000030352	0.415821	4.87239	2.0103	0.156234	0.844127	Tspan9	6	-1	127961396	128143594
ENSMUSG00000026158	-0.562513	2.26147	1.96417	0.161068	0.844488	Ogfrl1	1	-1	23366424	23397772
ENSMUSG00000026154	0.597199	4.06045	1.8823	0.170073	0.844488	Sdhaf4	1	-1	23995939	24005656
ENSMUSG00000067736	0.594249	2.36439	1.86642	0.171885	0.844488	Gm10222	1	-1	24612407	24612700
ENSMUSG00000037470	0.301714	7.92425	1.90415	0.167615	0.844488	Uggt1	1	-1	36140027	36244720
ENSMUSG00000061518	-0.235514	6.67235	1.96899	0.160555	0.844488	Cox5b	1	1	36691449	36693681
ENSMUSG00000026028	0.322242	5.20503	1.94289	0.163355	0.844488	Trak2	1	-1	58900449	58973430
ENSMUSG00000101599	0.427827	4.20508	2.00465	0.156818	0.844488	Gm20342	1	1	63117118	63126837
ENSMUSG00000053333	0.817811	2.39436	1.97336	0.160092	0.844488	Dis3l2	1	1	86703808	87050095
ENSMUSG00000009905	-0.343115	4.8777	1.89402	0.168749	0.844488	Kdsr	1	-1	106720459	106759727
ENSMUSG00000026435	-0.718912	4.03215	1.97002	0.160446	0.844488	Slc45a3	1	1	131962967	131982969
ENSMUSG00000033952	0.542253	4.88556	1.94855	0.162743	0.844488	Aspm	1	1	139454772	139494091
ENSMUSG00000026565	0.393653	4.64067	1.99165	0.158168	0.844488	Pou2f1	1	-1	165865154	166002678
ENSMUSG00000066595	0.738931	3.09142	1.899	0.16819	0.844488	Flvcr1	1	-1	191005847	191026158
ENSMUSG00000026851	-0.329363	4.92715	1.87588	0.170803	0.844488	BC005624	2	-1	30972177	30982201
ENSMUSG00000026878	-0.255469	6.61537	1.9829	0.159085	0.844488	Rab14	2	-1	35180205	35201120
ENSMUSG00000035437	0.340374	5.11123	1.96017	0.161496	0.844488	Rabgap1	2	1	37443279	37566454
ENSMUSG00000082536	-0.258182	5.94378	1.89611	0.168515	0.844488	Gm13456	2	1	40555752	40557116
ENSMUSG00000027035	-0.488072	6.34723	1.91017	0.166944	0.844488	Cers6	2	1	68861441	69114282
ENSMUSG00000027078	-0.687259	2.65291	1.86192	0.172403	0.844488	Ube2l6	2	1	84798828	84810335
ENSMUSG00000082313	0.302677	5.63557	1.91127	0.166822	0.844488	Gm11701	2	-1	144364127	144365627
ENSMUSG00000079008	-0.810441	2.70641	1.87359	0.171065	0.844488	Gm14124	2	1	150257517	150270300
ENSMUSG00000027654	0.369661	5.08734	1.9382	0.163865	0.844488	Fam83d	2	1	158768093	158786637
ENSMUSG00000016344	-0.396194	4.46911	1.92117	0.165728	0.844488	Ppdpf	2	1	181187247	181188771
ENSMUSG00000001127	0.254548	6.03119	1.89053	0.169142	0.844488	Araf	X	1	20797814	20860519
ENSMUSG00000009406	-0.751925	2.36384	1.96362	0.161127	0.844488	Elk1	X	-1	20933395	20950608
ENSMUSG00000036769	0.739435	2.80058	1.91107	0.166845	0.844488	Wdr44	X	1	23693051	23806025
ENSMUSG00000083621	0.265326	6.50779	1.88248	0.170052	0.844488	Gm14586	X	-1	52772342	52772749
ENSMUSG00000031226	-0.246611	6.92922	1.86207	0.172387	0.844488	Pbdc1	X	1	105079756	105117090
ENSMUSG00000027665	0.442558	4.14113	1.90318	0.167723	0.844488	Pik3ca	3	1	32397671	32468486
ENSMUSG00000027667	-0.436861	4.15695	1.90955	0.167013	0.844488	Zfp639	3	1	32510259	32520833
ENSMUSG00000037531	0.20589	6.75247	1.8745	0.170961	0.844488	Mrpl47	3	-1	32725397	32737605
ENSMUSG00000027752	-0.22558	6.43441	1.8643	0.17213	0.844488	Exosc8	3	-1	54728678	54735393
ENSMUSG00000027770	0.324991	5.18129	2.0066	0.156616	0.844488	Dhx36	3	-1	62468013	62507004
ENSMUSG00000082280	-0.543201	2.46247	1.89443	0.168703	0.844488	Gm5847	3	1	65613589	65615183
ENSMUSG00000099370	-0.723378	2.62149	1.87995	0.17034	0.844488	Platr10	3	-1	75647446	75655731
ENSMUSG00000028099	-0.30293	5.49349	1.92783	0.164996	0.844488	Polr3c	3	-1	96711490	96727628
ENSMUSG00000105944	0.385239	3.7651	1.9624	0.161257	0.844488	Gm5075	3	-1	107868022	107868643
ENSMUSG00000039831	-0.424509	5.81021	1.97838	0.159561	0.844488	Arhgap29	3	1	121952541	122016753
ENSMUSG00000028165	0.350375	5.49385	1.95229	0.16234	0.844488	Cisd2	3	-1	135406412	135423925
ENSMUSG00000006586	0.578883	4.15241	1.97224	0.160211	0.844488	Runx1t1	4	1	13743436	13893649
ENSMUSG00000041153	-0.512866	3.81241	1.89157	0.169025	0.844488	Osgin2	4	-1	15997121	16013888
ENSMUSG00000028466	-0.302623	4.74345	1.93875	0.163805	0.844488	Creb3	4	1	43562332	43567060
ENSMUSG00000028329	0.48657	3.55022	1.92614	0.165181	0.844488	Xpa	4	-1	46155347	46196311
ENSMUSG00000028309	-0.349553	6.816	1.95756	0.161775	0.844488	Rnf20	4	1	49632006	49656887
ENSMUSG00000055296	0.264865	6.32249	1.93226	0.164511	0.844488	Tmem245	4	-1	56866923	56947437
ENSMUSG00000035407	0.803715	2.82388	2.0058	0.156699	0.844488	Kank4	4	-1	98754898	98817537
ENSMUSG00000028522	0.360234	4.81205	1.87124	0.171333	0.844488	Mier1	4	1	103114390	103165754
ENSMUSG00000028719	-0.274213	6.1764	1.87639	0.170745	0.844488	Cmpk1	4	-1	114959336	114987241
ENSMUSG00000028710	0.430622	4.0618	1.95355	0.162205	0.844488	Atpaf1	4	1	115784812	115818828
ENSMUSG00000028863	-0.295635	5.33156	1.90678	0.167321	0.844488	Meaf6	4	1	125085134	125113238
ENSMUSG00000028779	-0.229484	6.77486	1.87385	0.171035	0.844488	Pef1	4	1	130102558	130128135
ENSMUSG00000028911	-0.598491	2.8231	1.90195	0.16786	0.844488	Srsf4	4	1	131873617	131901706
ENSMUSG00000028854	0.565383	3.66886	1.98197	0.159183	0.844488	Slc9a1	4	1	133369706	133423702
ENSMUSG00000039953	-0.689782	3.50635	1.88736	0.1695	0.844488	Clstn1	4	1	149586468	149648899
ENSMUSG00000005907	0.490122	3.81363	1.96972	0.160477	0.844488	Pex1	5	1	3596066	3637232
ENSMUSG00000080875	-0.583506	2.35658	1.92679	0.16511	0.844488	Gm7332	5	-1	9260935	9261388
ENSMUSG00000104667	0.700616	3.47196	1.91985	0.165873	0.844488	Gm4961	5	1	30092940	30097686
ENSMUSG00000053134	-0.299783	4.76462	1.97427	0.159996	0.844488	Supt7l	5	-1	31514564	31527807
ENSMUSG00000033540	-0.686221	2.99102	1.88327	0.169963	0.844488	Idua	5	1	108660331	108684557
ENSMUSG00000029512	0.300968	8.20486	2.00855	0.156415	0.844488	Ulk1	5	-1	110784488	110810097
ENSMUSG00000053334	0.528799	4.96743	1.93982	0.163688	0.844488	Ficd	5	1	113735803	113740600
ENSMUSG00000029516	0.392056	5.85935	1.98334	0.159039	0.844488	Cit	5	1	115845278	116008947
ENSMUSG00000029470	0.301319	5.19126	1.92296	0.165531	0.844488	P2rx4	5	1	122707544	122729738
ENSMUSG00000039959	0.24934	6.78036	1.91521	0.166386	0.844488	Hip1	5	-1	135406531	135545120
ENSMUSG00000029618	-0.548223	3.72629	2.00679	0.156597	0.844488	Ocm	5	-1	144019804	144026670
ENSMUSG00000002416	0.334942	5.16999	1.91847	0.166025	0.844488	Ndufb2	6	1	39592574	39603382
ENSMUSG00000029815	0.298772	6.56015	1.98817	0.158533	0.844488	Malsu1	6	1	49073795	49086751
ENSMUSG00000030002	-0.3227	6.59752	1.92545	0.165257	0.844488	Dusp11	6	-1	85942268	85961667
ENSMUSG00000030079	-0.252271	6.71718	1.92514	0.165291	0.844488	Ruvbl1	6	1	88465409	88497572
ENSMUSG00000034269	0.265431	6.33556	1.9554	0.162007	0.844488	Setd5	6	1	113077365	113153435
ENSMUSG00000048930	-0.352425	4.66869	1.86733	0.171781	0.844488	Tada3	6	-1	113366025	113377883
ENSMUSG00000030180	0.311665	6.01003	1.98396	0.158974	0.844488	Kdm5a	6	1	120364124	120444574
ENSMUSG00000009112	0.350797	6.0211	1.9804	0.159348	0.844488	Bcl2l13	6	1	120836212	120892842
ENSMUSG00000030359	-0.397948	4.7074	1.89221	0.168953	0.844488	Pzp	6	-1	128483567	128526720
ENSMUSG00000108238	0.584522	3.464	1.87707	0.170668	0.844488	Gm43984	6	1	134084601	134087464
ENSMUSG00000040102	-0.790122	2.37265	1.86236	0.172353	0.844488	Klhl42	6	1	147091379	147112778
ENSMUSG00000055452	-0.701794	2.01474	1.93173	0.164569	0.844488	Gm7353	7	-1	3109020	3111963
ENSMUSG00000041037	0.389945	4.92667	1.86037	0.172582	0.844488	Irgq	7	1	24530689	24538600
ENSMUSG00000037552	0.443378	3.37494	1.96245	0.161251	0.844488	Plekhg2	7	-1	28359604	28372599
ENSMUSG00000108621	0.609752	3.61586	1.98227	0.159151	0.844488	Gm37494	7	1	39544402	39580589
ENSMUSG00000002205	-0.39582	4.59295	1.94129	0.163529	0.844488	Vrk3	7	1	44748413	44777515
ENSMUSG00000060279	0.403832	4.04253	1.93958	0.163714	0.844488	Ap2a1	7	-1	44900373	44929496
ENSMUSG00000057342	0.468314	3.684	1.94127	0.16353	0.844488	Sphk2	7	-1	45709467	45718002
ENSMUSG00000030521	0.275918	6.71572	1.98849	0.158499	0.844488	Mphosph10	7	-1	64376527	64392268
ENSMUSG00000038930	0.83447	2.57614	1.88174	0.170137	0.844488	Rccd1	7	-1	80293229	80324454
ENSMUSG00000038943	0.310558	7.264	1.94507	0.163119	0.844488	Prc1	7	1	80294450	80316259
ENSMUSG00000062444	0.484777	3.26685	1.90768	0.167222	0.844488	Ap3b2	7	-1	81460399	81493925
ENSMUSG00000074024	0.492123	4.83054	1.92034	0.16582	0.844488	4632427E13Rik	7	-1	92734166	92741468
ENSMUSG00000073982	-0.537437	3.61251	1.94699	0.162912	0.844488	Rhog	7	-1	102239123	102256054
ENSMUSG00000030870	-0.189142	8.48131	1.86992	0.171484	0.844488	Ubfd1	7	1	122067175	122082194
ENSMUSG00000052707	0.304836	5.72739	1.9205	0.165802	0.844488	Tnrc6a	7	1	123123885	123195296
ENSMUSG00000007891	-0.223452	8.43064	1.94974	0.162615	0.844488	Ctsd	7	-1	142375911	142388038
ENSMUSG00000019810	-0.567283	3.90214	1.93552	0.164156	0.844488	Fuca2	10	1	13499540	13519035
ENSMUSG00000064208	-0.403454	3.7875	1.87816	0.170543	0.844488	Gm10145	10	1	27936364	27936825
ENSMUSG00000063953	0.396023	4.07383	1.93946	0.163727	0.844488	Amd2	10	-1	35708675	35711892
ENSMUSG00000019822	-0.485467	3.89424	1.939	0.163778	0.844488	Smpd2	10	-1	41485642	41490369
ENSMUSG00000019866	-0.454834	4.2195	1.98834	0.158514	0.844488	Crybg1	10	-1	43950636	44148853
ENSMUSG00000020088	-0.223675	7.55435	1.89214	0.168961	0.844488	Sar1a	10	1	61680299	61693297
ENSMUSG00000033126	-0.417787	4.60727	1.86182	0.172415	0.844488	Ybey	10	-1	76459567	76469114
ENSMUSG00000005897	-0.665196	2.3991	1.87455	0.170955	0.844488	Nr2c1	10	1	94148023	94197211
ENSMUSG00000109772	-0.769864	2.11029	1.93089	0.164661	0.844488	Gm39132	8	1	11874159	11894113
ENSMUSG00000037214	0.438994	4.46799	1.98132	0.159252	0.844488	Thap1	8	1	26158141	26164151
ENSMUSG00000039720	-0.366308	4.80439	1.87661	0.17072	0.844488	Got1l1	8	-1	27197459	27223828
ENSMUSG00000074978	-0.806559	2.60006	1.99071	0.158267	0.844488	Actg-ps1	8	1	46228994	46230117
ENSMUSG00000038069	-0.400473	4.25808	1.86195	0.1724	0.844488	Cdkn2aip	8	-1	47709344	47713932
ENSMUSG00000058056	-0.744074	3.97475	1.99314	0.158012	0.844488	Palld	8	-1	61511433	61902690
ENSMUSG00000006273	-0.232952	7.16454	1.93711	0.163983	0.844488	Atp6v1b2	8	1	69088646	69113711
ENSMUSG00000011306	-0.258217	5.69401	1.98504	0.15886	0.844488	Sugp1	8	1	70042813	70072347
ENSMUSG00000094594	0.454143	3.25812	1.90608	0.167399	0.844488	Tpd52-ps	8	-1	79680284	79680806
ENSMUSG00000052566	-0.412558	4.98482	1.86988	0.171489	0.844488	Hook2	8	1	84990603	85003349
ENSMUSG00000047866	-0.305515	5.84762	1.87059	0.171408	0.844488	Lonp2	8	1	86624043	86723873
ENSMUSG00000041438	0.276047	7.65955	1.95829	0.161696	0.844488	Utp4	8	1	106893636	106923088
ENSMUSG00000031985	0.392367	5.58874	1.95151	0.162425	0.844488	Gnpat	8	1	124863033	124890057
ENSMUSG00000021868	-0.353993	5.3715	1.92428	0.165385	0.844488	Ppif	14	1	25694154	25700468
ENSMUSG00000021796	-0.323718	5.31786	1.97733	0.159672	0.844488	Bmpr1a	14	-1	34410734	34503341
ENSMUSG00000053205	0.401479	3.69138	1.90997	0.166967	0.844488	Styx	14	1	45351093	45422820
ENSMUSG00000022034	0.320559	7.68192	1.94371	0.163266	0.844488	Esco2	14	-1	65819038	65833994
ENSMUSG00000034190	-0.255315	6.28786	1.97442	0.15998	0.844488	Chmp7	14	-1	69717000	69732541
ENSMUSG00000074476	0.242299	6.31108	1.88386	0.169896	0.844488	Spc24	9	-1	21755442	21760303
ENSMUSG00000055334	0.477105	5.23624	1.89525	0.168611	0.844488	Snupn	9	1	56950878	56983206
ENSMUSG00000062309	-0.566784	3.32193	1.86044	0.172574	0.844488	Rpp25	9	1	57504026	57505448
ENSMUSG00000025235	0.581209	3.79995	1.87293	0.17114	0.844488	Bbs4	9	-1	59321990	59353508
ENSMUSG00000038535	0.32956	6.52443	1.87933	0.17041	0.844488	Zfp280d	9	1	72274860	72363777
ENSMUSG00000090693	0.26358	10.031	1.98306	0.159069	0.844488	Trim43a	9	1	88580891	88588819
ENSMUSG00000040661	0.341655	6.73542	1.91286	0.166646	0.844488	Rad54l2	9	-1	106688082	106789194
ENSMUSG00000040325	0.279448	7.74609	1.86475	0.172077	0.844488	Dcaf1	9	1	106821874	106880992
ENSMUSG00000032607	0.329192	6.1899	1.92387	0.165431	0.844488	Amt	9	1	108296853	108302302
ENSMUSG00000025647	-0.805904	2.43118	1.89697	0.168418	0.844488	Shisa5	9	1	109038565	109057777
ENSMUSG00000044791	0.242907	8.14945	1.93589	0.164115	0.844488	Setd2	9	1	110532597	110618633
ENSMUSG00000032491	-0.691383	2.59191	1.91364	0.16656	0.844488	Nradd	9	-1	110621135	110624452
ENSMUSG00000079260	0.431601	8.8493	1.93823	0.163861	0.844488	Tmppe	9	1	114401105	114407276
ENSMUSG00000111598	0.64665	3.52592	1.94676	0.162936	0.844488	Gm47095	9	-1	121515665	121536151
ENSMUSG00000059534	0.269465	7.37142	1.99027	0.158313	0.844488	Uqcr10	11	-1	4701973	4704342
ENSMUSG00000020149	-0.197149	8.70023	1.95989	0.161525	0.844488	Rab1a	11	1	20201432	20226856
ENSMUSG00000014243	0.7235	2.52204	1.94481	0.163147	0.844488	Zswim7	11	-1	62267224	62281375
ENSMUSG00000046417	0.601198	3.18223	1.94278	0.163367	0.844488	Lrrc75a	11	-1	62604884	62648523
ENSMUSG00000020839	0.758092	3.15923	1.88988	0.169216	0.844488	Tmigd1	11	1	76902159	76916587
ENSMUSG00000034449	-0.567539	2.39084	1.99192	0.15814	0.844488	Dhrs11	11	-1	84820856	84828994
ENSMUSG00000020483	-0.282387	5.0733	1.8844	0.169835	0.844488	Dynll2	11	-1	87979525	87987533
ENSMUSG00000020859	0.315238	6.76823	1.87668	0.170712	0.844488	Spag9	11	1	93996091	94126085
ENSMUSG00000020946	-0.270091	6.04642	1.86665	0.171859	0.844488	Gosr2	11	-1	103676849	103697898
ENSMUSG00000040699	-0.478455	2.64114	1.90628	0.167377	0.844488	Limd2	11	-1	106156256	106160860
ENSMUSG00000018363	0.45594	4.06978	1.86342	0.172231	0.844488	Smurf2	11	-1	106820066	106920715
ENSMUSG00000041598	0.46999	4.37752	1.91189	0.166753	0.844488	Cdc42ep4	11	-1	113726850	113751881
ENSMUSG00000051510	0.296235	6.07385	1.89781	0.168324	0.844488	Mafg	11	-1	120625117	120633600
ENSMUSG00000025150	0.38504	5.28591	1.86949	0.171534	0.844488	Cbr2	11	-1	120729489	120732114
ENSMUSG00000061482	0.601355	2.64782	1.90272	0.167774	0.844488	Hist1h4d	13	1	23581598	23582735
ENSMUSG00000074832	-0.616171	3.46028	1.86147	0.172455	0.844488	2410141K09Rik	13	-1	66418114	66441118
ENSMUSG00000021611	0.459514	3.4217	1.90824	0.167158	0.844488	Tert	13	1	73626911	73649843
ENSMUSG00000021621	-0.421135	4.45576	1.95953	0.161564	0.844488	Zcchc9	13	-1	91796533	91807705
ENSMUSG00000021704	0.441179	3.41044	1.9301	0.164747	0.844488	Mtx3	13	1	92844760	92858230
ENSMUSG00000021716	-0.557936	3.48054	1.88949	0.169259	0.844488	Srek1ip1	13	1	104792484	104839274
ENSMUSG00000094870	0.303264	6.06711	1.86223	0.172368	0.844488	Zfp131	13	-1	119765187	119790889
ENSMUSG00000020640	0.389552	5.28112	1.91762	0.166119	0.844488	Itsn2	12	1	4592638	4713962
ENSMUSG00000020592	-0.935437	2.47379	1.94509	0.163117	0.844488	Sdc1	12	1	8771323	8793715
ENSMUSG00000113188	-0.560971	2.24543	1.99136	0.158199	0.844488	Gm35638	12	-1	13436447	13437098
ENSMUSG00000066553	-0.338335	4.88321	1.91185	0.166758	0.844488	Gm6969	12	-1	24638669	24639010
ENSMUSG00000020664	-0.384661	5.94961	1.87567	0.170827	0.844488	Dld	12	-1	31331277	31351453
ENSMUSG00000034168	0.413019	5.04394	1.95189	0.162383	0.844488	Irf2bpl	12	-1	86880701	86884798
ENSMUSG00000056293	0.653487	2.37717	1.91072	0.166884	0.844488	Gsdmc2	15	-1	63824346	63845177
ENSMUSG00000022426	0.453721	4.13493	1.97371	0.160054	0.844488	Josd1	15	-1	79674251	79687919
ENSMUSG00000042535	-0.400455	4.66414	1.90671	0.16733	0.844488	Gtpbp1	15	1	79690845	79721479
ENSMUSG00000047878	-0.70223	3.41104	1.88325	0.169965	0.844488	A4galt	15	-1	83226722	83251774
ENSMUSG00000075470	0.452763	4.04594	1.97804	0.159597	0.844488	Alg10b	15	1	90224311	90233471
ENSMUSG00000023055	-0.368269	4.95609	1.87172	0.171279	0.844488	Calcoco1	15	-1	102706777	102722178
ENSMUSG00000022678	-0.616909	2.87286	1.90376	0.167658	0.844488	Nde1	16	1	14163275	14192928
ENSMUSG00000022855	0.242538	6.69863	1.88505	0.169761	0.844488	Senp2	16	1	22009484	22049269
ENSMUSG00000033306	0.359677	6.18653	1.97938	0.159456	0.844488	Lpp	16	1	24393507	24992578
ENSMUSG00000052917	0.644081	2.84565	1.9201	0.165846	0.844488	Senp7	16	1	56048338	56190012
ENSMUSG00000052299	0.28083	6.12174	1.87964	0.170375	0.844488	Ltn1	16	-1	87376651	87432612
ENSMUSG00000025612	0.394095	8.37854	1.87211	0.171233	0.844488	Bach1	16	1	87698945	87733346
ENSMUSG00000022973	0.333736	5.11635	1.95624	0.161916	0.844488	Synj1	16	-1	90936092	91011308
ENSMUSG00000095687	-0.362254	4.05587	2.0008	0.157216	0.844488	Rnaset2a	17	-1	8115445	8148097
ENSMUSG00000067931	-0.955323	2.07867	1.91802	0.166075	0.844488	Zfp948	17	1	21567008	21588699
ENSMUSG00000015120	-0.193199	7.63821	2.00024	0.157274	0.844488	Ube2i	17	-1	25261916	25274622
[truncated: 7,856 more rows]

## Sheet: E2.75_female_totDE
ensembl_gene_id	logFC	logCPM	LR	PValue	FDR	mgi_symbol	chromosome_name	strand	start_position	end_position
ENSMUSG00000024811	0.903466	7.62043	16.4781	4.92147e-05	0.48949	Tnks2	19	1	36834232	36893477
ENSMUSG00000079550	2.15384	3.14529	11.7674	0.000602756	0.595968	Mpp4	1	-1	59120935	59163389
ENSMUSG00000047443	-2.21286	2.8939	11.6189	0.00065284	0.595968	Erfe	1	1	91366430	91374217
ENSMUSG00000019558	0.911797	7.14633	13.8959	0.000193224	0.595968	Slc6a8	X	1	73673150	73682502
ENSMUSG00000031310	1.34625	5.59657	13.3442	0.000259225	0.595968	Zmym3	X	-1	101404384	101420849
ENSMUSG00000079418	-2.32488	2.28343	11.2196	0.000809391	0.595968	Atg4a	X	1	140956907	141164270
ENSMUSG00000019528	-2.44572	2.19606	12.3078	0.000451065	0.595968	Gyg	3	-1	20122084	20155317
ENSMUSG00000008730	0.812078	5.74673	11.2072	0.000814788	0.595968	Hipk1	3	-1	103739815	103791563
ENSMUSG00000034620	-2.04188	2.91383	13.0234	0.000307619	0.595968	Rxylt1	10	-1	122078114	122097371
ENSMUSG00000034614	-2.2312	1.90838	12.5607	0.00039395	0.595968	Pik3ip1	11	1	3330401	3342971
ENSMUSG00000085765	1.79523	2.4804	11.0252	0.000898806	0.595968	Gm12333	11	-1	75036476	75039348
ENSMUSG00000020773	-2.69914	2.13378	11.1298	0.000849512	0.595968	Trim47	11	-1	116105752	116127210
ENSMUSG00000021668	-2.53398	2.18938	13.1363	0.000289636	0.595968	Polk	13	-1	96480690	96542579
ENSMUSG00000037896	0.882436	6.24444	11.8599	0.000573544	0.595968	Rcor1	12	1	111039351	111115901
ENSMUSG00000024789	1.67895	3.11188	11.2511	0.000795779	0.595968	Jak2	19	1	29251828	29313080
ENSMUSG00000033257	1.19924	5.10071	10.8301	0.000998609	0.62076	Ttll4	1	1	74661745	74703730
ENSMUSG00000022521	0.75807	6.86577	10.7146	0.00106295	0.621887	Crebbp	16	-1	4081328	4213997
ENSMUSG00000041779	1.60216	3.08939	10.2161	0.00139221	0.637361	Tram2	1	-1	20996299	21079229
ENSMUSG00000097229	1.50051	3.94096	10.0326	0.00153797	0.637361	Platr23	1	-1	136622098	136624650
ENSMUSG00000075014	1.22378	5.41414	10.5208	0.00118038	0.637361	Gm10800	2	-1	98666547	98667301
ENSMUSG00000030029	1.79993	4.0963	10.1631	0.00143281	0.637361	Lrig1	6	-1	94604529	94700158
ENSMUSG00000034330	-1.76657	4.13708	10.2467	0.00136928	0.637361	Plcg2	8	1	117498291	117635142
ENSMUSG00000021255	0.825129	7.0542	10.2588	0.00136033	0.637361	Esrrb	12	1	86361117	86521628
ENSMUSG00000024507	-0.936944	5.31497	10.1097	0.00147487	0.637361	Hsd17b4	18	1	50128201	50196269
ENSMUSG00000028494	-1.40552	5.46845	9.90919	0.00164456	0.646735	Plin2	4	-1	86648386	86670060
ENSMUSG00000034957	1.56395	4.31354	9.8461	0.00170192	0.646735	Cebpa	7	1	35119293	35121928
ENSMUSG00000015474	1.40595	6.27638	9.78892	0.00175566	0.646735	Ppt2	17	-1	34616662	34628510
ENSMUSG00000048626	1.29671	5.73838	9.63978	0.00190408	0.676356	Klf17	4	-1	117757836	117765648
ENSMUSG00000062729	-1.71494	2.21818	9.43168	0.00213269	0.707057	Ppox	1	-1	171275990	171281186
ENSMUSG00000041440	0.716758	6.74513	9.47366	0.00208443	0.707057	Gk5	9	1	96119362	96184608
ENSMUSG00000025939	-1.17272	4.6242	9.28078	0.00231571	0.719751	Ube2w	1	-1	16540790	16619489
ENSMUSG00000109429	2.08659	2.44191	9.29614	0.00229637	0.719751	Gm45223	7	1	90132492	90137629
ENSMUSG00000049516	0.917985	7.26234	9.20624	0.00241192	0.726937	Spty2d1	7	-1	46990396	47008411
ENSMUSG00000023572	0.811365	5.49977	8.91815	0.0028235	0.744373	Ccndbp1	2	1	121008403	121016904
ENSMUSG00000035407	1.81789	4.33764	8.91932	0.00282169	0.744373	Kank4	4	-1	98754898	98817537
ENSMUSG00000060862	0.830834	5.60188	9.04803	0.00262979	0.744373	Zbtb40	4	-1	136979732	137048801
ENSMUSG00000041143	-1.76606	2.52556	8.85753	0.00291882	0.744373	Tmco4	4	1	138972888	139059171
ENSMUSG00000030199	1.29104	5.19366	9.06311	0.00260819	0.744373	Etv6	6	1	134035700	134270158
ENSMUSG00000025157	-1.2006	3.39556	8.90434	0.00284494	0.744373	Zdhhc16	19	1	41933480	41944104
ENSMUSG00000026970	1.40864	3.11097	8.02805	0.00460584	0.754196	Rbms1	2	-1	60750193	60963192
ENSMUSG00000031370	-1.0025	4.7824	8.34018	0.00387778	0.754196	Zrsr2	X	-1	163935443	163958661
ENSMUSG00000028109	1.73347	4.08566	8.02031	0.00462558	0.754196	Hormad1	3	1	95559677	95587671
ENSMUSG00000105561	1.60737	2.70041	8.40631	0.0037392	0.754196	Gm43462	3	-1	100627297	100630944
ENSMUSG00000028820	0.830132	7.15858	8.73553	0.00312068	0.754196	Sfpq	4	1	127021324	127037013
ENSMUSG00000029860	-1.62767	3.96782	8.33654	0.00388556	0.754196	Zyx	6	1	42349630	42360213
ENSMUSG00000002222	0.765545	7.10441	8.42404	0.00370292	0.754196	Rmnd5a	6	-1	71388634	71440637
ENSMUSG00000015165	0.665057	6.6489	8.39438	0.00376384	0.754196	Hnrnpl	7	1	28808541	28822266
ENSMUSG00000030792	-1.6619	2.8371	8.26277	0.00404663	0.754196	Dkkl1	7	-1	45207519	45212147
ENSMUSG00000047751	-1.24236	4.23312	8.05633	0.00453449	0.754196	Utf1	7	1	139943789	139945112
ENSMUSG00000015755	0.88203	5.4568	8.2351	0.00410879	0.754196	Tab2	10	-1	7905653	7956230
ENSMUSG00000020277	-1.03611	4.00823	8.64733	0.00327541	0.754196	Pfkl	10	-1	77986947	78010083
ENSMUSG00000025403	-1.3191	5.05924	8.1745	0.00424834	0.754196	Shmt2	10	-1	127517123	127522444
ENSMUSG00000031799	-0.772299	7.55439	8.39528	0.00376196	0.754196	Tpm4	8	1	72134975	72153142
ENSMUSG00000037103	1.10125	3.79368	8.51898	0.00351461	0.754196	Dcaf15	8	-1	84097072	84104768
ENSMUSG00000041961	0.902512	5.10795	8.58523	0.003389	0.754196	Znrf3	11	-1	5276324	5444847
ENSMUSG00000044367	-1.292	3.48749	8.32299	0.00391464	0.754196	Slc16a13	11	-1	70216789	70221064
ENSMUSG00000022702	1.0466	4.46044	8.60098	0.00335983	0.754196	Hira	16	1	18877037	18970309
ENSMUSG00000035435	1.49811	3.32661	8.04977	0.00455095	0.754196	Abca17	17	-1	24264259	24351068
ENSMUSG00000042345	-2.81325	1.81825	8.2892	0.00398815	0.754196	Ubash3a	17	1	31207873	31242202
ENSMUSG00000015605	1.13739	3.74734	8.07538	0.00448708	0.754196	Srf	17	-1	46548329	46556175
ENSMUSG00000024645	0.976248	5.82587	8.0768	0.00448356	0.754196	Timm21	18	-1	84947294	84951524
ENSMUSG00000105935	1.65787	2.32219	7.87201	0.00502057	0.772299	Gm43628	5	-1	65307808	65308994
ENSMUSG00000053110	0.723259	6.40154	7.93744	0.00484223	0.772299	Yap1	9	-1	7931999	8004596
ENSMUSG00000032280	1.50962	4.69697	7.86245	0.0050472	0.772299	Tle3	9	1	61372366	61418497
ENSMUSG00000037487	0.691793	6.73264	7.89258	0.00496381	0.772299	Ubr5	15	-1	37967328	38078854
ENSMUSG00000037331	0.712063	7.56673	7.83301	0.00513007	0.773086	Larp1	11	1	58009064	58062034
ENSMUSG00000094084	2.0968	2.5971	7.74445	0.00538778	0.794427	Tdpoz1	3	-1	93669333	93676310
ENSMUSG00000035151	1.08572	4.10437	7.72988	0.00543143	0.794427	Elmod2	8	-1	83312632	83332486
ENSMUSG00000025156	-0.8098	5.37648	7.67034	0.00561359	0.80917	Gps1	11	1	120784272	120789102
ENSMUSG00000039782	0.924371	6.58182	7.57678	0.00591249	0.818432	Cpeb2	5	1	43233170	43289724
ENSMUSG00000030443	-1.87699	3.10622	7.6215	0.00576765	0.818432	Zfp583	7	-1	6315660	6331285
ENSMUSG00000061517	1.16379	5.36494	7.57306	0.00592471	0.818432	Sox21	14	-1	118233232	118237030
ENSMUSG00000069114	0.769177	7.96533	7.52667	0.00607922	0.820259	Zbtb10	3	1	9250602	9285333
ENSMUSG00000046157	1.01081	6.52617	7.51967	0.00610287	0.820259	Tmem229b	12	-1	78961795	79007627
ENSMUSG00000021962	-0.827677	5.23356	7.49359	0.00619191	0.821129	Dcp1a	14	1	30479535	30527063
ENSMUSG00000021504	-1.62582	2.19437	7.45791	0.00631584	0.826544	B4galt7	13	1	55599896	55610443
ENSMUSG00000031749	1.26128	2.76913	7.34205	0.00673599	0.848053	St3gal2	8	1	110919922	110972480
ENSMUSG00000035764	1.09807	3.29751	7.36683	0.00664379	0.848053	Fbxo45	16	-1	32230112	32247158
ENSMUSG00000024393	0.844944	5.75341	7.3521	0.00669845	0.848053	Prrc2a	17	-1	35149076	35164897
ENSMUSG00000025202	-1.84283	3.22258	7.27998	0.00697275	0.866887	Scd3	19	1	44203288	44244016
ENSMUSG00000027351	1.78421	3.16263	7.19185	0.00732354	0.871326	Spred1	2	1	117121374	117182279
ENSMUSG00000050211	1.45783	5.44091	7.12992	0.00758083	0.871326	Pla2g4e	2	-1	120166412	120245335
ENSMUSG00000031105	-1.7931	2.60049	6.88055	0.00871387	0.871326	Slc25a14	X	1	48623413	48662294
ENSMUSG00000036432	1.75686	2.24953	6.81695	0.00902965	0.871326	Siah2	3	-1	58674938	58692400
ENSMUSG00000041530	0.776577	5.76413	6.73761	0.00944009	0.871326	Ago1	4	-1	126435012	126468583
ENSMUSG00000029363	-0.732654	5.52793	7.23039	0.00716797	0.871326	Rfc5	5	-1	117378103	117389047
ENSMUSG00000030357	-0.571945	7.97329	6.76519	0.0092953	0.871326	Fkbp4	6	-1	128429735	128438677
ENSMUSG00000034538	-1.72056	2.83922	6.9645	0.00831424	0.871326	Zfp418	7	1	7171330	7183562
ENSMUSG00000039361	0.746653	6.11445	7.00256	0.00813932	0.871326	Picalm	7	1	90130213	90213465
ENSMUSG00000019923	-0.665129	6.43535	7.14523	0.00751636	0.871326	Zwint	10	1	72654845	72674964
ENSMUSG00000025348	1.72677	2.37319	7.02513	0.00803737	0.871326	Itga7	10	1	128933818	128958282
ENSMUSG00000031556	-1.09456	4.56001	7.10624	0.00768161	0.871326	Tm2d2	8	1	25017211	25023260
ENSMUSG00000039431	-1.50607	3.54693	6.86069	0.00881125	0.871326	Mtmr7	8	-1	40551095	40634797
ENSMUSG00000031609	-0.822279	4.80006	6.91514	0.0085469	0.871326	Sap30	8	-1	57482707	57487860
ENSMUSG00000037536	1.0733	4.79426	7.01763	0.00807108	0.871326	Fbxo34	14	1	47450421	47531962
ENSMUSG00000059495	0.738239	5.17751	6.92441	0.00850271	0.871326	Arhgef12	9	-1	42963842	43107239
ENSMUSG00000020300	0.933621	4.52736	6.7707	0.00926662	0.871326	Cpeb4	11	1	31872211	31935634
ENSMUSG00000020890	0.819067	4.72527	6.99542	0.00817184	0.871326	Gucy2e	11	-1	69218117	69237036
ENSMUSG00000034297	0.864098	5.24664	6.83052	0.00896132	0.871326	Med13	11	-1	86267033	86357602
ENSMUSG00000051510	0.644146	6.19521	6.80743	0.00907794	0.871326	Mafg	11	-1	120625117	120633600
ENSMUSG00000055884	0.505259	7.08322	6.73359	0.00946141	0.871326	Fancm	12	1	65075603	65132058
ENSMUSG00000055024	0.794704	7.0237	7.00478	0.00812924	0.871326	Ep300	15	1	81585351	81652077
ENSMUSG00000022387	0.752501	6.51001	6.99957	0.00815293	0.871326	Brd1	15	-1	88687034	88734233
ENSMUSG00000038009	-1.67053	2.1696	6.74727	0.00938912	0.871326	Dnajc22	15	1	99093170	99104737
ENSMUSG00000005615	0.659848	6.0962	7.06954	0.00784052	0.871326	Pcyt1a	16	1	32430921	32475070
ENSMUSG00000045817	1.32981	3.66203	6.85061	0.00886111	0.871326	Zfp36l2	17	-1	84183931	84187947
ENSMUSG00000001380	-0.586913	6.47972	7.0676	0.00784902	0.871326	Hars	18	-1	36766530	36783205
ENSMUSG00000064342	1.3417	2.78065	6.91643	0.00854073	0.871326	mt-Ti	MT	1	3706	3774
ENSMUSG00000042207	0.542994	8.01931	6.46316	0.0110134	0.873709	Kdm5b	1	1	134560171	134635285
ENSMUSG00000027018	-0.51828	7.82079	6.55819	0.0104402	0.873709	Hat1	2	1	71388958	71441622
ENSMUSG00000027168	2.76118	4.14687	6.67767	0.00976281	0.873709	Pax6	2	1	105668900	105697364
ENSMUSG00000027806	1.11019	4.85875	6.50793	0.0107395	0.873709	Tsc22d2	3	1	58414715	58466783
ENSMUSG00000073700	0.634612	5.97281	6.45429	0.0110685	0.873709	Klhl21	4	1	152008803	152017680
ENSMUSG00000029550	0.94451	5.56318	6.69493	0.00966877	0.873709	Sppl3	5	1	115011137	115098790
ENSMUSG00000045348	1.19776	2.86861	6.47654	0.0109308	0.873709	Nyap1	5	-1	137729899	137741607
ENSMUSG00000108389	1.61415	2.70742	6.45731	0.0110497	0.873709	Gm45206	7	1	80209394	80211678
ENSMUSG00000097170	-1.49414	2.35473	6.60848	0.0101494	0.873709	Gm16982	7	-1	141610066	141613747
ENSMUSG00000097327	1.24239	3.64536	6.48283	0.0108921	0.873709	E030030I06Rik	10	-1	22113050	22149270
ENSMUSG00000040028	-0.73399	6.78684	6.64852	0.00992384	0.873709	Elavl1	8	-1	4285382	4325413
ENSMUSG00000003809	-0.612767	5.41332	6.47362	0.0109487	0.873709	Gcdh	8	-1	84886393	84893921
ENSMUSG00000032536	0.743959	5.97354	6.56027	0.010428	0.873709	Trak1	9	1	121297502	121474918
ENSMUSG00000020864	0.909462	3.7022	6.52787	0.0106197	0.873709	Ankrd40	11	1	94328001	94341841
ENSMUSG00000068220	-1.47494	3.17336	6.5835	0.0102929	0.873709	Lgals1	15	1	78926725	78930465
ENSMUSG00000022751	-1.13155	3.82306	6.52682	0.010626	0.873709	Nit2	16	-1	57156665	57167341
ENSMUSG00000045019	-1.94376	2.30723	6.59212	0.0102431	0.873709	Acer1	17	-1	56953490	56982126
ENSMUSG00000024769	1.44954	2.88761	6.5835	0.0102928	0.873709	Cdc42bpg	19	1	6306456	6325652
ENSMUSG00000026819	1.21946	4.99998	6.41047	0.0113449	0.888477	Slc25a25	2	-1	32414487	32451445
ENSMUSG00000008200	0.711572	5.66634	6.3915	0.0114668	0.888701	Fnbp4	2	1	90745370	90781021
ENSMUSG00000025894	-0.914994	5.09082	6.35499	0.0117052	0.888701	Aasdhppt	9	-1	4294793	4309471
ENSMUSG00000032018	-1.49088	2.64882	6.36985	0.0116075	0.888701	Sc5d	9	-1	42251595	42264256
ENSMUSG00000024241	0.739479	6.80386	6.36702	0.0116261	0.888701	Sos1	17	-1	80393751	80480453
ENSMUSG00000026229	-0.565588	8.59901	6.30777	0.012021	0.892497	Psmd1	1	1	86064387	86139151
ENSMUSG00000039164	-0.966284	4.19765	6.30727	0.0120244	0.892497	Naif1	2	1	32450457	32456953
ENSMUSG00000020623	-1.15382	3.74145	6.32471	0.0119067	0.892497	Map2k6	11	1	110399122	110525522
ENSMUSG00000015291	-1.64519	3.31675	6.27433	0.0122499	0.893663	Gdi1	X	1	74304998	74311862
ENSMUSG00000001151	0.834738	5.65547	6.23918	0.0124954	0.893663	Pcnt	10	-1	76351263	76442786
ENSMUSG00000003346	0.676521	5.86478	6.23288	0.0125399	0.893663	Abhd17a	10	-1	80583654	80590341
ENSMUSG00000031591	-0.674224	6.9528	6.22735	0.0125792	0.893663	Asah1	8	-1	41340197	41374773
ENSMUSG00000020869	-0.650617	7.76498	6.27448	0.0122489	0.893663	Lrrc59	11	1	94629767	94645216
ENSMUSG00000045983	0.57671	8.5034	6.2559	0.012378	0.893663	Eif4g1	16	1	20668313	20692884
ENSMUSG00000041375	0.926547	3.49651	6.18224	0.0129038	0.897494	Ccdc9	7	-1	16274042	16286795
ENSMUSG00000045411	0.680648	5.68841	6.19826	0.0127876	0.897494	2410002F23Rik	7	1	44246722	44252319
ENSMUSG00000025076	-1.57342	2.65674	6.18292	0.0128989	0.897494	Casp7	19	1	56397129	56442344
ENSMUSG00000016257	-0.642044	5.02021	6.14569	0.0131733	0.909869	Prelid3b	2	-1	174465067	174473081
ENSMUSG00000014349	0.752998	5.88189	6.1327	0.0132704	0.91026	Ube2z	11	-1	96047432	96065388
ENSMUSG00000045005	1.4838	3.57638	6.08244	0.0136532	0.923776	Fzd5	1	-1	64730558	64737751
ENSMUSG00000016520	-1.5034	2.29008	6.09425	0.0135623	0.923776	Lnx2	5	-1	147016655	147076586
ENSMUSG00000034761	0.94365	5.43612	6.06977	0.0137515	0.924139	Map4k5	12	-1	69803750	69893200
ENSMUSG00000035851	0.635357	6.42432	6.03231	0.0140464	0.927987	Ythdc1	5	1	86804221	86836659
ENSMUSG00000046589	1.35994	2.39171	6.01535	0.014182	0.927987	Lrrc8e	8	1	4226827	4237470
ENSMUSG00000059422	-0.768503	4.7399	6.01815	0.0141595	0.927987	Gm8116	9	-1	78820638	78821838
ENSMUSG00000034158	0.680191	6.23317	6.0171	0.0141679	0.927987	Lrrc58	16	1	37868389	37888858
ENSMUSG00000005505	-1.03103	3.1499	5.99136	0.0143761	0.934468	Kbtbd4	2	1	90904740	90911626
ENSMUSG00000028381	0.842441	7.91355	5.98001	0.0144689	0.934468	Ugcg	4	1	59189257	59222833
ENSMUSG00000040321	0.911554	4.31557	5.89147	0.0152144	0.947755	Zfp770	2	-1	114193461	114201469
ENSMUSG00000046000	-1.08158	4.906	5.92195	0.0149534	0.947755	Naa11	5	-1	97382198	97392379
ENSMUSG00000039477	0.746065	5.53213	5.8659	0.015437	0.947755	Tnrc18	5	-1	142724661	142817662
ENSMUSG00000016487	-1.51786	2.4373	5.88234	0.0152935	0.947755	Ppfibp1	6	1	146888487	147032025
ENSMUSG00000097415	0.648644	6.11059	5.89233	0.015207	0.947755	AU020206	7	-1	75769038	75782099
ENSMUSG00000039910	1.34205	3.47189	5.86796	0.0154189	0.947755	Cited2	10	1	17723218	17725674
ENSMUSG00000043336	1.41315	2.53273	5.91095	0.0150471	0.947755	Filip1l	16	1	57353093	57573126
ENSMUSG00000025193	0.972794	3.40135	5.86636	0.0154329	0.947755	Cutc	19	1	43752996	43768638
ENSMUSG00000025287	-0.699808	5.19978	5.81314	0.0159069	0.95307	Acot9	X	1	155262443	155297654
ENSMUSG00000037031	-1.67653	2.11882	5.82537	0.0157967	0.95307	Tspan15	10	-1	62185396	62231251
ENSMUSG00000040354	-0.57685	7.13757	5.82595	0.0157914	0.95307	Mars	10	-1	127296221	127311786
ENSMUSG00000032120	0.987132	5.67953	5.81441	0.0158954	0.95307	C2cd2l	9	-1	44309237	44320285
ENSMUSG00000099032	0.842446	3.25836	4.1793	0.0409205	0.967875	Tcf24	1	-1	9960163	9967932
ENSMUSG00000025921	0.538455	6.31284	4.45986	0.0347003	0.967875	Rdh10	1	1	16105774	16133734
ENSMUSG00000104315	1.26905	2.64707	3.83745	0.0501198	0.967875	Gm37906	1	-1	30865504	30868538
ENSMUSG00000026113	-1.19292	2.60302	2.69873	0.100428	0.967875	Inpp4a	1	1	37299865	37410736
ENSMUSG00000026110	0.590164	5.71783	3.45129	0.0632023	0.967875	Mgat4a	1	-1	37439340	37541016
ENSMUSG00000026103	0.681497	6.97198	3.6745	0.055251	0.967875	Gls	1	-1	52163448	52233232
ENSMUSG00000026024	0.475374	6.18625	3.73767	0.0531986	0.967875	Als2	1	-1	59162926	59237231
ENSMUSG00000041040	0.561218	4.70876	3.47399	0.0623408	0.967875	Fam117b	1	1	59913006	59985346
ENSMUSG00000073664	0.558295	6.18766	2.9636	0.0851582	0.967875	Nbeal1	1	1	60180599	60338328
ENSMUSG00000070871	0.925365	2.37343	2.7465	0.0974678	0.967875	Ccnyl1	1	1	64690455	64725644
ENSMUSG00000025949	0.454662	5.27142	2.79338	0.0946546	0.967875	Pikfyve	1	1	65186683	65278695
ENSMUSG00000026192	0.428319	7.51544	3.75584	0.0526234	0.967875	Atic	1	1	71557150	71579631
ENSMUSG00000033364	0.509317	7.74965	3.06728	0.0798829	0.967875	Usp37	1	-1	74435511	74544284
ENSMUSG00000038496	1.847	3.42983	3.35373	0.0670531	0.967875	Slc19a3	1	-1	83012523	83038448
ENSMUSG00000005501	0.881851	3.79351	4.51765	0.0335468	0.967875	Usp40	1	-1	87945119	88008551
ENSMUSG00000036206	1.17058	2.17094	2.75523	0.0969368	0.967875	Sh3bp4	1	1	89070415	89155068
ENSMUSG00000104114	1.19373	2.00431	2.62545	0.105163	0.967875	Gm37297	1	1	89483438	89485821
ENSMUSG00000026273	-0.574854	5.33771	2.89462	0.0888755	0.967875	Mterf4	1	-1	93299211	93305915
ENSMUSG00000026278	0.575372	6.81582	3.95135	0.0468338	0.967875	Bok	1	1	93685660	93695764
ENSMUSG00000067017	-0.604601	5.29348	4.47418	0.0344107	0.967875	Gm3608	1	1	105455971	105458829
ENSMUSG00000056536	-0.82909	3.93879	3.28267	0.0700149	0.967875	Pign	1	-1	105518422	105663677
ENSMUSG00000026319	0.46113	4.93938	3.18387	0.0743686	0.967875	Relch	1	1	105663861	105755191
ENSMUSG00000064302	-1.02444	3.81326	2.7422	0.0977303	0.967875	Clasp1	1	1	118389058	118612678
ENSMUSG00000026380	-0.518615	10.2784	2.79411	0.0946115	0.967875	Tfcp2l1	1	1	118627945	118685168
ENSMUSG00000026385	-0.713774	4.47667	2.74279	0.0976939	0.967875	Dbi	1	-1	120113280	120121078
ENSMUSG00000003721	-1.40796	2.57352	2.64865	0.103638	0.967875	Insig2	1	-1	121304353	121332589
ENSMUSG00000026342	-1.29359	2.85869	2.83088	0.0924677	0.967875	Slc35f5	1	1	125560595	125595820
ENSMUSG00000016526	-0.694125	4.34905	2.69381	0.100739	0.967875	Dyrk3	1	-1	131127455	131138340
ENSMUSG00000055184	1.2444	2.33107	3.40944	0.0648244	0.967875	Fam72a	1	1	131527903	131539872
ENSMUSG00000059149	1.67559	3.10084	5.53007	0.0186923	0.967875	Mfsd4a	1	-1	132022806	132068062
ENSMUSG00000070643	0.659357	5.04082	3.79912	0.0512794	0.967875	Sox13	1	-1	133382303	133424377
ENSMUSG00000102976	0.741862	2.99575	2.67982	0.101627	0.967875	Zc3h11a	1	-1	133619862	133661380
ENSMUSG00000026456	-0.865861	4.77427	2.76858	0.0961316	0.967875	Cyb5r1	1	1	134405559	134411740
ENSMUSG00000026361	0.492085	5.27073	2.74944	0.0972884	0.967875	Cdc73	1	-1	143598800	143702893
ENSMUSG00000018199	1.16934	3.62141	5.70048	0.0169603	0.967875	Trove2	1	-1	143750790	143777068
ENSMUSG00000018189	-0.51925	6.04918	3.81871	0.0506832	0.967875	Uchl5	1	1	143777272	143807466
ENSMUSG00000043019	0.599521	4.63305	3.57465	0.058668	0.967875	Edem3	1	1	151755371	151822051
ENSMUSG00000008475	-0.4194	6.92902	2.78017	0.0954378	0.967875	Arpc5	1	1	152766542	152775597
ENSMUSG00000042699	0.474329	6.73094	3.20734	0.0733087	0.967875	Dhx9	1	-1	153455758	153487660
ENSMUSG00000026469	0.633632	7.65525	3.03564	0.0814544	0.967875	Xpr1	1	-1	155275701	155417415
ENSMUSG00000026594	0.357277	6.07475	2.73095	0.0984209	0.967875	Ralgps2	1	-1	156804166	156939626
ENSMUSG00000014226	-0.647351	7.26053	5.24238	0.0220431	0.967875	Cacybp	1	-1	160202367	160212875
ENSMUSG00000026715	1.34544	2.69307	5.47252	0.0193177	0.967875	Serpinc1	1	1	160978585	161005863
ENSMUSG00000026701	-0.498585	8.5994	3.83634	0.0501529	0.967875	Prdx6	1	-1	161240112	161251219
ENSMUSG00000040918	-1.42078	3.57406	3.04809	0.0808324	0.967875	Slc19a2	1	1	164249046	164265385
ENSMUSG00000026575	-0.849031	3.9254	4.04355	0.0443405	0.967875	Nme7	1	1	164304121	164437725
ENSMUSG00000026565	0.643959	4.78596	2.99888	0.0833222	0.967875	Pou2f1	1	-1	165865154	166002678
ENSMUSG00000026674	0.836838	6.66902	3.73195	0.0533809	0.967875	Ddr2	1	-1	169972307	170110762
ENSMUSG00000013973	-0.884835	3.31349	3.86309	0.0493594	0.967875	Dedd	1	1	171329145	171342331
ENSMUSG00000013698	-1.27977	2.28403	4.39851	0.0359704	0.967875	Pea15a	1	-1	172196728	172206804
ENSMUSG00000037995	-1.28844	2.64671	3.73696	0.0532211	0.967875	Igsf9	1	1	172481788	172498878
ENSMUSG00000026547	-0.746199	6.53964	3.62114	0.0570498	0.967875	Tagln2	1	1	172500047	172507380
ENSMUSG00000026526	-1.00344	4.90538	4.85687	0.0275362	0.967875	Fh1	1	-1	175600374	175625635
ENSMUSG00000038733	0.721112	6.45955	5.30878	0.0212182	0.967875	Wdr26	1	-1	181173228	181211552
ENSMUSG00000022995	0.483973	8.23639	3.79472	0.0514145	0.967875	Enah	1	-1	181896384	182019990
ENSMUSG00000103722	0.839325	3.65581	2.81716	0.0932616	0.967875	2700078F05Rik	1	-1	181950132	181953375
ENSMUSG00000055833	1.65415	4.03234	3.72243	0.0536862	0.967875	1700034H15Rik	1	-1	191886130	191907527
ENSMUSG00000103653	-0.621802	5.68355	3.62204	0.057019	0.967875	Gstp-ps	1	-1	192073820	192074450
ENSMUSG00000025815	0.658	5.38548	2.87594	0.0899127	0.967875	Dhtkd1	2	-1	5896115	5942792
ENSMUSG00000061186	-1.44726	5.64917	3.29421	0.0695244	0.967875	Sfmbt2	2	1	10370510	10595253
ENSMUSG00000058594	-1.32661	2.9733	4.03198	0.0446454	0.967875	Fbh1	2	-1	11742573	11777582
ENSMUSG00000023094	-1.57395	2.3635	3.57752	0.0585667	0.967875	Msrb2	2	1	19371440	19394976
ENSMUSG00000082884	0.409716	7.93752	3.0788	0.0793192	0.967875	Gm13339	2	-1	22590024	22590533
ENSMUSG00000026966	0.500253	6.1828	4.51241	0.0336498	0.967875	Ssna1	2	-1	25271039	25272438
ENSMUSG00000036646	0.369903	5.75538	2.70318	0.100148	0.967875	Man1b1	2	1	25332338	25352212
ENSMUSG00000026941	1.09528	2.23202	3.01543	0.0824754	0.967875	Mamdc4	2	-1	25563115	25574845
ENSMUSG00000026926	-0.527691	6.36534	3.05368	0.0805542	0.967875	Pmpca	2	1	26389339	26397122
ENSMUSG00000009621	0.696764	4.80179	3.87845	0.0489096	0.967875	Vav2	2	-1	27262104	27427033
ENSMUSG00000015846	0.574502	5.54743	2.69451	0.100695	0.967875	Rxra	2	1	27676440	27762957
ENSMUSG00000035829	-0.774631	3.17287	2.70483	0.100045	0.967875	Ppp1r26	2	1	28446800	28455508
ENSMUSG00000035772	-0.440264	6.50946	3.10809	0.0779044	0.967875	Mrps2	2	1	28468066	28471178
ENSMUSG00000026816	0.556418	5.05144	3.7676	0.0522546	0.967875	Gtf3c5	2	-1	28566311	28583751
ENSMUSG00000039660	-0.576387	4.86812	3.61157	0.0573789	0.967875	Spout1	2	-1	30173453	30178459
ENSMUSG00000026858	0.782542	3.09806	3.29001	0.0697024	0.967875	Miga2	2	1	30364233	30385521
ENSMUSG00000026848	0.612823	7.0681	3.39691	0.0653185	0.967875	Tor1b	2	1	30952959	30959015
ENSMUSG00000076441	-0.673836	7.54841	4.1268	0.042209	0.967875	Ass1	2	1	31470207	31520672
ENSMUSG00000070953	-1.07326	3.70452	5.16755	0.0230127	0.967875	Rabepk	2	-1	34777556	34799912
ENSMUSG00000075376	0.645538	6.24632	3.02491	0.0819951	0.967875	Rc3h2	2	-1	37370069	37422903
ENSMUSG00000035437	0.576166	5.44913	4.20706	0.0402561	0.967875	Rabgap1	2	1	37443279	37566454
ENSMUSG00000052155	0.393992	5.5977	3.0528	0.0805981	0.967875	Acvr2a	2	1	48814109	48903269
ENSMUSG00000069495	0.448174	5.21485	2.66412	0.102634	0.967875	Epc2	2	1	49451486	49551948
ENSMUSG00000036202	0.429195	8.35327	2.7676	0.0961903	0.967875	Rif1	2	1	52072832	52122383
ENSMUSG00000026893	0.671764	5.58344	4.13906	0.0419045	0.967875	Gca	2	1	62664285	62694109
ENSMUSG00000014959	-0.741733	5.72702	2.83206	0.0924	0.967875	Gorasp2	2	1	70661576	70712636
ENSMUSG00000081957	-0.68494	5.11626	3.44874	0.0633	0.967875	Ak3l2-ps	2	1	72633936	72634607
ENSMUSG00000075284	1.03981	2.56259	4.9659	0.0258518	0.967875	Wipf1	2	-1	73429610	73529734
ENSMUSG00000027104	0.558254	5.45714	3.8033	0.0511517	0.967875	Atf2	2	-1	73816509	73892639
ENSMUSG00000081833	-1.0617	2.48237	2.90455	0.0883299	0.967875	Gm13669	2	1	75808358	75808814
ENSMUSG00000040794	0.960515	4.0206	3.59246	0.0580424	0.967875	C1qtnf4	2	1	90885860	90890525
ENSMUSG00000027255	-0.566369	4.59242	2.81584	0.0933378	0.967875	Arfgap2	2	1	91264974	91276931
ENSMUSG00000027247	0.374489	7.70921	3.16315	0.0753178	0.967875	Arhgap1	2	1	91649860	91672326
ENSMUSG00000040434	-0.869565	3.50553	3.3116	0.0687924	0.967875	Large2	2	-1	92365046	92374869
ENSMUSG00000068742	0.994872	4.46123	4.74242	0.0294277	0.967875	Cry2	2	-1	92403646	92434043
ENSMUSG00000027193	-0.392467	8.1567	2.78119	0.0953771	0.967875	Api5	2	-1	94411682	94438136
ENSMUSG00000027163	-0.628662	4.08716	3.0729	0.0796076	0.967875	Commd9	2	1	101886247	101901646
ENSMUSG00000042670	0.484458	5.24236	3.45026	0.063242	0.967875	Immp1l	2	1	105904638	105965558
ENSMUSG00000041219	0.540275	5.5782	4.3118	0.037849	0.967875	Arhgap11a	2	-1	113831492	113848661
ENSMUSG00000027349	0.765373	5.33064	4.75927	0.029141	0.967875	Fam98b	2	1	117249739	117271540
ENSMUSG00000027331	-0.581343	4.34631	2.98876	0.0838446	0.967875	Knstrn	2	1	118814003	118853957
ENSMUSG00000027326	0.63583	5.7336	3.61624	0.0572181	0.967875	Knl1	2	1	119047119	119105501
ENSMUSG00000068580	-0.811114	3.82387	2.64839	0.103655	0.967875	Zfyve19	2	1	119208617	119217049
ENSMUSG00000034154	0.59271	5.08777	2.68942	0.101017	0.967875	Ino80	2	-1	119373042	119477687
ENSMUSG00000027298	-0.842792	4.17087	3.00021	0.0832537	0.967875	Tyro3	2	1	119797733	119818104
ENSMUSG00000054484	-0.625136	6.04365	2.62264	0.105349	0.967875	Tmem62	2	1	120977017	121007852
ENSMUSG00000070692	0.48589	5.91667	4.33529	0.03733	0.967875	Rps12-ps10	2	1	122219993	122220391
ENSMUSG00000060131	1.20616	3.281	3.589	0.0581633	0.967875	Atp8b4	2	-1	126320973	126500674
ENSMUSG00000027374	-0.496665	5.62553	3.55393	0.0594046	0.967875	Mrps5	2	1	127587222	127606829
ENSMUSG00000027300	-0.712292	4.72529	4.09981	0.0428881	0.967875	Ubox5	2	-1	130590002	130630038
ENSMUSG00000027330	0.665131	4.50183	2.84881	0.0914414	0.967875	Cdc25b	2	1	131186949	131198497
ENSMUSG00000027357	0.537777	6.00925	2.86635	0.09045	0.967875	Crls1	2	1	132846666	132866785
ENSMUSG00000043110	-0.846131	4.38226	4.66281	0.0308226	0.967875	Lrrn4	2	-1	132868305	132880891
ENSMUSG00000015932	-0.496675	6.07085	3.5956	0.0579328	0.967875	Dstn	2	1	143915320	143943324
ENSMUSG00000002728	-0.538627	6.61868	3.93032	0.0474229	0.967875	Naa20	2	1	145902099	145916425
ENSMUSG00000027439	-0.653394	4.35924	2.73134	0.0983966	0.967875	Gzf1	2	1	148681023	148692949
ENSMUSG00000032802	-1.24297	3.16755	2.78323	0.0952562	0.967875	Srxn1	2	1	152105516	152111376
ENSMUSG00000068079	0.794599	3.69427	3.34187	0.0675377	0.967875	Tcf15	2	1	152143561	152149097
ENSMUSG00000027465	0.673154	6.01072	4.70749	0.0300316	0.967875	Tbc1d20	2	1	152293828	152313996
ENSMUSG00000032715	-1.22358	3.94738	2.81792	0.0932169	0.967875	Trib3	2	-1	152337422	152344032
ENSMUSG00000061411	0.545604	5.51397	3.24837	0.0714945	0.967875	Nol4l	2	-1	153407462	153529971
ENSMUSG00000038533	-0.581263	5.19341	3.2749	0.0703472	0.967875	Cbfa2t2	2	1	154436481	154539356
ENSMUSG00000027610	-0.993101	5.86375	4.33469	0.0373432	0.967875	Gss	2	-1	155563181	155592810
ENSMUSG00000046229	0.480735	5.30103	2.65393	0.103294	0.967875	Scand1	2	-1	156311847	156312704
ENSMUSG00000027624	-1.24524	5.2421	2.89702	0.0887432	0.967875	Epb41l1	2	1	156420909	156543214
ENSMUSG00000027649	-0.606435	5.62636	3.98701	0.0458525	0.967875	Ctnnbl1	2	1	157737401	157891614
ENSMUSG00000017861	-0.436199	7.32221	3.11472	0.0775877	0.967875	Mybl2	2	1	163054687	163084688
ENSMUSG00000018209	0.609758	6.37956	5.21994	0.0223293	0.967875	Stk4	2	1	164070322	164155524
ENSMUSG00000039849	0.727719	3.55836	3.17725	0.0746702	0.967875	Pcif1	2	1	164879304	164894454
ENSMUSG00000078919	0.657479	5.09401	4.15372	0.0415431	0.967875	Dpm1	2	-1	168209048	168230591
ENSMUSG00000027498	-0.372961	6.15943	2.76487	0.0963546	0.967875	Cstf1	2	1	172370681	172382448
ENSMUSG00000027509	-0.4502	7.40642	3.21859	0.0728063	0.967875	Rae1	2	1	173000117	173015739
ENSMUSG00000078864	-0.837775	3.53807	3.96497	0.0464563	0.967875	Gm14322	2	1	177759288	177770472
ENSMUSG00000095362	-0.72456	4.94723	5.58687	0.0180956	0.967875	Gm14325	2	-1	177831791	177840336
ENSMUSG00000061897	-0.522944	6.08513	3.05049	0.0807127	0.967875	Gm14292	2	1	179177425	179177880
ENSMUSG00000039108	0.855998	2.53285	3.30832	0.0689298	0.967875	Lsm14b	2	1	180024987	180035465
ENSMUSG00000031146	-0.832013	5.89664	3.75037	0.0527957	0.967875	Plp2	X	-1	7667941	7671390
ENSMUSG00000031174	-0.867476	3.52375	2.82636	0.0927285	0.967875	Rpgr	X	-1	10073621	10216920
ENSMUSG00000064127	0.568021	7.22601	2.79548	0.0945306	0.967875	Med14	X	-1	12675369	12762073
ENSMUSG00000023070	0.852954	3.54896	3.03626	0.0814232	0.967875	Rgn	X	1	20549787	20562089
ENSMUSG00000001173	0.516653	6.22241	2.72071	0.099054	0.967875	Ocrl	X	1	47912387	47965868
ENSMUSG00000036985	-0.720664	4.73961	3.00184	0.0831698	0.967875	Zdhhc9	X	-1	48171969	48208878
ENSMUSG00000025626	-0.797783	4.84133	3.44432	0.0634695	0.967875	Phf6	X	1	52912266	52956943
ENSMUSG00000079584	1.40381	3.05942	4.11599	0.0424798	0.967875	Gm364	X	1	57409154	57488767
ENSMUSG00000002010	-0.335285	7.82584	3.40587	0.0649648	0.967875	Idh3g	X	-1	73778963	73786897
ENSMUSG00000031387	-0.422304	8.20019	3.38484	0.0657984	0.967875	Renbp	X	-1	73922121	73930850
ENSMUSG00000004221	0.751629	5.25623	5.56015	0.0183738	0.967875	Ikbkg	X	1	74393290	74453854
ENSMUSG00000031314	0.446593	7.18947	3.46182	0.0628011	0.967875	Taf1	X	1	101532734	101601789
ENSMUSG00000086503	0.701453	10.7988	4.73928	0.0294814	0.967875	Xist	X	-1	103460366	103483254
ENSMUSG00000056537	-0.4655	8.91564	4.47917	0.0343104	0.967875	Rlim	X	-1	103957163	103981284
ENSMUSG00000062070	-1.04089	3.81275	3.5509	0.0595133	0.967875	Pgk1	X	1	106187100	106203699
ENSMUSG00000025525	-1.11107	4.12816	3.97077	0.0462965	0.967875	Apool	X	1	112311334	112372755
ENSMUSG00000031422	-0.762652	6.54048	4.0175	0.0450303	0.967875	Morf4l2	X	-1	136732942	136743690
ENSMUSG00000044348	1.09098	3.2054	4.05142	0.0441342	0.967875	Slc25a53	X	-1	136981116	137038302
ENSMUSG00000051257	-1.08083	4.07472	4.36114	0.0367677	0.967875	Trap1a	X	1	139333683	139338169
ENSMUSG00000067276	-2.4553	2.34312	3.43028	0.0640114	0.967875	Capn6	X	-1	143802231	143827414
ENSMUSG00000072934	-1.36781	2.91574	3.19188	0.0740049	0.967875	Trpc5os	X	1	144456581	144477066
ENSMUSG00000025271	0.963641	2.68329	3.00976	0.0827646	0.967875	Pfkfb1	X	1	150588229	150643878
ENSMUSG00000041245	0.681901	6.30979	4.76481	0.0290473	0.967875	Wnk3	X	1	151198078	151320152
ENSMUSG00000046873	-0.579694	5.55735	2.88792	0.0892461	0.967875	Mbtps2	X	-1	157535371	157598715
ENSMUSG00000044150	0.937628	4.48836	4.8736	0.0272705	0.967875	Bclaf3	X	1	159526688	159593081
ENSMUSG00000031353	-0.492856	8.84816	4.67605	0.030586	0.967875	Rbbp7	X	1	162760402	162779092
ENSMUSG00000069094	1.15025	2.68121	5.40222	0.0201112	0.967875	Pde7a	3	-1	19223108	19311322
ENSMUSG00000057036	0.473828	6.18229	4.63632	0.0313021	0.967875	Gm7536	3	1	24333068	24333511
ENSMUSG00000025762	0.862763	6.42781	4.74159	0.0294418	0.967875	Larp1b	3	1	40949828	41040234
ENSMUSG00000027810	-0.430399	6.53754	3.65198	0.0560025	0.967875	Eif2a	3	1	58525821	58557501
ENSMUSG00000034640	0.773463	4.67732	3.00102	0.0832123	0.967875	Tiparp	3	1	65528410	65555518
ENSMUSG00000027804	-0.514761	7.28188	5.26105	0.0218078	0.967875	Ppid	3	1	79591342	79603650
ENSMUSG00000028070	0.679468	4.54182	2.68259	0.101451	0.967875	Naxe	3	-1	88056520	88058495
ENSMUSG00000001416	-0.411908	9.10497	4.10104	0.042857	0.967875	Cct3	3	1	88297116	88321767
ENSMUSG00000068917	0.518312	4.85642	2.65027	0.103533	0.967875	Clk2	3	1	89164795	89176921
ENSMUSG00000028049	-0.619785	5.59001	3.42008	0.064408	0.967875	Scamp3	3	1	89177473	89182765
ENSMUSG00000027936	-0.806904	3.29026	3.46561	0.0626573	0.967875	Crtc2	3	1	90254163	90264125
ENSMUSG00000068879	1.11999	2.42708	3.43897	0.0636753	0.967875	Gm5773	3	1	93773000	93774142
ENSMUSG00000028145	0.770542	6.01107	3.79731	0.0513349	0.967875	Them4	3	1	94310089	94332540
ENSMUSG00000028098	-0.470308	6.90557	4.38809	0.0361908	0.967875	Rnf115	3	1	96727664	96791638
ENSMUSG00000038205	-1.20777	2.25343	2.84382	0.0917259	0.967875	Prkab2	3	1	97658193	97673812
ENSMUSG00000105472	1.5926	2.74681	4.99142	0.0254733	0.967875	Gm43024	3	1	99144603	99148954
ENSMUSG00000005687	-0.364397	7.06849	3.35734	0.0669062	0.967875	Bcas2	3	1	103171655	103179166
ENSMUSG00000070372	-0.504044	6.612	4.28782	0.0383863	0.967875	Capza1	3	-1	104822779	104864505
ENSMUSG00000106341	1.6061	2.33709	5.39581	0.0201852	0.967875	Gm43330	3	-1	105782875	105785027
ENSMUSG00000040774	-0.588166	5.48252	3.25918	0.0710245	0.967875	Cept1	3	-1	106502260	106547802
ENSMUSG00000068744	-0.844615	3.91736	2.9722	0.0847067	0.967875	Psrc1	3	1	108383839	108388231
ENSMUSG00000068739	-0.554549	6.89218	3.88785	0.0486366	0.967875	Sars	3	-1	108424865	108445209
ENSMUSG00000033400	0.773892	3.60134	3.18164	0.0744698	0.967875	Agl	3	-1	116739999	116808166
ENSMUSG00000039735	-1.48328	3.40384	4.30417	0.038019	0.967875	Fnbp1l	3	-1	122538719	122619715
ENSMUSG00000039701	0.56701	4.84365	2.98545	0.0840159	0.967875	Usp53	3	-1	122931493	122984510
ENSMUSG00000104960	0.914194	2.85118	4.51287	0.0336407	0.967875	Snhg8	3	-1	123507552	123508404
ENSMUSG00000106475	1.05675	2.86898	3.31725	0.0685562	0.967875	Gm43011	3	1	126600029	126604461
ENSMUSG00000027968	0.465835	6.27676	4.74621	0.0293629	0.967875	Larp7	3	-1	127536714	127553349
ENSMUSG00000051278	0.776756	3.91303	5.02878	0.0249295	0.967875	Zgrf1	3	1	127553489	127618023
ENSMUSG00000027999	0.483983	5.66785	3.54742	0.059638	0.967875	Pla2g12a	3	1	129878606	129895825
ENSMUSG00000028195	0.696308	4.86219	2.96696	0.0849814	0.967875	Cyr61	3	-1	145646976	145649981
ENSMUSG00000036863	0.637225	4.76351	2.68932	0.101023	0.967875	Syde2	3	1	145987870	146021720
ENSMUSG00000028189	-0.961343	2.4624	2.64006	0.1042	0.967875	Ctbs	3	1	146449795	146465849
ENSMUSG00000005034	0.734847	4.89781	5.58162	0.0181499	0.967875	Prkacb	3	-1	146729574	146812990
ENSMUSG00000039103	0.945957	3.11089	3.59609	0.0579158	0.967875	Nexn	3	-1	152236982	152266350
ENSMUSG00000105643	1.10321	2.62469	2.82161	0.0930031	0.967875	Gm42611	3	1	157980248	157983654
ENSMUSG00000094595	0.790242	3.22173	2.86744	0.0903887	0.967875	Fsbp	4	1	11579665	11587591
ENSMUSG00000040550	-0.413083	7.69676	4.69483	0.0302535	0.967875	Otud6b	4	-1	14809498	14826587
ENSMUSG00000028261	0.470052	5.89453	3.51897	0.0606701	0.967875	Ndufaf4	4	1	24898083	24905001
ENSMUSG00000058006	0.519777	8.22736	4.94155	0.0262185	0.967875	Mdn1	4	1	32657119	32775217
ENSMUSG00000036822	0.616607	6.49476	4.97608	0.0257001	0.967875	Topors	4	-1	40259601	40269850
ENSMUSG00000028419	-0.446745	5.91942	2.90049	0.0885525	0.967875	Chmp5	4	1	40948407	40965303
ENSMUSG00000036078	-0.69029	4.55436	3.10059	0.0782639	0.967875	Sigmar1	4	-1	41738493	41756157
ENSMUSG00000028456	0.837213	4.28167	2.89026	0.0891166	0.967875	Unc13b	4	1	43058953	43264871
ENSMUSG00000060206	1.04516	2.71031	4.72469	0.0297325	0.967875	Zfp462	4	1	54945048	55083563
ENSMUSG00000038816	-0.626262	5.19163	3.28745	0.0698113	0.967875	Ctnnal1	4	-1	56810935	56865188
ENSMUSG00000038544	0.507502	5.26365	2.90758	0.0881641	0.967875	Inip	4	-1	59769637	59801589
ENSMUSG00000066150	-0.617655	4.85816	3.42228	0.0643221	0.967875	Slc31a1	4	1	62360727	62391769
ENSMUSG00000028397	0.820827	5.31684	5.40454	0.0200844	0.967875	Kdm4c	4	1	74242497	74405860
ENSMUSG00000028403	-1.72046	2.79764	3.63183	0.0566845	0.967875	Zdhhc21	4	-1	82798738	82859958
ENSMUSG00000038368	-1.16852	3.2522	4.01866	0.0449993	0.967875	Focad	4	1	88094629	88411011
ENSMUSG00000028578	0.763389	4.30396	4.7681	0.0289918	0.967875	Caap1	4	-1	94500081	94556796
ENSMUSG00000085843	1.1402	2.95096	2.71115	0.0996491	0.967875	Kank4os	4	1	98793768	98798900
ENSMUSG00000073792	-1.37193	3.24457	3.52282	0.0605295	0.967875	Alg6	4	1	99715664	99763460
ENSMUSG00000028530	-0.672111	5.0017	2.99591	0.0834748	0.967875	Jak1	4	-1	101152367	101265282
ENSMUSG00000028521	-1.79994	2.81269	5.002	0.025318	0.967875	Slc35d1	4	-1	103170649	103215164
ENSMUSG00000043572	-0.885326	2.75994	2.62406	0.105255	0.967875	Pars2	4	1	106651069	106655282
ENSMUSG00000034610	0.984816	4.16712	4.03093	0.0446732	0.967875	Tut4	4	1	108459426	108559421
ENSMUSG00000028698	0.882145	2.36628	2.8168	0.0932824	0.967875	Pik3r3	4	1	116221618	116303056
ENSMUSG00000034042	0.540819	5.63277	3.4972	0.0614727	0.967875	Gpbp1l1	4	1	116557658	116593882
ENSMUSG00000028692	-0.460077	7.38746	5.63221	0.0176333	0.967875	Akr1a1	4	-1	116636510	116651680
ENSMUSG00000075390	0.678808	5.08309	2.73447	0.0982038	0.967875	Rpl36-ps8	4	-1	116839907	116840221
ENSMUSG00000108127	1.12552	5.47251	3.69018	0.0547337	0.967875	Gm12845	4	1	117724412	117726872
ENSMUSG00000006392	-0.451766	5.2147	3.33535	0.0678062	0.967875	Med8	4	1	118409337	118415782
ENSMUSG00000028645	-1.77958	4.47666	4.49552	0.0339837	0.967875	Slc2a1	4	1	119108711	119137983
ENSMUSG00000042677	1.33025	2.82414	5.03887	0.0247847	0.967875	Zc3h12a	4	-1	125118423	125127840
ENSMUSG00000028847	-0.506357	6.04423	3.91251	0.047928	0.967875	Trappc3	4	1	126262325	126275883
ENSMUSG00000042489	0.788603	3.98151	4.19211	0.0406126	0.967875	Clspn	4	1	126556935	126593903
ENSMUSG00000042367	-0.496027	7.15954	2.84487	0.0916659	0.967875	Gjb3	4	-1	127325235	127330844
ENSMUSG00000042357	-2.15327	4.35981	4.01521	0.0450915	0.967875	Gjb5	4	-1	127354809	127358181
ENSMUSG00000028792	-0.474701	6.48784	3.53546	0.0600696	0.967875	Ak2	4	1	128991958	129011529
ENSMUSG00000001333	-0.931636	3.95473	5.32879	0.0209759	0.967875	Sync	4	1	129287617	129308559
ENSMUSG00000003731	-0.407384	6.28845	3.05204	0.0806356	0.967875	Kpna6	4	-1	129643980	129672767
ENSMUSG00000028898	0.467816	5.19813	3.15322	0.0757772	0.967875	Trnau1ap	4	-1	132311763	132329538
ENSMUSG00000028893	-0.515342	5.11794	2.64586	0.10382	0.967875	Sesn2	4	-1	132492032	132510501
ENSMUSG00000049649	1.74778	2.87421	4.04995	0.0441728	0.967875	Gpr3	4	-1	133209340	133212536
ENSMUSG00000028857	-0.471128	5.58689	3.264	0.0708162	0.967875	Tmem222	4	-1	133266045	133277792
ENSMUSG00000028854	0.847177	4.18082	4.99489	0.0254222	0.967875	Slc9a1	4	1	133369706	133423702
ENSMUSG00000028850	-0.726737	3.91933	2.68515	0.101288	0.967875	Gpatch3	4	1	133574745	133584243
ENSMUSG00000037553	0.89025	4.57388	3.99164	0.0457266	0.967875	Zdhhc18	4	-1	133605299	133650154
ENSMUSG00000043257	-1.08572	2.55068	3.97162	0.0462733	0.967875	Pigv	4	-1	133660387	133672647
ENSMUSG00000028843	-0.730016	5.64716	4.64925	0.0310672	0.967875	Sh3bgrl3	4	-1	134127406	134128789
ENSMUSG00000028809	-0.400873	8.08405	2.98395	0.0840937	0.967875	Srrm1	4	-1	135320484	135353321
ENSMUSG00000028803	1.11073	2.28915	2.62101	0.105457	0.967875	Nipal3	4	-1	135445420	135495038
ENSMUSG00000028673	-1.16256	3.57796	3.54562	0.0597027	0.967875	Fuca1	4	1	135920735	135940311
ENSMUSG00000036940	0.601641	5.88872	4.89902	0.0268719	0.967875	Kdm1a	4	-1	136550540	136602723
ENSMUSG00000028753	1.06966	3.84238	4.92843	0.0264183	0.967875	Vwa5b1	4	-1	138565360	138635884
ENSMUSG00000028745	-0.633461	6.43726	3.79747	0.0513302	0.967875	Capzb	4	1	139192899	139291818
ENSMUSG00000078517	0.430519	6.12818	2.86583	0.0904792	0.967875	Emc1	4	1	139352587	139378730
ENSMUSG00000040935	1.12897	4.53027	4.34384	0.037143	0.967875	Padi6	4	-1	140727355	140742643
ENSMUSG00000040697	0.72247	3.63619	3.10202	0.0781952	0.967875	Dnajc16	4	-1	141760189	141790931
ENSMUSG00000028583	-1.02969	5.19002	3.02049	0.0822185	0.967875	Pdpn	4	-1	143267431	143299564
ENSMUSG00000036749	-0.496334	8.71549	3.99947	0.0455146	0.967875	Pramel5	4	-1	144270633	144280488
ENSMUSG00000078497	-0.54638	5.64955	2.80093	0.0942095	0.967875	Zfp978	4	1	147361303	147391004
ENSMUSG00000063077	0.49892	6.38172	3.64391	0.0562746	0.967875	Kif1b	4	-1	149176319	149307693
ENSMUSG00000063524	-1.12272	4.89781	2.9819	0.0842004	0.967875	Eno1	4	1	150236721	150248879
ENSMUSG00000028952	0.730818	3.22653	2.72609	0.0987208	0.967875	Zbtb48	4	-1	152019774	152027671
ENSMUSG00000081544	-0.947186	1.85615	2.67396	0.102002	0.967875	Gm13077	4	-1	152157007	152157490
ENSMUSG00000029029	-1.31006	3.41653	4.57434	0.0324543	0.967875	Wrap73	4	1	154142372	154167420
ENSMUSG00000023153	-0.814904	2.63562	2.8512	0.0913057	0.967875	Tmem52	4	1	155469114	155470858
ENSMUSG00000029063	-0.399343	6.80828	3.4241	0.0642514	0.967875	Nadk	4	1	155562378	155591001
ENSMUSG00000029068	-0.381523	6.06557	2.84089	0.0918931	0.967875	Ccnl2	4	1	155812489	155824543
ENSMUSG00000029071	0.916409	3.34627	4.16511	0.0412647	0.967875	Dvl1	4	1	155847402	155859303
ENSMUSG00000059939	0.494299	5.30482	2.8574	0.0909542	0.967875	9430015G10Rik	4	1	156109982	156127265
ENSMUSG00000002297	-0.39608	6.44837	2.98691	0.0839402	0.967875	Dbf4	5	-1	8396973	8422716
ENSMUSG00000028970	-1.21913	2.12932	3.23507	0.0720773	0.967875	Abcb1b	5	1	8798147	8866315
ENSMUSG00000029017	-0.494516	6.17441	3.79911	0.0512799	0.967875	Pmpcb	5	1	21737141	21757152
ENSMUSG00000028932	-0.353298	8.37325	3.17198	0.0749116	0.967875	Psmc2	5	1	21785283	21803787
ENSMUSG00000029012	-0.533569	6.20804	2.65127	0.103467	0.967875	Orc5	5	-1	22486485	22550429
ENSMUSG00000062604	-0.863735	4.39092	3.39147	0.0655344	0.967875	Srpk2	5	-1	23503264	23684617
ENSMUSG00000048439	-0.764477	3.80343	3.22263	0.0726267	0.967875	Nupl2	5	1	24164963	24184013
ENSMUSG00000028969	-1.18367	3.97578	3.14037	0.0763766	0.967875	Cdk5	5	-1	24418241	24423530
ENSMUSG00000038199	-0.863599	3.49738	2.98861	0.0838519	0.967875	4931409K22Rik	5	-1	24543432	24556809
ENSMUSG00000028953	-0.402638	7.5928	3.27251	0.0704499	0.967875	Abcf2	5	-1	24565345	24577467
ENSMUSG00000028945	-0.451187	6.94308	2.99467	0.0835387	0.967875	Rheb	5	-1	24802823	24842624
ENSMUSG00000029175	-0.583547	6.01901	3.33768	0.06771	0.967875	Slc35f6	5	1	30647933	30659729
ENSMUSG00000038828	-0.556724	5.02243	3.19912	0.073678	0.967875	Tmem214	5	1	30868012	30879180
ENSMUSG00000013629	0.459619	7.94245	3.16724	0.0751291	0.967875	Cad	5	1	31054780	31078479
ENSMUSG00000107283	-0.709971	5.43062	3.41144	0.0647458	0.967875	Mpv17	5	-1	31140654	31154251
ENSMUSG00000029145	-0.404238	6.58093	3.02258	0.0821129	0.967875	Eif2b4	5	-1	31187558	31193430
ENSMUSG00000064037	-0.404751	5.93865	2.64056	0.104167	0.967875	Gpn1	5	1	31494741	31512904
ENSMUSG00000019295	-0.939604	4.044	3.2279	0.0723935	0.967875	Tmem129	5	-1	33653216	33658416
ENSMUSG00000037313	-0.384727	6.49165	2.72953	0.0985083	0.967875	Tacc3	5	1	33658128	33678995
ENSMUSG00000005299	-0.537706	5.51204	2.7878	0.0949844	0.967875	Letm1	5	-1	33739673	33782817
ENSMUSG00000079555	-0.464708	5.60577	3.35213	0.0671183	0.967875	Haus3	5	-1	34153880	34169527
ENSMUSG00000029097	-0.556026	4.7267	2.81757	0.0932377	0.967875	Trmt44	5	-1	35556203	35575070
ENSMUSG00000039474	-1.20697	2.44073	3.12469	0.0771144	0.967875	Wfs1	5	-1	36966104	36989205
ENSMUSG00000029127	-1.50293	2.43228	5.59697	0.0179915	0.967875	Zbtb49	5	-1	38189735	38220457
ENSMUSG00000005103	-0.694046	6.59872	3.32381	0.0682835	0.967875	Wdr1	5	-1	38526813	38563221
ENSMUSG00000083261	-0.664953	5.48769	4.04024	0.0444276	0.967875	Gm7816	5	1	39798214	39799407
ENSMUSG00000061755	0.557314	6.01428	3.40341	0.0650618	0.967875	Bod1l	5	-1	41787538	41844315
ENSMUSG00000029186	-0.542881	5.76763	3.30424	0.0691015	0.967875	Pi4k2b	5	1	52741574	52769340
ENSMUSG00000029188	0.456694	7.5797	3.74992	0.0528101	0.967875	Slc34a2	5	1	53038081	53071664
ENSMUSG00000037720	-0.436163	6.75619	3.37134	0.06634	0.967875	Tmem33	5	1	67260565	67291461
ENSMUSG00000107385	-1.53366	2.42056	5.39965	0.0201407	0.967875	C330024D21Rik	5	1	67463897	67477632
ENSMUSG00000029209	-1.28999	2.51861	3.17114	0.0749502	0.967875	Gnpda2	5	-1	69573108	69592340
ENSMUSG00000072889	-1.939	3.37893	4.79905	0.0284754	0.967875	Nfxl1	5	-1	72513301	72559684
ENSMUSG00000029233	1.16296	2.21685	3.37015	0.0663876	0.967875	Srd5a3	5	1	76140271	76155504
ENSMUSG00000053030	-0.683943	4.4417	3.87062	0.0491384	0.967875	Spink2	5	-1	77205107	77211471
ENSMUSG00000044221	-0.519557	7.20894	3.31567	0.0686225	0.967875	Grsf1	5	-1	88659448	88676171
ENSMUSG00000035505	-0.541771	5.20821	3.36944	0.0664161	0.967875	Cox18	5	-1	90214724	90224001
ENSMUSG00000058013	-2.43948	3.05667	4.3471	0.037072	0.967875	Sept11	5	1	93093437	93176447
ENSMUSG00000107092	0.430325	6.54012	2.69248	0.100823	0.967875	Gm7993	5	1	95974240	95975623
ENSMUSG00000034724	-1.28726	3.01143	3.0257	0.0819548	0.967875	Cnot6l	5	-1	96070333	96164171
ENSMUSG00000035266	0.894137	4.6282	5.24651	0.0219909	0.967875	Helq	5	-1	100762145	100798598
ENSMUSG00000049606	0.872504	4.6582	4.12577	0.0422348	0.967875	Zfp644	5	-1	106616739	106697287
ENSMUSG00000029283	-0.611836	5.6699	3.27739	0.0702403	0.967875	Cdc7	5	1	106964322	106984432
ENSMUSG00000029500	-0.764071	4.86752	3.56602	0.0589737	0.967875	Pgam5	5	-1	110259130	110269913
ENSMUSG00000043323	0.776764	5.36017	3.98537	0.0458969	0.967875	Fbrsl1	5	-1	110361754	110448503
ENSMUSG00000029512	0.598724	8.37668	5.32627	0.0210063	0.967875	Ulk1	5	-1	110784488	110810097
ENSMUSG00000029345	-0.5434	4.90509	3.41588	0.0645718	0.967875	Tfip11	5	1	112326358	112338073
ENSMUSG00000048578	-0.962812	4.56841	5.11179	0.0237638	0.967875	Mlec	5	-1	115142981	115158179
ENSMUSG00000032840	-0.774068	3.96787	2.93477	0.0866909	0.967875	2410131K14Rik	5	1	118245227	118266093
ENSMUSG00000018076	0.583633	4.95427	2.81348	0.0934753	0.967875	Med13l	5	1	118560679	118765438
ENSMUSG00000042744	0.571147	5.83784	3.55568	0.0593419	0.967875	Hectd4	5	1	121220219	121368577
ENSMUSG00000029455	-1.12578	3.52001	4.61269	0.0317363	0.967875	Aldh2	5	-1	121566027	121593824
ENSMUSG00000106110	0.84794	2.85837	3.49978	0.061377	0.967875	Gm43571	5	1	121715109	121718206
ENSMUSG00000029438	0.564762	4.44971	2.63325	0.104647	0.967875	Bcl7a	5	1	123343834	123374992
ENSMUSG00000029390	-0.575877	6.10292	5.49478	0.0190734	0.967875	Tmed2	5	1	124540695	124550506
ENSMUSG00000037979	-1.09431	2.79035	4.45275	0.034845	0.967875	Ccdc92	5	-1	124834418	124862424
ENSMUSG00000025538	-1.09326	2.98289	3.63008	0.056744	0.967875	Sumf2	5	1	129846986	129864050
ENSMUSG00000107118	1.17739	2.06991	4.29025	0.0383316	0.967875	Gm42986	5	1	129945580	129948964
ENSMUSG00000034118	0.949413	3.93673	3.3639	0.0666402	0.967875	Tpst1	5	1	130073326	130135729
ENSMUSG00000059518	-0.651801	4.59572	4.12823	0.0421733	0.967875	Znhit1	5	-1	136982164	136988021
ENSMUSG00000029730	-0.481073	6.99097	3.19153	0.0740208	0.967875	Mcm7	5	-1	138164583	138172422
ENSMUSG00000025857	-0.459103	5.79497	3.04185	0.0811435	0.967875	Dnaaf5	5	1	139150223	139186510
ENSMUSG00000029547	0.523274	6.12432	4.50832	0.0337304	0.967875	Ints1	5	-1	139751282	139775674
ENSMUSG00000029587	-0.979396	3.56091	4.40512	0.0358313	0.967875	Zfp12	5	1	143235163	143248834
ENSMUSG00000038780	0.831667	3.05333	2.81657	0.0932958	0.967875	Smurf1	5	-1	144876495	144965847
ENSMUSG00000029622	-0.485633	7.19744	3.30498	0.0690701	0.967875	Arpc1b	5	1	145114215	145130705
ENSMUSG00000029627	-0.927193	3.32358	3.13911	0.0764354	0.967875	Zkscan14	5	-1	145194946	145201868
ENSMUSG00000051950	-0.877644	3.10106	3.05599	0.0804398	0.967875	B3glct	5	1	149678230	149762599
ENSMUSG00000041147	0.724267	7.14925	4.89712	0.0269015	0.967875	Brca2	5	1	150522630	150570329
ENSMUSG00000033970	-0.652425	5.64197	3.33517	0.0678132	0.967875	Rfc3	5	-1	151642756	151651242
ENSMUSG00000015189	1.25381	2.56355	2.70638	0.0999478	0.967875	Casd1	6	1	4600839	4643355
ENSMUSG00000029684	0.432694	6.28259	2.98441	0.0840701	0.967875	Wasl	6	-1	24613805	24665009
ENSMUSG00000029775	0.591937	4.668	2.80711	0.0938471	0.967875	Klhdc10	6	1	30401868	30455179
ENSMUSG00000038759	0.461641	6.61515	4.73915	0.0294836	0.967875	Nup205	6	1	35177421	35247596
ENSMUSG00000029833	0.617564	6.85289	5.19877	0.0226029	0.967875	Trim24	6	1	37870811	37966296
ENSMUSG00000047749	-1.66158	2.78937	3.36842	0.0664573	0.967875	Zc3hav1l	6	-1	38287396	38299259
ENSMUSG00000029823	0.508785	5.93062	4.33518	0.0373326	0.967875	Luc7l2	6	1	38551334	38609470
ENSMUSG00000042599	0.655589	6.55703	4.46982	0.0344986	0.967875	Kdm7a	6	-1	39136623	39206789
ENSMUSG00000002416	0.626258	5.06452	3.34508	0.0674062	0.967875	Ndufb2	6	1	39592574	39603382
ENSMUSG00000029918	0.536871	4.80065	3.84873	0.0497836	0.967875	Mrps33	6	-1	39801804	39810988
ENSMUSG00000057716	1.85088	2.68008	4.25783	0.0390697	0.967875	Tmem178b	6	1	39873271	40255150
ENSMUSG00000025823	-0.960291	6.21707	3.51479	0.0608235	0.967875	Pdia4	6	-1	47796141	47813430
ENSMUSG00000025821	0.870514	2.94814	3.38767	0.0656857	0.967875	Zfp282	6	1	47877204	47908485
ENSMUSG00000071477	-0.464212	4.74649	2.62034	0.105502	0.967875	Zfp777	6	-1	48024188	48048911
ENSMUSG00000029819	-0.740337	5.1472	3.1429	0.0762582	0.967875	Npy	6	1	49822710	49829507
ENSMUSG00000058446	0.405096	6.53403	3.16608	0.0751829	0.967875	Znrf2	6	1	54816916	54893500
ENSMUSG00000029787	0.717209	6.36324	2.79259	0.0947013	0.967875	Avl9	6	1	56714899	56761912
ENSMUSG00000029919	1.33756	2.46348	5.40666	0.0200601	0.967875	Hpgds	6	-1	65117293	65144908
ENSMUSG00000063884	-0.469996	7.06003	5.41227	0.0199958	0.967875	Ptcd3	6	-1	71880638	71908750
ENSMUSG00000049553	0.523255	7.7695	4.58262	0.0322977	0.967875	Polr1a	6	1	71909053	71984935
ENSMUSG00000053907	0.421434	10.0973	2.8417	0.091847	0.967875	Mat2a	6	-1	72432799	72439558
ENSMUSG00000056666	-1.2734	2.88481	3.32832	0.0680965	0.967875	Retsat	6	1	72598475	72608425
ENSMUSG00000052738	-0.594699	7.28377	4.83479	0.027891	0.967875	Suclg1	6	1	73248382	73276911
ENSMUSG00000035104	0.400272	6.41923	2.76545	0.0963198	0.967875	Eva1a	6	1	82041043	82093099
ENSMUSG00000005667	-0.999232	5.05309	4.46154	0.0346662	0.967875	Mthfd2	6	-1	83305691	83325908
ENSMUSG00000034832	1.0709	2.62038	2.9383	0.0865019	0.967875	Tet3	6	-1	83362373	83459084
ENSMUSG00000006906	-2.01083	2.22199	5.26223	0.0217931	0.967875	Stambp	6	-1	83543211	83572729
ENSMUSG00000068302	1.05867	3.52963	3.34029	0.0676028	0.967875	Noto	6	1	85423886	85428877
ENSMUSG00000051695	0.332515	10.0881	2.77865	0.0955288	0.967875	Pcbp1	6	-1	86524492	86526321
ENSMUSG00000030058	-0.615938	6.01901	2.90915	0.0880782	0.967875	Copg1	6	1	87887814	87913595
ENSMUSG00000045100	0.554322	4.50038	2.99152	0.0837014	0.967875	Slc25a26	6	1	94500331	94604672
ENSMUSG00000072872	0.747389	5.52283	4.46115	0.0346741	0.967875	Rybp	6	-1	100228565	100287485
ENSMUSG00000108269	0.902615	4.35127	3.56283	0.059087	0.967875	Gm18422	6	1	100247229	100250345
ENSMUSG00000035378	-0.686526	4.23386	2.80502	0.0939694	0.967875	Shq1	6	-1	100568256	100671157
ENSMUSG00000030298	-0.37561	7.47331	3.05529	0.0804745	0.967875	Sec13	6	-1	113728062	113740743
ENSMUSG00000107411	0.898816	2.43857	2.73149	0.0983877	0.967875	Gm19040	6	1	114738534	114743259
ENSMUSG00000045962	0.562163	9.11026	4.01155	0.0451895	0.967875	Wnk1	6	-1	119923969	120038672
ENSMUSG00000080932	0.911886	2.37816	3.39601	0.0653542	0.967875	Gm10224	6	-1	122698414	122699028
ENSMUSG00000004270	-0.423361	7.31578	3.63588	0.0565466	0.967875	Lpcat3	6	1	124663027	124704418
ENSMUSG00000030122	1.11349	2.30144	4.96094	0.0259261	0.967875	Ptms	6	-1	124913681	124920103
ENSMUSG00000108238	1.1635	3.79737	3.36939	0.0664182	0.967875	Gm43984	6	1	134084601	134087464
ENSMUSG00000030201	0.524555	5.87544	2.9782	0.0843932	0.967875	Lrp6	6	-1	134446476	134566965
ENSMUSG00000030203	0.817612	4.0722	4.91547	0.0266172	0.967875	Dusp16	6	-1	134715468	134792625
ENSMUSG00000030275	0.719916	6.02573	3.29598	0.0694495	0.967875	Etnk1	6	1	143167221	143232307
ENSMUSG00000040234	-0.924174	4.56472	3.44189	0.0635628	0.967875	Tm7sf3	6	-1	146602352	146642824
ENSMUSG00000040102	-1.53093	2.34714	4.4565	0.0347686	0.967875	Klhl42	6	1	147091379	147112778
ENSMUSG00000078813	0.722827	4.03916	4.06109	0.0438821	0.967875	Leng1	7	-1	3660098	3665840
ENSMUSG00000063838	-0.588884	4.75519	2.69568	0.100621	0.967875	Cdc42ep5	7	-1	4151260	4164860
ENSMUSG00000006154	-1.36062	2.48822	5.31921	0.0210916	0.967875	Eps8l1	7	1	4460674	4480487
ENSMUSG00000060860	0.512878	7.3861	3.98957	0.0457827	0.967875	Ube2s	7	-1	4794546	4812590
ENSMUSG00000053550	1.37252	3.61026	5.53778	0.0186102	0.967875	Shisa7	7	-1	4825552	4844696
ENSMUSG00000030435	0.594639	6.42853	3.9327	0.0473557	0.967875	U2af2	7	1	5062143	5079938
ENSMUSG00000034690	-1.37125	5.41314	5.71591	0.0168118	0.967875	Nlrp4c	7	1	6045161	6105150
ENSMUSG00000058638	-0.741828	5.52579	4.70323	0.030106	0.967875	Zfp110	7	1	12834761	12850577
ENSMUSG00000003099	-0.525195	6.04627	5.02504	0.0249833	0.967875	Ppp5c	7	-1	17004640	17027924
ENSMUSG00000052214	0.409441	5.47268	2.62265	0.105348	0.967875	Opa3	7	1	19228334	19256543
ENSMUSG00000002043	-1.13431	2.42679	4.98552	0.0255603	0.967875	Trappc6a	7	1	19508395	19516145
ENSMUSG00000062300	-0.47331	5.6142	3.09376	0.0785931	0.967875	Nectin2	7	-1	19716644	19750483
ENSMUSG00000074283	-0.686724	4.2712	3.22	0.0727437	0.967875	Zfp109	7	-1	24227572	24237560
ENSMUSG00000057229	0.643075	4.89615	4.1148	0.0425095	0.967875	Dmac2	7	1	25619414	25625551
ENSMUSG00000061286	0.428641	6.28241	3.53425	0.0601134	0.967875	Exosc5	7	1	25659164	25671368
ENSMUSG00000061479	-0.393764	6.64661	2.77549	0.0957174	0.967875	Snrpa	7	-1	27187005	27196271
ENSMUSG00000003752	1.0314	3.76776	4.9119	0.0266723	0.967875	Itpkc	7	-1	27207172	27228661
ENSMUSG00000044786	0.754191	4.02602	3.92523	0.0475666	0.967875	Zfp36	7	-1	28376784	28380253
ENSMUSG00000030600	1.27133	2.4065	5.42319	0.0198711	0.967875	Lrfn1	7	1	28451980	28468242
ENSMUSG00000084174	0.578345	5.74024	3.40932	0.0648293	0.967875	Sycn	7	1	28540885	28542209
ENSMUSG00000052997	-0.508291	7.23924	4.38321	0.0362946	0.967875	Uba2	7	-1	34140688	34169599
ENSMUSG00000036427	-0.58272	5.07595	3.08038	0.0792418	0.967875	Gpi1	7	-1	34201330	34230336
ENSMUSG00000063931	-0.832449	4.89848	3.54466	0.0597374	0.967875	Pepd	7	1	34912379	35044708
ENSMUSG00000034875	-0.524984	5.92813	4.14322	0.0418016	0.967875	Nudt19	7	-1	35547185	35556304
ENSMUSG00000030423	-0.412397	6.46858	3.27342	0.0704107	0.967875	Pop4	7	-1	38261996	38271423
ENSMUSG00000108621	0.683269	3.90033	3.56862	0.0588814	0.967875	Gm37494	7	1	39544402	39580589
ENSMUSG00000030469	-1.10582	3.56821	2.7205	0.0990667	0.967875	Zfp719	7	1	43579610	43593235
ENSMUSG00000038520	0.513168	5.07661	3.66526	0.0555581	0.967875	Tbc1d17	7	-1	44834623	44849079
ENSMUSG00000003868	-0.458441	7.83411	4.99426	0.0254315	0.967875	Ruvbl2	7	-1	45421760	45438096
ENSMUSG00000050708	-0.365482	9.43503	2.62503	0.105191	0.967875	Ftl1	7	-1	45457944	45459884
ENSMUSG00000030824	-0.64446	4.50144	2.70814	0.0998372	0.967875	Nucb1	7	-1	45490458	45510406
ENSMUSG00000109644	1.06772	3.49211	4.5804	0.0323397	0.967875	0610005C13Rik	7	-1	45567794	45575327
ENSMUSG00000014418	0.736915	4.21512	3.64692	0.0561728	0.967875	Hps5	7	-1	46760466	46796064
ENSMUSG00000030471	-1.92405	3.25591	4.16633	0.0412349	0.967875	Zdhhc13	7	1	48789003	48827440
ENSMUSG00000052040	0.622936	5.31856	3.56707	0.058936	0.967875	Klf13	7	-1	63886351	63938915
ENSMUSG00000033429	-0.830976	3.37091	3.09076	0.0787379	0.967875	Mcee	7	1	64392607	64412125
ENSMUSG00000030513	0.727651	5.40684	4.60431	0.0318918	0.967875	Pcsk6	7	1	65861734	66050386
ENSMUSG00000074071	-0.759991	3.81358	2.90537	0.0882852	0.967875	Fam169b	7	1	68273839	68363092
ENSMUSG00000097530	-0.823791	3.34271	2.80931	0.0937185	0.967875	Kansl2-ps	7	1	72672818	72674278
ENSMUSG00000030549	1.243	2.42877	2.6192	0.105578	0.967875	Rhcg	7	-1	79593363	79617657
ENSMUSG00000030530	0.653938	4.172	2.6791	0.101673	0.967875	Furin	7	-1	80388585	80405436
ENSMUSG00000062444	1.13864	2.99421	3.02693	0.081893	0.967875	Ap3b2	7	-1	81460399	81493925
ENSMUSG00000061877	-0.647795	5.07929	3.04569	0.0809515	0.967875	BC048679	7	-1	81494275	81498281
ENSMUSG00000030629	-0.517063	5.72615	3.55679	0.0593023	0.967875	Zfand6	7	-1	84613766	84689959
ENSMUSG00000041343	-1.12321	3.07311	3.17569	0.0747417	0.967875	Ankrd42	7	-1	92581723	92637142
ENSMUSG00000047248	-1.10829	3.29773	3.71692	0.0538636	0.967875	C2cd3	7	1	100372233	100470152
ENSMUSG00000063550	0.385082	6.62823	2.6191	0.105585	0.967875	Nup98	7	-1	102119398	102210176
ENSMUSG00000037049	-0.59475	7.73762	4.49267	0.0340404	0.967875	Smpd1	7	1	105554360	105558389
ENSMUSG00000031022	1.02585	2.09108	3.47456	0.0623195	0.967875	BC051019	7	-1	109712181	109723850
ENSMUSG00000055116	-1.19723	3.06457	3.06457	0.0800165	0.967875	Arntl	7	1	113207465	113314126
ENSMUSG00000055723	0.44956	6.18256	2.73759	0.0980127	0.967875	Rras2	7	-1	114046782	114117781
ENSMUSG00000030754	-0.89972	5.67436	3.85568	0.0495777	0.967875	Copb1	7	-1	114215559	114254711
ENSMUSG00000033917	-0.551433	7.0666	4.11591	0.0424816	0.967875	Gde1	7	-1	118688545	118705778
ENSMUSG00000030884	-0.497249	7.1282	4.91877	0.0265664	0.967875	Uqcrc2	7	1	120635176	120659524
ENSMUSG00000030880	-0.515915	6.33713	5.27741	0.0216038	0.967875	Polr3e	7	1	120917744	120947432
ENSMUSG00000030871	-0.713645	4.92353	2.73739	0.0980247	0.967875	Ears2	7	-1	122037213	122067263
ENSMUSG00000030868	-0.521005	5.77505	3.84239	0.0499724	0.967875	Dctn5	7	1	122133041	122149044
ENSMUSG00000030779	0.411213	6.39705	3.24284	0.071736	0.967875	Rbbp6	7	1	122965686	123002557
ENSMUSG00000030714	0.594491	5.76435	2.88726	0.0892828	0.967875	Sgf29	7	1	126649309	126672925
ENSMUSG00000030681	-0.724803	4.28304	3.10304	0.0781461	0.967875	Mvp	7	-1	126986860	127014621
ENSMUSG00000042423	0.776425	3.70926	3.96413	0.0464796	0.967875	Fbrs	7	1	127479199	127491711
ENSMUSG00000030793	-1.15357	3.07832	4.38474	0.036262	0.967875	Pycard	7	-1	127989708	127993867
ENSMUSG00000030780	-1.22172	2.93102	3.56255	0.0590968	0.967875	BC017158	7	-1	128271379	128298170
ENSMUSG00000030849	0.493359	7.32021	4.07698	0.0434714	0.967875	Fgfr2	7	-1	130162451	133123350
ENSMUSG00000030850	-0.644979	5.48742	4.19937	0.0404391	0.967875	Ate1	7	-1	130391493	130520369
ENSMUSG00000030934	-1.21554	2.77242	2.92289	0.0873312	0.967875	Oat	7	-1	132557478	132576398
ENSMUSG00000030960	-1.10551	3.32813	4.34218	0.0371793	0.967875	Eef1akmt2	7	-1	132827457	132852673
ENSMUSG00000030983	-0.474146	6.0929	2.96062	0.0853151	0.967875	Bccip	7	1	133709333	133721145
ENSMUSG00000030994	1.64853	3.84827	4.80076	0.0284472	0.967875	D7Ertd443e	7	-1	134265779	134385661
ENSMUSG00000058325	-1.64886	3.51788	3.31349	0.0687136	0.967875	Dock1	7	1	134670654	135173639
ENSMUSG00000025485	-0.693396	4.11162	3.01488	0.0825036	0.967875	Ric8a	7	1	140856957	140864372
ENSMUSG00000054662	0.79804	5.20911	3.42906	0.0640586	0.967875	Ano9	7	-1	141101212	141117806
ENSMUSG00000110275	1.10595	2.44735	4.7909	0.0286104	0.967875	Gm5905	7	-1	141177885	141178464
ENSMUSG00000019082	0.578443	5.97853	4.91308	0.0266541	0.967875	Slc25a22	7	-1	141429744	141437892
ENSMUSG00000025510	-0.390459	6.23716	3.61253	0.0573458	0.967875	Cd151	7	1	141467392	141471473
ENSMUSG00000058454	-0.869973	3.77023	4.04476	0.0443086	0.967875	Dhcr7	7	1	143823145	143848410
ENSMUSG00000031074	1.12555	3.96129	3.44772	0.0633391	0.967875	Fgf3	7	1	144838083	144844436
ENSMUSG00000075327	-0.939748	3.6508	4.35201	0.0369653	0.967875	Zbtb2	10	-1	4367075	4388108
ENSMUSG00000061759	-1.13187	3.29039	3.62116	0.057049	0.967875	Armt1	10	1	4432467	4455141
ENSMUSG00000040021	0.945494	3.73668	3.97927	0.0460634	0.967875	Lats1	10	1	7681214	7716460
ENSMUSG00000039835	-1.54617	2.16689	3.39126	0.0655427	0.967875	Nhsl1	10	1	18318985	18533892
ENSMUSG00000019977	-0.741192	4.97132	3.6315	0.0566956	0.967875	Hbs1l	10	1	21295979	21368898
ENSMUSG00000071359	-0.786128	4.02184	2.65173	0.103437	0.967875	Tbpl1	10	-1	22703879	22731938
ENSMUSG00000061983	0.427431	8.41081	4.04427	0.0443216	0.967875	Rps12	10	-1	23785183	23787275
ENSMUSG00000112808	0.540533	4.86436	3.06354	0.0800671	0.967875	Gm4739	10	1	26107789	26108421
ENSMUSG00000069682	0.367314	6.34319	2.82693	0.0926956	0.967875	Gm10275	10	-1	29698746	29699380
ENSMUSG00000111877	0.388005	5.92246	3.21115	0.0731382	0.967875	Gm6477	10	1	39198538	39199301
ENSMUSG00000019823	-1.2878	2.84991	2.80999	0.093679	0.967875	Mical1	10	1	41476314	41487032
ENSMUSG00000048756	0.448592	7.75231	2.67563	0.101895	0.967875	Foxo3	10	-1	42181841	42276755
ENSMUSG00000019891	-0.36216	6.85335	2.81636	0.0933078	0.967875	Dcbld1	10	1	52233619	52321378
ENSMUSG00000050953	-0.3854	9.21781	2.77922	0.0954945	0.967875	Gja1	10	1	56377330	56402513
ENSMUSG00000019878	-0.648556	5.58986	3.02457	0.0820122	0.967875	Hsf2	10	1	57486385	57513135
ENSMUSG00000020097	-0.825565	5.45048	2.98853	0.083856	0.967875	Sgpl1	10	-1	61098642	61147703
ENSMUSG00000020089	-0.464993	6.16943	2.65946	0.102936	0.967875	Ppa1	10	1	61648552	61674168
ENSMUSG00000046687	-0.726695	5.52368	4.46149	0.0346672	0.967875	Gm5424	10	1	62071123	62072362
ENSMUSG00000020078	-0.575229	7.05833	4.61197	0.0317495	0.967875	Vps26a	10	-1	62455235	62486805
ENSMUSG00000020069	-0.629401	5.00335	4.42586	0.0353982	0.967875	Hnrnph3	10	-1	63014664	63024217
ENSMUSG00000019947	-2.54509	4.12896	4.92362	0.026492	0.967875	Arid5b	10	-1	68092520	68278740
ENSMUSG00000048701	0.929497	4.16062	3.8232	0.0505477	0.967875	Ccdc6	10	1	70097121	70193200
ENSMUSG00000020196	0.841454	5.38325	4.21191	0.0401412	0.967875	Cabin1	10	-1	75646112	75764341
ENSMUSG00000009092	-1.92486	2.6766	2.88984	0.0891398	0.967875	Derl3	10	1	75893413	75895941
ENSMUSG00000020226	-1.27555	2.97257	2.92041	0.0874658	0.967875	Slc5a4b	10	-1	76057494	76110961
ENSMUSG00000000730	-0.762841	5.23241	4.42936	0.0353257	0.967875	Dnmt3l	10	1	78041947	78063622
ENSMUSG00000020331	1.11078	2.4066	3.21821	0.0728231	0.967875	Hcn2	10	1	79716634	79736108
ENSMUSG00000035863	-0.76573	2.87435	2.74773	0.0973927	0.967875	Palm	10	1	79793572	79820896
ENSMUSG00000035835	1.18596	2.05761	4.56707	0.0325923	0.967875	Plppr3	10	-1	79860475	79874634
ENSMUSG00000013858	0.78241	3.42742	3.11224	0.0777062	0.967875	Tmem259	10	-1	79974948	79984330
ENSMUSG00000035640	0.93076	2.49039	2.94168	0.0863211	0.967875	Cbarp	10	-1	80130451	80140835
ENSMUSG00000035504	-0.951531	4.26511	2.69516	0.100654	0.967875	Reep6	10	1	80329953	80336441
ENSMUSG00000034974	-0.939666	4.55149	5.37335	0.0204467	0.967875	Dapk3	10	1	81183005	81193197
ENSMUSG00000034917	-0.758664	3.03797	2.68907	0.101039	0.967875	Tjp3	10	-1	81273207	81291581
ENSMUSG00000078440	0.492258	5.31562	4.21106	0.0401611	0.967875	Dohh	10	1	81384428	81388352
ENSMUSG00000034792	-1.15875	2.77127	2.92324	0.0873123	0.967875	Gna15	10	-1	81502306	81524225
ENSMUSG00000046841	-2.0715	2.26182	4.23601	0.0395751	0.967875	Ckap4	10	-1	84526305	84534062
ENSMUSG00000020034	1.19298	2.29521	3.0068	0.0829159	0.967875	Tcp11l2	10	1	84576626	84614359
ENSMUSG00000035529	0.498082	5.46569	2.84635	0.0915816	0.967875	Prdm4	10	-1	85891966	85917142
ENSMUSG00000001783	-0.545667	6.0195	2.72862	0.0985645	0.967875	Rtcb	10	-1	85938637	85957823
ENSMUSG00000111740	-1.12363	2.83062	3.52278	0.060531	0.967875		10	-1	92717508	92723688
ENSMUSG00000020225	-0.411769	6.26854	3.33563	0.0677944	0.967875	Tmbim4	10	1	120201590	120224917
ENSMUSG00000025795	0.845328	3.87628	2.80929	0.0937198	0.967875	Rassf3	10	-1	121410350	121476347
ENSMUSG00000020115	-0.869662	4.03385	2.68736	0.101147	0.967875	Tbk1	10	-1	121546455	121586787
ENSMUSG00000006731	-1.06529	3.83721	3.69594	0.0545451	0.967875	B4galnt1	10	1	127165225	127172330
ENSMUSG00000002147	-0.888152	3.55385	2.74109	0.097798	0.967875	Stat6	10	1	127642986	127660957
ENSMUSG00000040195	0.775055	5.6034	3.50226	0.0612851	0.967875	Nemp1	10	1	127666901	127701049
ENSMUSG00000005683	-0.448429	8.28194	3.18411	0.0743577	0.967875	Cs	10	1	128337734	128362479
ENSMUSG00000112850	1.59398	3.58893	3.81476	0.050803	0.967875	Gm9176	10	-1	128549694	128550813
ENSMUSG00000064030	0.588653	4.96526	3.80856	0.0509912	0.967875	Pym1	10	1	128747889	128766564
ENSMUSG00000039842	0.489326	6.52331	3.58749	0.0582159	0.967875	Mcph1	8	1	18595131	18803189
ENSMUSG00000071793	-0.755193	2.80754	3.51296	0.0608905	0.967875	2610005L07Rik	8	-1	20385782	20424814
ENSMUSG00000015341	-0.429155	6.92304	2.75564	0.096912	0.967875	Golga7	8	-1	23241346	23257074
ENSMUSG00000031548	1.06112	3.45863	3.27665	0.0702724	0.967875	Sfrp1	8	1	23411502	23449632
ENSMUSG00000031490	-0.392977	7.76343	2.72583	0.0987371	0.967875	Eif4ebp1	8	1	27260329	27276674
ENSMUSG00000039328	0.793372	4.90564	2.7284	0.0985781	0.967875	Rnf122	8	1	31111820	31131482
ENSMUSG00000009630	0.55451	4.41819	2.68878	0.101057	0.967875	Ppp2cb	8	1	33599625	33619441
ENSMUSG00000031629	-0.731648	3.23579	3.06203	0.0801414	0.967875	Cenpu	8	1	46552028	46580007
ENSMUSG00000058301	0.570582	6.16871	4.5279	0.0333465	0.967875	Upf1	8	-1	70331525	70353278
ENSMUSG00000070002	-0.709236	3.8959	3.33679	0.0677465	0.967875	Ell	8	1	70539457	70592858
ENSMUSG00000031820	-0.605132	4.71848	3.94659	0.0469665	0.967875	Babam1	8	1	71396861	71404619
ENSMUSG00000031813	-0.611396	4.68586	3.07125	0.0796883	0.967875	Mvb12a	8	1	71542922	71548085
ENSMUSG00000062007	-1.02507	2.96331	2.64044	0.104175	0.967875	Hsh2d	8	1	72189638	72201527
ENSMUSG00000031622	-0.486493	6.15427	4.31385	0.0378032	0.967875	Sin3b	8	1	72723285	72758201
ENSMUSG00000037148	0.680681	4.39755	3.86856	0.0491987	0.967875	Arhgap10	8	-1	77250366	77517953
ENSMUSG00000031617	-0.79182	6.11748	2.68214	0.101479	0.967875	Tmem184c	8	-1	77595982	77610698
ENSMUSG00000037070	-0.355306	6.60146	2.75639	0.0968664	0.967875	Rbmxl1	8	-1	78505269	78508898
ENSMUSG00000031684	-0.637322	4.62772	2.98727	0.0839217	0.967875	Slc10a7	8	1	78509346	78734003
ENSMUSG00000031683	-0.550241	5.99143	4.71224	0.0299485	0.967875	Lsm6	8	-1	78804865	78821140
ENSMUSG00000008129	0.811975	4.28879	4.23813	0.0395257	0.967875	4930432K21Rik	8	1	84148025	84172590
ENSMUSG00000031691	0.517239	6.20637	4.08652	0.0432267	0.967875	Tnpo2	8	1	85036915	85057583
ENSMUSG00000031652	0.639667	4.80054	3.91643	0.0478163	0.967875	N4bp1	8	-1	86808160	86885258
ENSMUSG00000036779	0.504741	7.20604	2.65863	0.10299	0.967875	Tent4b	8	1	88199213	88259722
ENSMUSG00000055932	-1.25284	3.77834	4.17612	0.0409974	0.967875	Fto	8	1	91313525	91668439
ENSMUSG00000031751	-1.70064	2.25525	2.897	0.0887448	0.967875	Amfr	8	-1	93971588	94012842
ENSMUSG00000110442	1.7221	2.2524	4.58067	0.0323346	0.967875	Gm45804	8	1	94273426	94276860
ENSMUSG00000031774	-0.427536	5.34488	2.8349	0.0922366	0.967875	Fam192a	8	-1	94574138	94601997
ENSMUSG00000031787	-0.696319	3.77304	3.02344	0.0820691	0.967875	Katnb1	8	1	95081186	95103149
ENSMUSG00000110598	1.09853	4.06946	5.66015	0.0173546	0.967875	Gm45854	8	1	95468646	95472133
ENSMUSG00000031669	0.660686	5.08513	5.0288	0.0249291	0.967875	Gins3	8	1	95633453	95645060
ENSMUSG00000110556	1.06295	2.55466	4.26272	0.0389575	0.967875	Gm45762	8	-1	95775912	95778530
ENSMUSG00000035824	-1.67464	2.09967	3.46386	0.0627237	0.967875	Tk2	8	-1	104226685	104248558
ENSMUSG00000014859	-0.575538	5.55152	2.81975	0.093111	0.967875	E2f4	8	1	105297663	105305370
ENSMUSG00000005698	0.432937	7.0389	3.07455	0.0795268	0.967875	Ctcf	8	1	105636568	105682922
ENSMUSG00000013155	-0.946431	2.59155	2.65931	0.102945	0.967875	Enkd1	8	-1	105703651	105708210
ENSMUSG00000031732	-1.15849	3.00286	4.47663	0.0343614	0.967875	Phlpp2	8	1	109868542	109944671
ENSMUSG00000031949	-0.89301	2.92267	2.87494	0.0899683	0.967875	Adat1	8	-1	111966908	111992302
ENSMUSG00000052557	0.844903	3.83571	4.24134	0.0394509	0.967875	Gan	8	1	117158135	117215997
ENSMUSG00000034390	0.88372	3.83782	4.29404	0.0382463	0.967875	Cmip	8	1	117257064	117459430
ENSMUSG00000034189	-1.2073	3.05456	3.9506	0.0468546	0.967875	Hsdl1	8	-1	119561989	119575183
ENSMUSG00000110631	-1.69997	2.73621	4.68704	0.0303909	0.967875	Gm42047	8	1	121833247	121841178
ENSMUSG00000006362	-1.16751	2.43801	3.52892	0.0603069	0.967875	Cbfa2t3	8	-1	122625141	122699109
ENSMUSG00000040220	-1.08305	2.41552	3.73769	0.0531978	0.967875	Gas8	8	1	123518834	123536650
ENSMUSG00000031983	-1.13956	2.41605	3.2364	0.0720188	0.967875	2310022B05Rik	8	-1	124635756	124663369
ENSMUSG00000001995	-1.2385	3.67172	3.28434	0.0699438	0.967875	Sipa1l2	8	-1	125418063	125569808
ENSMUSG00000090290	0.87534	4.51213	5.21137	0.0224397	0.967875	Tarbp1	8	-1	126425329	126475065
ENSMUSG00000045799	0.395432	7.03763	3.71807	0.0538267	0.967875	Gm9800	14	-1	8800000	8800335
ENSMUSG00000012405	0.333654	8.33069	2.84638	0.09158	0.967875	Rpl15	14	-1	18267823	18271391
ENSMUSG00000095280	1.03178	3.36311	4.26761	0.0388456	0.967875	Gm21738	14	-1	19415857	19418930
ENSMUSG00000021806	-1.2137	3.24478	2.98801	0.083883	0.967875	Nid2	14	1	19751265	19811787
ENSMUSG00000021870	0.518581	6.76222	4.64283	0.0311836	0.967875	Slmap	14	-1	26413168	26534931
ENSMUSG00000021877	-0.405393	7.66928	2.92733	0.0870912	0.967875	Arf4	14	1	26638074	26665084
ENSMUSG00000021794	-0.572558	6.18275	2.79326	0.0946615	0.967875	Glud1	14	1	34310727	34345265
ENSMUSG00000040997	-1.30181	3.07018	2.70281	0.100171	0.967875	Abhd4	14	1	54254188	54270637
ENSMUSG00000022175	-0.80498	4.14943	2.93474	0.0866929	0.967875	Lrp10	14	1	54464137	54471497
ENSMUSG00000040618	-1.77136	4.3007	4.77195	0.028927	0.967875	Pck2	14	1	55540266	55551242
ENSMUSG00000054509	0.964413	2.84175	3.27431	0.0703725	0.967875	Parp4	14	1	56575619	56659794
ENSMUSG00000068245	-0.868482	4.54677	3.48924	0.0617688	0.967875	Phf11d	14	-1	59347407	59365470
ENSMUSG00000091144	1.00222	2.54828	2.649	0.103615	0.967875	Phf11c	14	-1	59380833	59395381
ENSMUSG00000021981	-0.505481	5.60769	2.8506	0.0913399	0.967875	Cab39l	14	1	59440972	59585764
ENSMUSG00000021982	-0.666241	4.17607	2.87173	0.0901478	0.967875	Cdadc1	14	-1	59559388	59597959
ENSMUSG00000021987	-1.03578	3.16681	3.50581	0.061154	0.967875	Mtmr6	14	1	60265228	60302370
ENSMUSG00000035161	0.637775	5.38759	5.43984	0.0196824	0.967875	Ints6	14	-1	62676330	62761169
ENSMUSG00000014547	0.669333	4.47597	2.82693	0.0926952	0.967875	Wdfy2	14	1	62837678	62961509
ENSMUSG00000021939	0.645725	8.09136	3.14967	0.0759424	0.967875	Ctsb	14	1	63122462	63145923
ENSMUSG00000034532	-0.936757	2.93236	3.59645	0.0579032	0.967875	Fbxo16	14	1	65266618	65323973
ENSMUSG00000022108	-0.780742	4.27214	4.38779	0.0361972	0.967875	Itm2b	14	-1	73362226	73385289
ENSMUSG00000022000	0.535896	5.17135	3.40787	0.064886	0.967875	Zc3h13	14	1	75284373	75344426
ENSMUSG00000022009	0.56067	6.4465	3.55712	0.0592904	0.967875	Nufip1	14	1	76110891	76137379
ENSMUSG00000022023	0.755963	4.25567	4.97854	0.0256636	0.967875	Wbp4	14	-1	79459937	79481520
ENSMUSG00000022021	0.868315	4.13908	5.26427	0.0217675	0.967875	Diaph3	14	-1	86655367	87141235
ENSMUSG00000022119	0.551661	5.83523	3.93404	0.0473182	0.967875	Rbm26	14	-1	105106751	105177327
ENSMUSG00000053253	-0.555663	4.78145	3.12097	0.0772909	0.967875	Ndfip2	14	1	105258573	105309298
ENSMUSG00000022136	-0.726606	5.07961	2.63228	0.104711	0.967875	Dnajc3	14	1	118937976	118981697
ENSMUSG00000051615	0.954592	2.67721	4.3648	0.0366888	0.967875	Rap2a	14	1	120478444	120507194
ENSMUSG00000050730	0.577682	6.38061	3.18286	0.0744145	0.967875	Arhgap42	9	-1	8994329	9239101
ENSMUSG00000031928	-0.681621	4.0764	3.21862	0.0728049	0.967875	Mre11a	9	1	14784654	14837123
ENSMUSG00000045087	-0.763176	3.96255	2.62016	0.105514	0.967875	S1pr5	9	-1	21242912	21248443
ENSMUSG00000032182	-0.931377	4.10039	5.24566	0.0220015	0.967875	Yipf2	9	-1	21588682	21592828
ENSMUSG00000032193	-1.00736	3.60837	3.94168	0.0471037	0.967875	Ldlr	9	1	21723483	21749919
ENSMUSG00000042496	0.43989	5.41895	2.88396	0.0894657	0.967875	Prdm10	9	1	31280538	31381723
ENSMUSG00000041444	0.587412	6.72136	4.80285	0.0284128	0.967875	Arhgap32	9	1	32116136	32268446
ENSMUSG00000079884	-0.624554	3.86907	2.82706	0.092688	0.967875	Gm10698	9	1	33728247	33728850
ENSMUSG00000032122	-2.78998	3.76619	4.7165	0.0298746	0.967875	Slc37a2	9	-1	37227585	37255738
ENSMUSG00000001946	-1.00319	3.26396	2.61937	0.105566	0.967875	Esam	9	1	37528078	37538319
ENSMUSG00000040111	1.11331	4.42804	3.83507	0.0501909	0.967875	Gramd1b	9	-1	40293233	40531383
ENSMUSG00000032020	-0.972771	2.61229	2.79497	0.0945606	0.967875	Ubash3b	9	-1	41011098	41161697
ENSMUSG00000032010	-0.853682	3.29205	2.86301	0.0906378	0.967875	Usp2	9	1	44067021	44095627
ENSMUSG00000032109	-1.14591	2.14776	2.92074	0.0874476	0.967875	Nlrx1	9	-1	44252717	44268599
ENSMUSG00000032065	1.43377	3.15886	5.00409	0.0252875	0.967875	Tex12	9	-1	50556819	50561325
ENSMUSG00000000168	-0.743631	5.12042	3.39863	0.0652504	0.967875	Dlat	9	-1	50634633	50659780
ENSMUSG00000034218	0.557203	6.6253	4.52762	0.033352	0.967875	Atm	9	-1	53439149	53536740
ENSMUSG00000032281	-0.88368	4.15924	2.7298	0.0984914	0.967875	Acsbg1	9	-1	54604877	54661870
ENSMUSG00000032293	0.39089	6.35142	2.6594	0.102939	0.967875	Ireb2	9	1	54863789	54912530
ENSMUSG00000032324	-0.880246	5.09747	3.08822	0.0788611	0.967875	Tspan3	9	-1	56131725	56165477
ENSMUSG00000074305	0.627755	5.99017	4.63727	0.0312848	0.967875	Peak1	9	-1	56201126	56418067
ENSMUSG00000055334	0.57763	5.36013	3.03469	0.081502	0.967875	Snupn	9	1	56950878	56983206
ENSMUSG00000032305	-0.81222	3.78899	4.96869	0.0258102	0.967875	Fam219b	9	1	57537528	57543184
ENSMUSG00000039585	0.509783	6.46875	3.19745	0.0737531	0.967875	Myo9a	9	1	59750896	59928866
ENSMUSG00000004771	-0.488699	8.00581	4.29963	0.0381207	0.967875	Rab11a	9	-1	64715299	64737758
ENSMUSG00000053641	1.01757	4.14043	4.21277	0.0401208	0.967875	Dennd4a	9	1	64811340	64919667
ENSMUSG00000032392	-1.45568	2.34986	5.34878	0.0207368	0.967875	Parp16	9	1	65195353	65239224
ENSMUSG00000032387	-0.414902	7.52878	3.00188	0.0831679	0.967875	Rbpms2	9	1	65629648	65660528
ENSMUSG00000032231	-1.78055	3.81528	4.28601	0.0384272	0.967875	Anxa2	9	1	69453620	69491795
ENSMUSG00000032212	0.460235	6.20916	3.36412	0.0666312	0.967875	Sltm	9	1	70542754	70592234
ENSMUSG00000032199	-0.419427	7.14152	3.1855	0.0742941	0.967875	Polr2m	9	-1	71478437	71485935
ENSMUSG00000034252	0.588122	6.13606	3.7302	0.0534371	0.967875	Senp6	9	1	80066903	80144953
ENSMUSG00000032462	0.598339	6.5073	3.24714	0.0715483	0.967875	Pik3cb	9	-1	99036654	99140621
ENSMUSG00000032527	0.429774	6.14567	2.7487	0.0973335	0.967875	Pccb	9	-1	100982032	101034898
ENSMUSG00000023345	-0.673605	4.29868	3.40304	0.0650762	0.967875	Poc1a	9	1	106281061	106350521
ENSMUSG00000040813	-0.553438	5.78677	2.90527	0.0882905	0.967875	Tex264	9	-1	106658746	106685927
ENSMUSG00000040661	0.53383	7.05805	4.61759	0.0316456	0.967875	Rad54l2	9	-1	106688082	106789194
ENSMUSG00000010045	-0.886783	3.65906	2.70821	0.0998329	0.967875	Tmem115	9	1	107533945	107538673
ENSMUSG00000007815	-0.378727	8.13228	2.94431	0.0861806	0.967875	Rhoa	9	1	108306129	108337934
ENSMUSG00000032477	0.460306	6.55331	3.80035	0.0512417	0.967875	Cdc25a	9	1	109875579	109893895
ENSMUSG00000098973	0.711132	5.82776	4.87478	0.027252	0.967875	Mir6236	9	1	110281287	110281409
ENSMUSG00000104983	0.730177	3.3498	2.75079	0.0972065	0.967875	Gm42763	9	1	110543211	110545297
ENSMUSG00000079259	0.634233	4.94085	2.7009	0.100292	0.967875	Trim71	9	-1	114507133	114564369
ENSMUSG00000032540	-0.801589	3.78822	4.77981	0.0287953	0.967875	Abhd5	9	1	122351608	122381524
ENSMUSG00000111523	1.16689	2.73774	4.88313	0.0271203	0.967875	Gm47183	9	1	124471703	124472476
ENSMUSG00000082286	0.633474	3.59897	2.73003	0.0984775	0.967875	Pisd-ps1	11	1	3125904	3131004
ENSMUSG00000020453	0.57124	5.27161	2.95233	0.0857537	0.967875	Patz1	11	1	3288874	3309083
ENSMUSG00000019368	1.19766	3.99193	5.447	0.0196019	0.967875	Sec14l4	11	1	4031462	4048024
ENSMUSG00000041164	0.651318	5.24469	3.85031	0.0497367	0.967875	Zmiz2	11	1	6389074	6406158
ENSMUSG00000000384	0.493421	6.54288	3.55228	0.0594638	0.967875	Tbrg4	11	-1	6615598	6626067
ENSMUSG00000035455	-0.60966	5.37204	5.03464	0.0248452	0.967875	Fignl1	11	-1	11787431	11808962
ENSMUSG00000033953	-0.786631	5.15236	3.85368	0.0496369	0.967875	Ppp3r1	11	1	17159263	17200375
ENSMUSG00000016984	0.451014	5.0666	2.78186	0.0953374	0.967875	Etaa1	11	-1	17938756	17953875
ENSMUSG00000020321	-0.796451	4.74357	4.23558	0.0395851	0.967875	Mdh1	11	-1	21556787	21572367
ENSMUSG00000020458	0.530606	8.97464	4.46271	0.0346424	0.967875	Rtn4	11	1	29692947	29744331
ENSMUSG00000040850	0.611526	6.07107	3.22065	0.0727148	0.967875	Psme4	11	1	30771726	30880361
ENSMUSG00000020305	-1.24525	2.79194	3.10365	0.0781169	0.967875	Asb3	11	1	30885416	31102704
ENSMUSG00000018846	0.720748	7.88541	4.08475	0.0432719	0.967875	Pank3	11	1	35769484	35791285
ENSMUSG00000046974	-2.2211	4.03945	3.77959	0.0518813	0.967875	BC053393	11	1	46571536	46589232
ENSMUSG00000015837	-0.917996	6.95218	4.28046	0.038553	0.967875	Sqstm1	11	-1	50199366	50210827
ENSMUSG00000020359	0.70273	4.58485	2.98498	0.0840403	0.967875	Phykpl	11	1	51584757	51604489
ENSMUSG00000037533	0.651505	5.34201	3.95537	0.046722	0.967875	Rapgef6	11	1	54522847	54699285
ENSMUSG00000020267	0.543338	7.17068	3.60055	0.0577606	0.967875	Hint1	11	1	54866383	54870501
ENSMUSG00000018340	-1.53885	4.1162	4.77786	0.0288279	0.967875	Anxa6	11	-1	54979108	55033445
ENSMUSG00000020261	1.09854	2.88212	2.82138	0.0930162	0.967875	Slc36a1	11	1	55204350	55236330
ENSMUSG00000048076	-0.408061	8.61755	3.82865	0.0503835	0.967875	Arf1	11	-1	59211412	59228270
ENSMUSG00000020472	-1.12177	2.36085	3.85335	0.0496467	0.967875	Zkscan17	11	-1	59485520	59526751
ENSMUSG00000042709	-0.476578	6.06956	3.75674	0.0525951	0.967875	Atpaf2	11	-1	60400626	60418457
ENSMUSG00000018931	0.475302	5.44949	3.09905	0.0783379	0.967875	Natd1	11	-1	60902246	60914750
ENSMUSG00000033352	-0.810314	6.20003	3.18018	0.0745364	0.967875	Map2k4	11	-1	65688243	65788297
ENSMUSG00000020893	-0.912046	4.00681	2.79882	0.0943338	0.967875	Per1	11	1	69095217	69109960
ENSMUSG00000044795	-1.16831	2.77952	4.35639	0.0368705	0.967875	Cyb5d1	11	-1	69391925	69395631
ENSMUSG00000069835	1.58446	2.34144	3.57726	0.0585756	0.967875	Sat2	11	1	69622024	69623870
ENSMUSG00000047284	0.859546	4.00164	4.60238	0.0319276	0.967875	Neurl4	11	1	69901072	69913820
ENSMUSG00000018569	-0.649093	7.24489	4.6078	0.0318268	0.967875	Cldn7	11	1	69964779	69967885
ENSMUSG00000040620	0.567203	6.34801	3.78834	0.0516109	0.967875	Dhx33	11	-1	70984091	71004437
ENSMUSG00000020803	-0.586055	5.68886	3.71402	0.0539574	0.967875	Txndc17	11	1	72207547	72210015
ENSMUSG00000005949	-1.19215	3.04353	3.39791	0.0652789	0.967875	Ctns	11	-1	73183596	73199042
ENSMUSG00000038290	0.791384	5.40411	5.73806	0.0166011	0.967875	Smg6	11	1	74925823	75164448
ENSMUSG00000001095	0.801528	5.70524	3.43899	0.0636748	0.967875	Slc13a2	11	-1	78397087	78422217
ENSMUSG00000017548	0.54108	7.92139	3.93847	0.0471937	0.967875	Suz12	11	1	79993106	80034123
ENSMUSG00000018841	-1.21734	3.53841	4.50873	0.0337224	0.967875	Rad51d	11	-1	82876434	82890614
ENSMUSG00000018651	0.443504	6.07126	3.5862	0.0582613	0.967875	Tada2a	11	-1	84078920	84129600
ENSMUSG00000018428	0.573141	6.50298	4.80674	0.0283486	0.967875	Akap1	11	-1	88830792	88864586
ENSMUSG00000020859	0.655007	6.99111	5.74346	0.0165502	0.967875	Spag9	11	1	93996091	94126085
ENSMUSG00000020865	1.06963	4.22295	2.88976	0.0891444	0.967875	Abcc3	11	-1	94343295	94392997
ENSMUSG00000081586	1.47941	2.61806	3.06842	0.0798271	0.967875	Gm11544	11	-1	94845358	94846092
ENSMUSG00000018659	-1.33208	3.07471	5.03963	0.0247738	0.967875	Pnpo	11	-1	96937825	96943986
ENSMUSG00000038485	1.10844	3.19597	4.03149	0.0446585	0.967875	Socs7	11	1	97362551	97398542
ENSMUSG00000020889	0.644818	4.34212	2.80034	0.0942444	0.967875	Nr1d1	11	-1	98767932	98775333
ENSMUSG00000019761	-1.03018	2.12122	2.71877	0.0991743	0.967875	Krt10	11	-1	99385254	99389364
ENSMUSG00000001240	1.03203	3.28476	3.23822	0.0719386	0.967875	Ramp2	11	1	101246028	101259546
ENSMUSG00000059995	1.09648	3.85698	5.26441	0.0217659	0.967875	Atxn7l3	11	-1	102289300	102296631
ENSMUSG00000020935	-1.02671	3.53826	5.46339	0.0194189	0.967875	Dcakd	11	-1	102994047	103028333
ENSMUSG00000020717	0.479694	5.93568	3.58735	0.0582212	0.967875	Pecam1	11	-1	106654217	106750628
ENSMUSG00000040481	0.474941	6.51423	3.66531	0.0555562	0.967875	Bptf	11	-1	107033081	107132127
ENSMUSG00000015542	-0.959169	3.94569	4.03066	0.0446804	0.967875	Nat9	11	-1	115182832	115187859
ENSMUSG00000020780	-0.621229	5.27751	2.9884	0.0838632	0.967875	Srp68	11	-1	116245166	116274217
ENSMUSG00000020802	0.373434	5.92317	2.87268	0.0900947	0.967875	Ube2o	11	-1	116537740	116581447
ENSMUSG00000020823	-1.04811	2.65946	3.89935	0.0483047	0.967875	Sec14l1	11	1	117115168	117159268
ENSMUSG00000025377	-0.625466	4.34772	2.76192	0.0965323	0.967875	Tepsin	11	-1	120090531	120098731
ENSMUSG00000057594	-1.32573	3.48185	4.44955	0.0349105	0.967875	Arl16	11	-1	120464866	120467607
ENSMUSG00000039640	0.384774	6.87825	3.20222	0.0735385	0.967875	Mrpl12	11	1	120484613	120489065
ENSMUSG00000025155	-0.553347	6.17888	4.53844	0.0331418	0.967875	Dus1l	11	-1	120789201	120796403
ENSMUSG00000025163	-0.91502	3.55558	4.8368	0.0278585	0.967875	Cd7	11	-1	121036747	121039418
ENSMUSG00000039307	-1.38153	2.10708	5.35486	0.0206646	0.967875	Hexdc	11	1	121204433	121222655
ENSMUSG00000050244	0.68912	7.12769	5.67733	0.0171855	0.967875	Heatr1	13	1	12395027	12440289
ENSMUSG00000057554	-0.577778	6.91621	3.76371	0.0523762	0.967875	Lgals8	13	-1	12439415	12464944
ENSMUSG00000049539	-0.827907	2.838	2.73942	0.0979005	0.967875	Hist1h1a	13	1	23763666	23764406
ENSMUSG00000064140	-0.582598	5.18514	2.6747	0.101954	0.967875	Trim38	13	1	23769913	23791528
ENSMUSG00000021400	-0.985631	4.55101	4.81315	0.0282434	0.967875	Wrnip1	13	1	32802038	32822609
ENSMUSG00000060147	-0.765031	6.15601	4.204	0.0403288	0.967875	Serpinb6a	13	-1	33917918	34002794
ENSMUSG00000058672	-1.3151	3.18412	4.24422	0.0393842	0.967875	Tubb2a	13	-1	34074274	34078007
ENSMUSG00000071451	0.590993	4.45828	2.82328	0.0929062	0.967875	Psmg4	13	1	34162964	34178173
ENSMUSG00000038991	-1.15067	3.62007	3.27306	0.0704261	0.967875	Txndc5	13	-1	38500079	38528824
ENSMUSG00000021360	0.732566	3.40415	2.80054	0.0942327	0.967875	Gcnt2	13	1	40859754	40960892
ENSMUSG00000063200	0.410671	7.05189	3.22825	0.0723779	0.967875	Nol7	13	1	43398390	43407097
ENSMUSG00000021374	0.405149	7.16962	2.62442	0.105231	0.967875	Nup153	13	-1	46679905	46727940
ENSMUSG00000038014	0.512417	6.87273	3.61509	0.0572576	0.967875	Fam120a	13	-1	48879219	48968017
ENSMUSG00000021481	0.821535	2.95847	2.79277	0.0946905	0.967875	Zfp346	13	1	55105311	55134825
ENSMUSG00000005312	-0.371446	8.11226	3.41979	0.064419	0.967875	Ubqln1	13	-1	58176156	58215653
ENSMUSG00000113626	-0.637855	4.77125	3.13151	0.0767926	0.967875	Gm7240	13	1	61804257	61861675
ENSMUSG00000113603	0.850177	2.89034	2.62141	0.105431	0.967875	Gm47004	13	1	64262114	64264374
ENSMUSG00000110393	1.22757	2.35622	4.90629	0.026759	0.967875	Gm36445	13	1	65241753	65250154
ENSMUSG00000069206	-0.741323	3.58572	3.18769	0.074195	0.967875	Zfp874a	13	-1	67424549	67451624
ENSMUSG00000034575	0.954252	3.03209	4.95919	0.0259524	0.967875	Tent4a	13	-1	69497959	69534617
ENSMUSG00000034525	0.673614	5.48164	4.40697	0.0357923	0.967875	Ice1	13	-1	70551707	70637634
ENSMUSG00000069184	-1.03457	2.69588	2.98395	0.0840937	0.967875	Zfp72	13	-1	74369326	74390836
ENSMUSG00000021690	0.879928	5.97557	5.7562	0.0164306	0.967875	Jmy	13	-1	93430101	93499808
ENSMUSG00000049233	-0.812645	2.84683	2.71501	0.0994084	0.967875	Apoo-ps	13	-1	107414144	107414729
ENSMUSG00000021696	-0.931935	5.46684	2.99521	0.0835111	0.967875	Elovl7	13	1	108214404	108285683
ENSMUSG00000021759	-0.466018	6.41399	3.60904	0.0574663	0.967875	Plpp1	13	1	112800792	112867894
ENSMUSG00000042284	1.13785	3.56812	2.91859	0.0875641	0.967875	Itga1	13	-1	114953096	115101964
ENSMUSG00000020652	0.889361	3.65363	4.37088	0.0365581	0.967875	Cenpo	12	-1	4196004	4234294
ENSMUSG00000054364	0.733556	3.7937	2.97219	0.0847069	0.967875	Rhob	12	-1	8497661	8500009
ENSMUSG00000066637	0.813148	3.20094	2.6951	0.100657	0.967875	Ttc32	12	1	9029997	9041988
ENSMUSG00000020571	-1.31099	6.06743	2.70026	0.100332	0.967875	Pdia6	12	1	17266545	17284770
ENSMUSG00000011179	0.463357	11.4663	3.04045	0.0812134	0.967875	Odc1	12	1	17544794	17551505
ENSMUSG00000114025	-0.813195	5.71341	3.82462	0.0505049	0.967875	Gm49331	12	1	17902389	17904675
ENSMUSG00000020653	0.741536	4.3987	3.92332	0.0476207	0.967875	Klf11	12	1	24651274	24662789
ENSMUSG00000036333	0.549962	6.15518	3.36234	0.0667033	0.967875	Kidins220	12	1	24974925	25063152
ENSMUSG00000002900	-1.26907	6.32519	2.75473	0.0969674	0.967875	Lamb1	12	1	31265234	31329644
ENSMUSG00000020664	-0.621697	6.10852	2.64438	0.103916	0.967875	Dld	12	-1	31331277	31351453
ENSMUSG00000020570	-0.638036	5.74499	2.79355	0.0946444	0.967875	Sypl	12	1	32953891	32979860
ENSMUSG00000001627	0.495944	7.40595	5.31508	0.0211417	0.967875	Ifrd1	12	-1	40201567	40248504
ENSMUSG00000021025	0.993241	3.81875	4.21988	0.0399529	0.967875	Nfkbia	12	-1	55489410	55492647
ENSMUSG00000035451	1.18618	4.75947	3.2615	0.0709243	0.967875	Foxa1	12	-1	57540628	57546916
ENSMUSG00000035329	0.870923	5.58811	4.43111	0.0352895	0.967875	Fbxo33	12	-1	59200655	59219725
ENSMUSG00000021068	0.610017	6.84057	2.85836	0.0909	0.967875	Nin	12	-1	70011435	70113717
ENSMUSG00000021094	-1.17178	3.88555	5.18108	0.0228342	0.967875	Dhrs7	12	-1	72650353	72664909
ENSMUSG00000112989	1.32632	2.85574	5.7184	0.016788	0.967875	Gm48143	12	-1	72740555	72741582
ENSMUSG00000021109	-2.20059	4.3516	5.57358	0.0182335	0.967875	Hif1a	12	1	73901375	73947530
ENSMUSG00000021054	0.696175	8.16853	4.61559	0.0316826	0.967875	Sgpp1	12	-1	75714249	75735729
ENSMUSG00000042808	-1.26613	4.36905	3.30824	0.0689335	0.967875	Gpx2	12	-1	76792333	76795554
ENSMUSG00000021125	-1.33615	2.40285	4.90872	0.0267215	0.967875	Arg2	12	1	79130777	79156301
ENSMUSG00000021133	0.505621	4.97373	3.01961	0.0822631	0.967875	Susd6	12	1	80790510	80880835
ENSMUSG00000021140	0.619618	4.88124	2.94414	0.0861894	0.967875	Pcnx	12	1	81860023	82000924
ENSMUSG00000010608	0.404344	7.66706	3.75698	0.0525875	0.967875	Rbm25	12	1	83631236	83683123
ENSMUSG00000046791	-0.471203	4.78063	2.77121	0.0959734	0.967875	Riox1	12	1	83950608	83952951
ENSMUSG00000085793	0.740709	4.18811	3.9061	0.048111	0.967875	Lin52	12	1	84451422	84546145
ENSMUSG00000034168	0.499651	5.18269	2.91531	0.0877425	0.967875	Irf2bpl	12	-1	86880701	86884798
ENSMUSG00000034157	-0.883869	2.43894	2.68586	0.101243	0.967875	Cipc	12	1	86947043	86965362
ENSMUSG00000021033	-0.65613	4.10546	3.41282	0.0646918	0.967875	Gstz1	12	1	87147165	87164723
ENSMUSG00000021037	-0.521256	6.97109	5.21324	0.0224156	0.967875	Ahsa1	12	1	87266479	87273998
ENSMUSG00000020961	-1.24504	2.2952	4.32869	0.0374752	0.967875	Ston2	12	-1	91633009	91788387
ENSMUSG00000021003	0.904873	3.1691	3.35261	0.0670984	0.967875	Galc	12	-1	98202294	98259459
ENSMUSG00000041415	0.617101	5.17078	4.28508	0.0384483	0.967875	Dicer1	12	-1	104687742	104751952
ENSMUSG00000054150	1.03652	4.19876	4.66777	0.0307337	0.967875	Syne3	12	-1	104929933	105009809
ENSMUSG00000041341	0.668297	6.46206	3.60482	0.0576124	0.967875	Atg2b	12	-1	105616136	105685211
ENSMUSG00000021264	0.783238	6.69925	4.07075	0.043632	0.967875	Yy1	12	1	108792973	108820148
ENSMUSG00000021266	-0.623145	6.12561	4.96295	0.025896	0.967875	Wars	12	-1	108860030	108894174
ENSMUSG00000007411	0.491468	6.48595	5.0098	0.0252041	0.967875	Mark3	12	1	111574523	111656221
ENSMUSG00000001270	-0.403892	9.82996	4.32724	0.0375071	0.967875	Ckb	12	-1	111669361	111672338
ENSMUSG00000064326	0.483456	7.03728	2.75392	0.0970163	0.967875	Siva1	12	1	112644679	112649149
ENSMUSG00000001729	0.831008	4.37288	3.16607	0.075183	0.967875	Akt1	12	-1	112653821	112674884
ENSMUSG00000006356	-0.462852	8.96227	3.02213	0.0821354	0.967875	Crip2	12	1	113140236	113145506
ENSMUSG00000106239	0.851283	3.34032	3.18988	0.0740954	0.967875	Gm9260	12	-1	115982263	115993370
ENSMUSG00000042029	0.463786	6.43518	2.76194	0.0965311	0.967875	Ncapg2	12	1	116405402	116463731
ENSMUSG00000021908	-0.66022	3.56411	2.87753	0.0898235	0.967875	Gm6768	12	1	119260978	119262855
ENSMUSG00000022186	-1.18432	3.32234	2.65595	0.103163	0.967875	Oxct1	15	1	4026383	4155344
ENSMUSG00000022142	0.410242	6.6019	4.31044	0.0378792	0.967875	Nup155	15	1	8109273	8161247
ENSMUSG00000022141	0.459915	6.18186	2.90042	0.0885564	0.967875	Nipbl	15	-1	8290617	8444463
ENSMUSG00000044224	0.568332	7.38528	3.14226	0.0762879	0.967875	Dnajc21	15	-1	10446756	10470516
ENSMUSG00000022246	-1.22715	3.31783	3.1593	0.0754955	0.967875	Rai14	15	-1	10568969	10714624
ENSMUSG00000022234	-0.314891	9.21934	2.71708	0.0992794	0.967875	Cct5	15	-1	31590800	31601804
ENSMUSG00000022231	-1.57256	3.62105	4.39351	0.036076	0.967875	Sema5a	15	1	32244810	32696341
ENSMUSG00000022325	0.500037	4.79797	3.11428	0.0776089	0.967875	Pop1	15	1	34495304	34530648
ENSMUSG00000022283	0.468882	9.06784	2.67616	0.101861	0.967875	Pabpc1	15	-1	36595661	36609668
ENSMUSG00000022314	0.441429	7.68773	2.86489	0.0905321	0.967875	Rad21	15	-1	51962240	51991747
ENSMUSG00000037343	0.567664	6.53608	5.38311	0.0203326	0.967875	Taf2	15	-1	55015131	55072152
ENSMUSG00000015002	-0.899152	4.70525	4.2172	0.0400161	0.967875	Efr3a	15	1	65787034	65873816
ENSMUSG00000079020	0.648477	5.65326	4.8867	0.0270644	0.967875	Slc45a4	15	-1	73577424	73645762
ENSMUSG00000075602	0.706935	4.72228	3.32534	0.0682198	0.967875	Ly6a	15	-1	74994877	74998031
ENSMUSG00000022551	-0.524808	7.17987	4.18852	0.0406985	0.967875	Cyc1	15	1	76343523	76346260
ENSMUSG00000022553	-0.493654	5.73077	3.01358	0.0825696	0.967875	Maf1	15	1	76351294	76354380
ENSMUSG00000096210	-0.806085	3.66236	2.99525	0.0835088	0.967875	H1f0	15	1	79028450	79030504
ENSMUSG00000006378	-0.872674	3.67515	2.82721	0.0926791	0.967875	Gcat	15	1	79030874	79038353
ENSMUSG00000055065	0.474746	7.15791	4.15002	0.0416341	0.967875	Ddx17	15	-1	79527736	79546741
ENSMUSG00000022414	-1.3686	2.24252	2.95208	0.0857669	0.967875	Tab1	15	1	80133127	80161707
ENSMUSG00000061633	-0.98006	4.02527	2.97505	0.0845575	0.967875	1700029P11Rik	15	1	81980540	81981563
ENSMUSG00000016664	-1.24789	4.23886	3.32877	0.068078	0.967875	Pacsin2	15	-1	83375607	83464606
ENSMUSG00000078954	-1.27074	3.66926	3.87531	0.0490012	0.967875	Arhgap8	15	1	84720052	84772207
ENSMUSG00000036046	0.652875	6.07132	4.54255	0.0330623	0.967875	5031439G07Rik	15	-1	84943936	84988551
ENSMUSG00000022382	-1.33628	4.3713	2.98876	0.0838443	0.967875	Wnt7b	15	-1	85535437	85582473
ENSMUSG00000022620	-1.40225	2.99273	5.1086	0.0238076	0.967875	Arsa	15	-1	89472476	89477425
ENSMUSG00000022621	-0.77395	3.66354	3.70161	0.0543599	0.967875	Rabl2	15	-1	89582533	89591923
ENSMUSG00000052560	-1.51466	3.88403	3.25229	0.0713237	0.967875	Cpne8	15	-1	90487482	90679432
ENSMUSG00000022464	-0.92699	5.13434	2.6266	0.105087	0.967875	Slc38a4	15	-1	96994820	97055956
ENSMUSG00000048218	1.04468	2.26062	2.89539	0.0888334	0.967875	Amigo2	15	-1	97244125	97247287
ENSMUSG00000022992	-0.42708	5.74841	2.76183	0.0965377	0.967875	Kansl2	15	-1	98517658	98534264
ENSMUSG00000022994	1.34455	2.44413	4.57256	0.032488	0.967875	Adcy6	15	-1	98589973	98610076
ENSMUSG00000023034	-1.07285	3.46336	4.33107	0.0374227	0.967875	Nr4a1	15	1	101254269	101274795
ENSMUSG00000049382	-1.27731	5.45331	2.64142	0.10411	0.967875	Krt8	15	-1	101996698	102004482
ENSMUSG00000001281	0.762013	4.4126	3.58149	0.0584266	0.967875	Itgb7	15	-1	102215995	102231944
ENSMUSG00000001285	0.577589	5.73094	3.94349	0.0470532	0.967875	Myg1	15	1	102331709	102338139
ENSMUSG00000056851	0.429471	5.47619	2.93325	0.0867727	0.967875	Pcbp2	15	1	102470539	102500061
ENSMUSG00000022487	-0.781771	4.06375	3.83959	0.0500558	0.967875	Gtsf1	15	-1	103402405	103430470
ENSMUSG00000005580	0.692961	4.60711	3.04236	0.0811179	0.967875	Adcy9	16	-1	4287529	4420498
ENSMUSG00000014303	1.17168	3.53268	3.00611	0.0829509	0.967875	Glis2	16	1	4594713	4624924
ENSMUSG00000014301	0.431913	6.6818	2.62402	0.105257	0.967875	Pam16	16	-1	4616464	4624988
ENSMUSG00000004069	-0.595531	5.92804	5.29775	0.021353	0.967875	Dnaja3	16	1	4639989	4707695
ENSMUSG00000063445	-1.63683	2.08642	5.74982	0.0164904	0.967875	Nmral1	16	-1	4710059	4719356
ENSMUSG00000039473	0.625579	5.90475	5.70907	0.0168774	0.967875	Ubn1	16	1	5050057	5086289
ENSMUSG00000022710	0.460598	8.12028	3.76434	0.0523566	0.967875	Usp7	16	-1	8689595	8792308
ENSMUSG00000071671	1.1546	2.03629	3.08295	0.0791167	0.967875	Gm10343	16	1	10801381	10801713
ENSMUSG00000022789	-0.871192	6.43508	4.74245	0.0294272	0.967875	Dnm1l	16	-1	16312230	16358959
ENSMUSG00000012114	-0.541531	5.21406	3.21465	0.0729818	0.967875	Med15	16	-1	17651208	17732891
ENSMUSG00000022750	-0.821378	4.3852	2.80916	0.0937274	0.967875	Klhl22	16	1	17759618	17793382
ENSMUSG00000022817	0.560941	6.49712	2.64157	0.104101	0.967875	Itgb5	16	1	33829665	33949338
ENSMUSG00000022833	-0.866693	3.34924	3.61549	0.0572438	0.967875	Ccdc14	16	1	34690616	34725202
ENSMUSG00000035376	-0.812786	4.55178	5.19741	0.0226206	0.967875	Hacd2	16	1	35022428	35109177
ENSMUSG00000034206	0.629115	5.60714	4.82918	0.027982	0.967875	Polq	16	1	37011786	37095417
ENSMUSG00000034064	-0.763167	5.79485	2.7451	0.0975529	0.967875	Poglut1	16	-1	38525137	38550258
ENSMUSG00000043065	0.772925	2.69323	2.92416	0.0872627	0.967875	Spice1	16	1	44347121	44388497
ENSMUSG00000036208	0.524447	5.02623	2.72504	0.0987855	0.967875	Nepro	16	1	44724301	44737284
ENSMUSG00000072419	-0.418173	8.8128	3.52612	0.060409	0.967875	Dppa2	16	1	48303908	48319723
ENSMUSG00000022604	0.878877	3.4089	2.98757	0.0839061	0.967875	Cep97	16	-1	55899888	55934855
ENSMUSG00000044763	-0.45477	5.3305	3.36805	0.0664723	0.967875	Trmt10c	16	-1	56032609	56037819
ENSMUSG00000052917	-1.06119	2.55806	3.11441	0.0776024	0.967875	Senp7	16	1	56048338	56190012
ENSMUSG00000022752	0.383936	8.61266	2.93161	0.0868608	0.967875	Tomm70a	16	1	57121703	57156705
ENSMUSG00000022742	0.612336	4.49539	4.11143	0.0425942	0.967875	Cpox	16	1	58670292	58717636
ENSMUSG00000002489	0.600982	4.62246	3.8135	0.0508411	0.967875	Tiam1	16	-1	89787111	90143769
ENSMUSG00000022962	-0.390901	6.61042	2.97808	0.0843993	0.967875	Gart	16	-1	91621186	91646952
ENSMUSG00000089774	0.707782	7.20492	2.95347	0.0856931	0.967875	Slc5a3	16	1	92058322	92087473
ENSMUSG00000040681	-0.405395	7.03336	3.03258	0.081608	0.967875	Hmgn1	16	-1	96120618	96127729
ENSMUSG00000095687	1.00158	4.43357	3.00469	0.0830237	0.967875	Rnaset2a	17	-1	8115445	8148097
ENSMUSG00000062078	0.474386	6.69174	3.31635	0.0685938	0.967875	Qk	17	-1	10202601	10319854
ENSMUSG00000023830	0.714395	7.85287	5.54177	0.0185678	0.967875	Igf2r	17	-1	12682406	12769664
ENSMUSG00000044501	-0.959802	2.61329	2.78131	0.0953699	0.967875	Zfp758	17	1	22361453	22377281
ENSMUSG00000041319	-0.548404	5.73867	3.43846	0.0636948	0.967875	Thoc6	17	-1	23668614	23673882
ENSMUSG00000039218	0.561614	7.53151	4.24245	0.0394253	0.967875	Srrm2	17	1	23790532	23824741
ENSMUSG00000052752	-0.409395	5.83884	2.63672	0.104419	0.967875	Traf7	17	-1	24508562	24527938
ENSMUSG00000089764	0.960921	2.85851	2.80478	0.0939838	0.967875	Gm16580	17	1	26269337	26270384
ENSMUSG00000048249	0.916203	6.17404	5.33986	0.0208431	0.967875	Crebrf	17	1	26715650	26776635
ENSMUSG00000091614	-0.979899	1.92111	2.66246	0.102742	0.967875	Gm17657	17	-1	29518642	29549638
ENSMUSG00000002076	-1.52668	2.84596	4.05947	0.0439242	0.967875	Hsf2bp	17	-1	31944769	32034508
ENSMUSG00000077450	-0.606448	5.16851	4.73201	0.0296063	0.967875	Rab11b	17	-1	33742484	33760530
ENSMUSG00000039656	0.565791	4.6074	3.60873	0.0574768	0.967875	Rxrb	17	1	34031812	34038393
ENSMUSG00000060586	0.988852	2.24904	2.82912	0.0925688	0.967875	H2-Eb1	17	1	34305877	34316199
ENSMUSG00000015468	0.867683	2.13737	2.84127	0.0918717	0.967875	Notch4	17	1	34564268	34588503
ENSMUSG00000015478	-0.600271	4.75777	3.02287	0.0820978	0.967875	Rnf5	17	-1	34601091	34603690
ENSMUSG00000034254	-0.792242	3.7852	2.74765	0.0973977	0.967875	Agpat1	17	1	34604262	34613449
ENSMUSG00000013787	0.537751	4.84426	2.82524	0.0927932	0.967875	Ehmt2	17	1	34898469	34914052
ENSMUSG00000045409	0.716478	5.45672	4.83136	0.0279465	0.967875	Trim39	17	-1	36258873	36272247
ENSMUSG00000097971	0.636503	16.4682	2.93373	0.086747	0.967875	Gm26917	17	1	39843013	39846341
ENSMUSG00000023942	-0.922379	2.50313	2.73795	0.0979902	0.967875	Slc29a1	17	-1	45585200	45599606
ENSMUSG00000034729	0.53909	5.86127	3.90783	0.0480616	0.967875	Mrps10	17	1	47368887	47381417
ENSMUSG00000034165	-0.466455	7.75437	3.3317	0.0679566	0.967875	Ccnd3	17	1	47505051	47599691
ENSMUSG00000023994	0.648202	4.11908	3.37164	0.0663276	0.967875	Nfya	17	-1	48386885	48409906
ENSMUSG00000023923	-1.01958	2.95551	2.96171	0.0852577	0.967875	Tbc1d5	17	-1	50733124	51179352
ENSMUSG00000001228	-1.27364	4.99579	2.70915	0.0997743	0.967875	Uhrf1	17	1	56303321	56323486
ENSMUSG00000042625	0.491062	5.00242	3.0243	0.0820256	0.967875	Safb2	17	-1	56560965	56584585
ENSMUSG00000024228	-1.00286	4.82767	3.61938	0.05711	0.967875	Nudt12	17	-1	58999618	59013372
ENSMUSG00000000127	-1.38317	2.88712	3.47465	0.062316	0.967875	Fer	17	1	63863062	64139496
ENSMUSG00000056515	-1.02269	4.73006	3.73433	0.0533049	0.967875	Rab31	17	-1	65651729	65772752
ENSMUSG00000085492	0.973403	4.05607	2.84125	0.0918729	0.967875	Trmt61b	17	-1	71557027	71598755
ENSMUSG00000024234	-0.646157	5.32649	4.73405	0.0295711	0.967875	Mtpap	18	1	4375592	4397330
ENSMUSG00000050945	-1.04141	2.87529	4.91422	0.0266365	0.967875	Zfp438	18	-1	5210029	5334807
ENSMUSG00000073639	-0.451952	7.4864	4.17597	0.041001	0.967875	Rab18	18	1	6733905	6794429
ENSMUSG00000024410	-0.408628	7.06383	3.1165	0.077503	0.967875	Rmc1	18	1	12168717	12190658
ENSMUSG00000053740	-0.614707	5.36644	3.04359	0.0810563	0.967875	Gm6457	18	1	14570147	14570638
ENSMUSG00000024270	0.78918	5.00792	4.91151	0.0266783	0.967875	Slc39a6	18	-1	24579881	24603817
ENSMUSG00000034300	0.689198	4.08123	3.79244	0.0514846	0.967875	Fam53c	18	1	34758906	34773760
ENSMUSG00000024346	-0.511794	5.69159	3.91312	0.0479107	0.967875	Pfdn1	18	-1	36403679	36454495
ENSMUSG00000042705	-0.674444	4.63989	2.9726	0.0846854	0.967875	Commd10	18	1	46958816	47234284
ENSMUSG00000024597	1.0396	7.72967	5.13481	0.0234507	0.967875	Slc12a2	18	1	57878678	57946821
ENSMUSG00000024601	-1.0513	5.25742	4.27773	0.038615	0.967875	Isoc1	18	1	58659482	58679570
ENSMUSG00000054008	0.533181	6.36838	3.11515	0.0775672	0.967875	Ndst1	18	-1	60685978	60713389
ENSMUSG00000024521	0.749085	3.45125	4.3097	0.0378957	0.967875	Pmaip1	18	1	66458604	66465550
ENSMUSG00000024530	1.45378	2.95284	3.41246	0.0647061	0.967875	Prelid3a	18	1	67464849	67480581
ENSMUSG00000024533	1.41935	1.92161	3.61903	0.0571223	0.967875	Spire1	18	-1	67488209	67610790
ENSMUSG00000025885	-1.06161	3.2006	2.65993	0.102905	0.967875	Myo5b	18	1	74440936	74771493
ENSMUSG00000036880	-0.859079	4.53335	3.40269	0.0650901	0.967875	Acaa2	18	1	74779197	74806207
ENSMUSG00000024563	-0.646632	5.5123	5.52318	0.0187662	0.967875	Smad2	18	1	76241580	76305731
ENSMUSG00000039840	0.498783	5.31655	3.31796	0.0685269	0.967875	Epg5	18	1	77938467	78035027
ENSMUSG00000053950	-1.0939	4.23932	3.60145	0.0577291	0.967875	Adnp2	18	-1	80126311	80151482
ENSMUSG00000024646	-0.999469	4.96784	2.90782	0.0881511	0.967875	Cyb5a	18	1	84851338	84880401
ENSMUSG00000024843	0.777333	9.27856	2.91048	0.0880055	0.967875	Chka	19	1	3851773	3894369
ENSMUSG00000024830	-0.631	4.44114	3.155	0.0756949	0.967875	Rps6kb2	19	-1	4156713	4163354
ENSMUSG00000067889	0.458105	5.77894	2.78961	0.0948776	0.967875	Sptbn2	19	1	4711208	4752353
ENSMUSG00000063904	-0.480673	5.22064	2.76461	0.0963703	0.967875	Dpp3	19	-1	4907229	4928287
ENSMUSG00000004054	0.872936	3.52712	3.5753	0.058645	0.967875	Map3k11	19	1	5689131	5702862
ENSMUSG00000095690	-0.724677	3.54354	2.82087	0.0930457	0.967875	Rab11b-ps2	19	-1	7398421	7399077
ENSMUSG00000010095	-0.573395	7.16527	3.22249	0.0726331	0.967875	Slc3a2	19	-1	8706882	8723369
ENSMUSG00000024661	-0.43314	8.86068	3.63564	0.0565549	0.967875	Fth1	19	1	9982703	9985092
ENSMUSG00000024666	-1.02802	3.48242	5.27789	0.0215979	0.967875	Tmem138	19	-1	10570478	10577362
ENSMUSG00000041488	-0.73995	5.23446	3.0469	0.0808912	0.967875	Stx3	19	-1	11775118	11819403
ENSMUSG00000051548	-1.38016	2.14188	3.77384	0.0520599	0.967875	Gm6365	19	-1	11877615	11878358
ENSMUSG00000024687	0.739433	5.54641	3.1948	0.0738728	0.967875	Osbp	19	1	11965844	11994105
ENSMUSG00000057503	0.616325	5.73851	3.00421	0.0830483	0.967875	Olfr1459	19	-1	13138021	13149549
ENSMUSG00000024642	0.744777	6.65571	4.58974	0.0321639	0.967875	Tle4	19	-1	14448072	14598051
ENSMUSG00000024725	-0.534838	6.16297	2.68989	0.100987	0.967875	Ostf1	19	-1	18579328	18631789
ENSMUSG00000024726	-0.694803	5.2669	4.02212	0.0449074	0.967875	Carnmt1	19	1	18670780	18704788
ENSMUSG00000059363	1.12919	3.15294	4.785	0.0287086	0.967875	Fxn	19	-1	24261453	24280605
ENSMUSG00000046324	0.447291	7.12727	3.58098	0.0584446	0.967875	Ermp1	19	-1	29608214	29648415
ENSMUSG00000024805	0.488568	6.00364	2.96574	0.0850455	0.967875	Pcgf5	19	1	36348309	36460970
ENSMUSG00000039652	0.840442	4.65861	5.36707	0.0205204	0.967875	Cpeb3	19	-1	37021291	37208601
ENSMUSG00000024989	0.819042	2.64684	2.63782	0.104347	0.967875	Cep55	19	1	38055025	38074425
ENSMUSG00000055044	-1.08332	5.07352	5.31346	0.0211613	0.967875	Pdlim1	19	-1	40221173	40271842
ENSMUSG00000025006	0.624362	6.44026	4.30875	0.0379168	0.967875	Sorbs1	19	-1	40294753	40513779
ENSMUSG00000044065	-0.530056	5.73798	3.79331	0.0514578	0.967875	Gm9788	19	1	41459813	41460718
ENSMUSG00000018820	0.595755	5.64949	4.17748	0.0409645	0.967875	Zfyve27	19	1	42163951	42194590
ENSMUSG00000025190	-0.59804	6.72366	4.064	0.0438066	0.967875	Got1	19	-1	43499752	43524605
ENSMUSG00000025223	0.571175	6.7119	3.99362	0.0456728	0.967875	Ldb1	19	-1	46032593	46045214
ENSMUSG00000025034	-1.2174	3.97278	5.45649	0.0194958	0.967875	Trim8	19	1	46501648	46516444
ENSMUSG00000003555	-1.69559	2.00784	4.62838	0.0314472	0.967875	Cyp17a1	19	-1	46667165	46672974
ENSMUSG00000064105	-0.725395	4.8536	4.5798	0.0323509	0.967875	Cnnm2	19	1	46761596	46878795
ENSMUSG00000025049	0.726974	4.23501	2.94636	0.0860712	0.967875	Taf5	19	1	47067748	47083479
ENSMUSG00000025027	-0.521786	6.65319	3.85904	0.0494787	0.967875	Xpnpep1	19	-1	52943417	53040214
ENSMUSG00000024982	-1.06579	4.70794	5.55286	0.0184505	0.967875	Zdhhc6	19	-1	55271291	55316032
ENSMUSG00000024985	-1.43384	2.67137	4.16701	0.0412184	0.967875	Tcf7l2	19	1	55741810	55933654
ENSMUSG00000025077	-0.877071	3.65345	3.81195	0.0508883	0.967875	Dclre1a	19	-1	56529167	56548222
ENSMUSG00000074746	0.81916	5.7394	5.21159	0.0224368	0.967875	Pdzd8	19	-1	59296084	59345780
ENSMUSG00000063698	1.00324	2.38636	2.75217	0.0971226	0.967875	Sfxn4	19	-1	60837277	60861479
ENSMUSG00000064340	0.603163	6.16575	5.07984	0.0242056	0.967875	mt-Tl1	MT	1	2676	2750
ENSMUSG00000064343	1.25715	2.78487	5.67704	0.0171884	0.967875	mt-Tq	MT	-1	3772	3842
ENSMUSG00000064351	-0.63757	10.5774	4.05965	0.0439197	0.967875	mt-Co1	MT	1	5328	6872
ENSMUSG00000062093	0.627477	4.27418	2.61679	0.105738	0.968388	Gm10110	14	-1	89896228	89899447
ENSMUSG00000026064	-0.39591	7.62666	2.42131	0.119695	0.968602	Ptp4a1	1	-1	30940302	30949309
ENSMUSG00000045216	0.718306	4.60161	2.2705	0.131857	0.968602	Hs6st1	1	1	36068400	36106446
ENSMUSG00000026087	-0.324678	6.65263	2.00609	0.156668	0.968602	Mrpl30	1	1	37890477	37898535
ENSMUSG00000060679	-0.35789	5.75281	2.04167	0.153042	0.968602	Mrps9	1	1	42851233	42905683
ENSMUSG00000025980	-0.494233	8.16706	1.94533	0.163091	0.968602	Hspd1	1	-1	55077835	55088243
ENSMUSG00000081382	0.737662	2.50794	2.27921	0.131118	0.968602	Rpl18-ps1	1	1	60900898	60901422
ENSMUSG00000040865	0.310926	7.35802	2.04141	0.153067	0.968602	Ino80d	1	-1	62958418	63114667
ENSMUSG00000025962	-0.451038	5.31298	2.11221	0.146128	0.968602	Fastkd2	1	1	63730614	63754655
ENSMUSG00000026004	0.848436	2.88795	2.47911	0.115368	0.968602	Kansl1l	1	-1	66719248	66817562
ENSMUSG00000026202	-0.550541	6.74099	2.03705	0.153507	0.968602	Tuba4a	1	-1	75214228	75219865
ENSMUSG00000026209	-0.440409	6.68307	2.23136	0.135235	0.968602	Dnpep	1	-1	75307896	75317990
ENSMUSG00000032883	0.439331	5.75601	2.55966	0.109622	0.968602	Acsl3	1	1	78657825	78707743
ENSMUSG00000073633	0.772499	2.25296	2.0089	0.156379	0.968602	Fbxo36	1	1	84839841	84900487
ENSMUSG00000073628	0.878046	2.72619	1.94396	0.163239	0.968602	Gm10552	1	-1	85604085	85611896
ENSMUSG00000034292	-0.811501	2.66579	2.40726	0.120773	0.968602	Traf3ip1	1	1	91494647	91529307
ENSMUSG00000026321	1.01657	2.10167	2.16035	0.141612	0.968602	Tnfrsf11a	1	1	105780718	105847981
ENSMUSG00000026389	0.383164	6.74745	1.96463	0.161019	0.968602	Steap3	1	-1	120190757	120272705
ENSMUSG00000099471	0.745509	2.29689	2.49948	0.113884	0.968602	Gm8451	1	-1	127282662	127283108
ENSMUSG00000036104	0.438113	5.06786	2.61228	0.106039	0.968602	Rab3gap1	1	1	127868773	127943868
ENSMUSG00000026399	-1.29619	2.06457	2.38459	0.122537	0.968602	Cd55	1	-1	130439027	130462744
ENSMUSG00000026436	0.644406	4.33449	2.43698	0.118504	0.968602	Elk4	1	1	132007607	132032612
ENSMUSG00000041757	0.856603	3.38229	2.49857	0.11395	0.968602	Plekha6	1	1	133164210	133303435
ENSMUSG00000003051	-0.786168	7.695	2.22773	0.135553	0.968602	Elf3	1	-1	135253575	135258568
ENSMUSG00000041782	-1.58232	3.20445	2.24773	0.13381	0.968602	Lad1	1	1	135818598	135833342
ENSMUSG00000026484	0.331747	6.64228	1.98622	0.158737	0.968602	Rnf2	1	-1	151458004	151500955
ENSMUSG00000026480	-0.993285	2.1981	2.53103	0.111627	0.968602	Ncf2	1	1	152800194	152836991
ENSMUSG00000042772	0.410528	6.67772	1.98811	0.158538	0.968602	Smg7	1	-1	152836995	152902646
ENSMUSG00000060985	0.749573	3.17286	1.99304	0.158023	0.968602	Tdrd5	1	-1	156255296	156303664
ENSMUSG00000040782	0.361784	6.16596	2.18235	0.139601	0.968602	Cop1	1	1	159232320	159347640
ENSMUSG00000026683	-0.609615	4.14631	1.98277	0.159099	0.968602	Nuf2	1	-1	169497934	169531464
ENSMUSG00000026553	-0.384373	6.9329	1.97225	0.160209	0.968602	Copa	1	1	172082529	172122330
ENSMUSG00000055067	-0.659786	4.18457	2.32655	0.127183	0.968602	Smyd3	1	-1	178951960	179518041
ENSMUSG00000026519	0.771377	2.84138	2.51765	0.112578	0.968602	Tmem63a	1	1	180942344	180975112
ENSMUSG00000103317	0.738973	4.01824	1.93423	0.164297	0.968602	Gm38359	1	-1	181967699	181969923
ENSMUSG00000038633	-0.373901	6.37155	2.21533	0.136646	0.968602	Degs1	1	-1	182275772	182282804
ENSMUSG00000039349	0.79687	6.32475	2.10596	0.146726	0.968602	C130074G19Rik	1	-1	184871926	184883218
ENSMUSG00000026608	0.503382	4.63506	2.11926	0.145457	0.968602	Kctd3	1	-1	188971095	189007841
ENSMUSG00000037474	0.389043	7.49034	1.92184	0.165654	0.968602	Dtl	1	-1	191537356	191575544
ENSMUSG00000037461	0.321873	6.2151	2.01616	0.155632	0.968602	Ints7	1	1	191575636	191623688
ENSMUSG00000026662	-0.384004	6.59145	1.95755	0.161776	0.968602	Sephs1	2	1	4881564	4910557
ENSMUSG00000026727	-0.961604	2.35917	2.01645	0.155603	0.968602	Rsu1	2	-1	13076821	13271415
ENSMUSG00000026743	0.450611	5.85138	2.03083	0.154137	0.968602	Mllt10	2	1	18055237	18212388
ENSMUSG00000051154	-0.73802	4.40773	2.36771	0.123869	0.968602	Commd3	2	1	18672384	18676231
ENSMUSG00000083563	-0.508405	6.80001	2.33515	0.126483	0.968602	Gm13340	2	-1	22588103	22589647
ENSMUSG00000036893	0.363053	5.98306	1.94988	0.1626	0.968602	Ehmt1	2	-1	24789928	24919614
ENSMUSG00000036752	-0.419232	8.58342	2.32487	0.127321	0.968602	Tubb4b	2	-1	25222160	25224702
ENSMUSG00000014867	-0.639072	6.67616	2.00313	0.156974	0.968602	Surf4	2	-1	26920040	26933928
ENSMUSG00000009614	0.769228	4.27884	2.04312	0.152896	0.968602	Sardh	2	-1	27188393	27248337
ENSMUSG00000059316	0.535318	5.13358	2.42749	0.119224	0.968602	Slc27a4	2	1	29802634	29817522
ENSMUSG00000026785	-1.24409	2.28104	2.56893	0.108982	0.968602	Pkn3	2	1	30077684	30091022
ENSMUSG00000002546	0.41071	4.88464	1.95094	0.162485	0.968602	Golga2	2	1	32287384	32307921
ENSMUSG00000026797	-0.931056	2.8178	2.57054	0.10887	0.968602	Stxbp1	2	-1	32787602	32847245
ENSMUSG00000026887	0.507915	4.79507	2.36262	0.124273	0.968602	Mrrf	2	1	36136389	36190647
ENSMUSG00000063972	0.616316	5.97282	2.05951	0.151259	0.968602	Nr6a1	2	-1	38723370	38927688
ENSMUSG00000026988	0.5928	3.72214	2.30299	0.129125	0.968602	Wdsub1	2	-1	59852364	59882591
ENSMUSG00000026914	-0.320007	8.56685	2.22155	0.136096	0.968602	Psmd14	2	1	61711694	61800376
ENSMUSG00000009207	-0.445007	5.01605	1.94994	0.162593	0.968602	Lnpk	2	-1	74520291	74579435
ENSMUSG00000051747	0.574447	5.55328	2.13003	0.144438	0.968602	Ttn	2	-1	76703980	76982547
ENSMUSG00000002103	-0.716122	3.80128	2.49695	0.114067	0.968602	Acp2	2	1	91202885	91214098
ENSMUSG00000027177	0.32778	7.82413	2.08122	0.149121	0.968602	Hipk3	2	-1	104426481	104494446
ENSMUSG00000027132	0.528988	4.80523	2.17051	0.14068	0.968602	Katnbl1	2	1	112379211	112414240
ENSMUSG00000057147	-0.406875	6.13279	2.0862	0.148635	0.968602	Dph6	2	-1	114516416	114654964
ENSMUSG00000027332	-0.641678	4.19844	2.21185	0.136955	0.968602	Ivd	2	1	118861954	118882909
ENSMUSG00000027323	-0.333474	6.33732	2.1016	0.147145	0.968602	Rad51	2	1	119112793	119147445
ENSMUSG00000027284	0.598356	4.46392	1.93252	0.164483	0.968602	Cdan1	2	-1	120716154	120850128
ENSMUSG00000035183	-1.2871	3.75943	2.50203	0.1137	0.968602	Slc24a5	2	1	125068124	125088677
ENSMUSG00000003660	0.437992	7.4818	2.48578	0.114879	0.968602	Snrnp200	2	1	127208386	127240451
ENSMUSG00000046338	-0.899314	3.15807	2.36243	0.124289	0.968602	Gpat2	2	1	127425199	127436092
ENSMUSG00000037938	-0.438011	5.72791	1.9242	0.165394	0.968602	Chchd5	2	1	129129700	129134134
ENSMUSG00000027406	-0.297216	7.47642	2.08997	0.148269	0.968602	Idh3b	2	-1	130279309	130284547
ENSMUSG00000027309	0.420073	6.58303	2.2473	0.133848	0.968602	4930402H24Rik	2	-1	130706200	130906406
ENSMUSG00000027342	-0.318889	6.47028	1.95721	0.161812	0.968602	Pcna	2	-1	132249162	132253314
ENSMUSG00000050558	-1.35441	3.16508	2.14146	0.143366	0.968602	Prokr2	2	-1	132337733	132385447
ENSMUSG00000027455	-0.295647	7.04573	2.30199	0.129209	0.968602	Nsfl1c	2	1	151494182	151511414
ENSMUSG00000042745	0.728695	3.95899	2.38841	0.122238	0.968602	Id1	2	1	152736251	152737410
ENSMUSG00000042548	0.489961	4.65425	2.42644	0.119304	0.968602	Asxl1	2	1	153345829	153404007
ENSMUSG00000061689	-0.439871	4.92607	2.43477	0.118671	0.968602	Dlgap4	2	1	156613705	156764363
ENSMUSG00000027637	-0.349732	5.81186	2.04586	0.152621	0.968602	Rab5if	2	1	156863128	156873563
ENSMUSG00000027642	-0.340398	7.41372	1.93534	0.164176	0.968602	Rpn2	2	1	157279017	157326319
ENSMUSG00000037761	0.822439	5.05652	2.25774	0.132948	0.968602	Actr5	2	1	158624888	158639211
ENSMUSG00000048486	0.608607	4.17438	2.45598	0.117078	0.968602	Fitm2	2	-1	163466379	163472629
ENSMUSG00000017679	0.456203	5.03173	2.14081	0.143426	0.968602	Ttpal	2	1	163602314	163619013
ENSMUSG00000018322	-0.566547	3.84256	1.97318	0.16011	0.968602	Tomm34	2	-1	164053540	164071169
ENSMUSG00000017299	0.551454	4.49827	2.23613	0.134818	0.968602	Dnttip1	2	1	164745983	164768607
ENSMUSG00000017760	0.296374	9.27134	1.97499	0.159919	0.968602	Ctsa	2	1	164832873	164841032
ENSMUSG00000006800	-1.16586	3.42038	2.21851	0.136365	0.968602	Sulf2	2	-1	166073089	166155663
ENSMUSG00000082519	-0.739697	3.14343	2.4222	0.119627	0.968602	Vamp7-ps	2	-1	174046619	174047273
ENSMUSG00000083817	-0.980484	1.83979	1.95994	0.16152	0.968602	Gm14400	2	-1	177225473	177228963
ENSMUSG00000038932	0.631698	4.0356	2.06456	0.150759	0.968602	Tcfl5	2	-1	180621956	180642708
ENSMUSG00000038705	0.580757	4.00639	2.33985	0.126102	0.968602	Gmeb2	2	-1	181251449	181288035
ENSMUSG00000027589	-0.969173	2.38242	2.18897	0.139002	0.968602	Pcmtd2	2	1	181837854	181857461
ENSMUSG00000082617	-0.847769	2.44367	2.49159	0.114456	0.968602	Smt3h2-ps	X	1	7752130	7752414
ENSMUSG00000031161	0.50786	5.35002	2.51608	0.112691	0.968602	Hdac6	X	-1	7930120	7947889
ENSMUSG00000039231	0.488669	5.06428	2.55472	0.109965	0.968602	Suv39h1	X	-1	8061171	8074760
ENSMUSG00000031169	0.514685	5.82931	2.6056	0.106487	0.968602	Porcn	X	-1	8193848	8206525
ENSMUSG00000036769	0.692201	3.25355	2.46079	0.11672	0.968602	Wdr44	X	1	23693051	23806025
ENSMUSG00000036932	-0.501942	5.09526	2.54428	0.110694	0.968602	Aifm1	X	-1	48474944	48513563
ENSMUSG00000025246	0.678116	4.10669	1.99684	0.157628	0.968602	Tbl1x	X	1	77511013	77662983
ENSMUSG00000034311	0.436906	5.56272	2.50902	0.113196	0.968602	Kif4	X	1	100625737	100727214
ENSMUSG00000080845	0.627821	3.97242	2.28269	0.130825	0.968602	Gm9115	X	-1	102724402	102725749
ENSMUSG00000031229	0.510015	7.61108	2.48784	0.114729	0.968602	Atrx	X	-1	105797615	105929403
ENSMUSG00000031264	-0.996091	2.85061	1.98883	0.158463	0.968602	Btk	X	-1	134542336	134583570
ENSMUSG00000080775	0.527565	3.59563	2.09426	0.147853	0.968602	Gm6368	X	1	141980175	141982321
ENSMUSG00000025261	0.379877	10.0664	2.57119	0.108826	0.968602	Huwe1	X	1	151800807	151935417
ENSMUSG00000025260	-0.551388	3.65827	2.0188	0.155362	0.968602	Hsd17b10	X	1	152001845	152004442
ENSMUSG00000025257	0.612774	3.34808	2.07224	0.150001	0.968602	Ribc1	X	-1	152004582	152016295
ENSMUSG00000067194	-0.305201	7.31455	2.25225	0.13342	0.968602	Eif1ax	X	1	159372178	159389928
ENSMUSG00000082693	-0.760254	2.88831	2.59939	0.106905	0.968602	Gm15190	X	-1	159584783	159585058
ENSMUSG00000031367	0.984093	2.68766	1.99393	0.157931	0.968602	Ap1s2	X	1	163909017	163933666
ENSMUSG00000027709	-0.447136	4.82877	1.96483	0.160997	0.968602	Mccc1	3	-1	35959312	36000678
ENSMUSG00000037270	-0.62306	4.69398	2.55258	0.110115	0.968602	4932438A13Rik	3	1	36863104	37053033
ENSMUSG00000027770	0.438698	5.34158	2.23956	0.134519	0.968602	Dhx36	3	-1	62468013	62507004
ENSMUSG00000027829	0.519745	5.10907	2.23722	0.134723	0.968602	Ccnl1	3	-1	65946151	65958249
ENSMUSG00000004895	-0.626357	3.49141	2.4758	0.115611	0.968602	Prcc	3	-1	87858903	87885608
ENSMUSG00000004896	0.51473	3.76721	2.09791	0.147501	0.968602	Rrnad1	3	-1	87922601	87930717
ENSMUSG00000028064	0.87027	2.33024	2.12219	0.145179	0.968602	Sema4a	3	-1	88435959	88461182
ENSMUSG00000074479	-0.558175	3.7345	2.03668	0.153544	0.968602	Gm10704	3	-1	88576410	88577139
ENSMUSG00000105692	-1.17503	2.27955	2.0482	0.152386	0.968602	Gm43737	3	1	89210425	89213164
ENSMUSG00000027954	0.783726	5.04588	2.38475	0.122524	0.968602	Efna1	3	-1	89271733	89281142
ENSMUSG00000060256	1.02637	3.25387	2.02185	0.155051	0.968602	Tdpoz4	3	1	93796398	93797510
ENSMUSG00000028136	0.384547	6.88193	2.61153	0.106089	0.968602	Snx27	3	-1	94497544	94582716
ENSMUSG00000038766	0.43374	5.80647	2.08375	0.148874	0.968602	Gabpb2	3	-1	95181766	95217916
ENSMUSG00000038612	0.453923	7.89805	2.04184	0.153025	0.968602	Mcl1	3	1	95658788	95663176
ENSMUSG00000015747	-0.732214	3.59287	1.93771	0.163917	0.968602	Vps45	3	-1	95999832	96058466
ENSMUSG00000028096	-0.512748	4.87121	2.14106	0.143403	0.968602	Gpr89	3	-1	96868281	96905346
ENSMUSG00000028093	-1.0701	3.0908	1.94008	0.163659	0.968602	Acp6	3	1	97158777	97177299
ENSMUSG00000053398	-0.334003	9.44518	1.92856	0.164916	0.968602	Phgdh	3	-1	98313170	98339990
ENSMUSG00000002227	-0.683482	4.25088	2.04179	0.153029	0.968602	Mov10	3	-1	104794836	104818563
ENSMUSG00000027900	-0.535215	4.90328	2.52986	0.11171	0.968602	Dram2	3	1	106547798	106575890
ENSMUSG00000096544	0.374833	5.27259	2.00226	0.157065	0.968602	Gm4617	3	1	124385667	124385997
ENSMUSG00000041220	0.317109	8.58289	2.09511	0.147771	0.968602	Elovl6	3	1	129532355	129638495
ENSMUSG00000028030	-0.621787	5.71549	2.44769	0.117698	0.968602	Tbck	3	1	132684144	132841688
ENSMUSG00000078773	-0.371661	5.63704	2.28754	0.130416	0.968602	Rad54b	4	1	11558922	11615805
ENSMUSG00000028284	0.365489	5.55675	2.09773	0.147518	0.968602	Map3k7	4	1	31964097	32023467
ENSMUSG00000094344	0.612442	3.29454	2.09766	0.147524	0.968602	Gm11942	4	1	32964888	32965232
ENSMUSG00000028430	0.383822	7.53095	2.02891	0.154331	0.968602	Nol6	4	-1	41114427	41124455
ENSMUSG00000028443	-0.539502	4.89912	2.22828	0.135505	0.968602	Nudt2	4	1	41465151	41480926
ENSMUSG00000028461	-0.810031	2.38101	2.23856	0.134606	0.968602	Ccdc107	4	1	43492900	43495921
ENSMUSG00000028466	-0.437186	4.78337	1.92923	0.164843	0.968602	Creb3	4	1	43562332	43567060
ENSMUSG00000061455	0.392401	6.07742	2.16552	0.141137	0.968602	Stx17	4	1	48124915	48186507
ENSMUSG00000028309	0.369321	6.6439	1.93381	0.164342	0.968602	Rnf20	4	1	49632006	49656887
ENSMUSG00000028312	0.306452	6.92966	1.92424	0.16539	0.968602	Smc2	4	1	52439243	52488260
ENSMUSG00000038598	0.48544	5.04291	1.97501	0.159917	0.968602	AI481877	4	-1	59043753	59138983
ENSMUSG00000028385	0.40317	5.8468	2.19843	0.138151	0.968602	Snx30	4	1	59805840	59904737
ENSMUSG00000039298	-0.982576	3.49507	2.22021	0.136215	0.968602	Cdk5rap2	4	-1	70216856	70410443
ENSMUSG00000083219	0.687514	3.10483	2.0536	0.151847	0.968602	Gm11410	4	1	80003989	80005131
ENSMUSG00000073794	0.609648	4.35406	2.60188	0.106737	0.968602	I0C0044D17Rik	4	-1	98818475	98823840
ENSMUSG00000025413	-0.343743	5.9378	1.99417	0.157905	0.968602	Ttc4	4	-1	106662256	106678944
ENSMUSG00000028610	0.907321	3.80811	2.06717	0.1505	0.968602	Dmrtb1	4	-1	107676290	107684230
ENSMUSG00000028609	0.396385	8.49204	2.50162	0.113729	0.968602	Magoh	4	1	107879755	107887424
ENSMUSG00000028703	-0.421482	5.46146	2.03349	0.153867	0.968602	Lrrc41	4	1	116075269	116097043
ENSMUSG00000003810	0.573672	4.4977	2.12498	0.144915	0.968602	Mast2	4	-1	116306762	116464183
ENSMUSG00000028691	-0.527565	8.39536	2.42699	0.119261	0.968602	Prdx1	4	1	116685544	116700822
ENSMUSG00000028690	-0.692987	4.84056	2.04436	0.152771	0.968602	Mmachc	4	-1	116702279	116708406
ENSMUSG00000028688	-0.54609	4.96622	2.61053	0.106156	0.968602	Toe1	4	-1	116794310	116807640
ENSMUSG00000028684	-0.396965	5.87969	2.03861	0.15335	0.968602	Urod	4	-1	116989965	116994413
ENSMUSG00000028681	-1.16976	2.03416	2.28258	0.130834	0.968602	Ptch2	4	1	117096075	117116101
ENSMUSG00000033295	-0.950938	4.60411	2.15326	0.142268	0.968602	Ptprf	4	-1	118208213	118291405
ENSMUSG00000028657	-0.823308	3.59064	2.12556	0.144859	0.968602	Ppt1	4	1	122836242	122859175
ENSMUSG00000011257	0.425902	7.90795	1.92801	0.164977	0.968602	Pabpc4	4	1	123262351	123298925
ENSMUSG00000043333	-0.690519	4.03112	2.41929	0.119849	0.968602	Rhbdl2	4	1	123787874	123829904
ENSMUSG00000028894	-1.10238	3.15534	2.50778	0.113285	0.968602	Inpp5b	4	1	124741850	124801511
ENSMUSG00000028837	-0.295897	8.56615	2.4281	0.119177	0.968602	Psmb2	4	1	126677630	126709714
ENSMUSG00000028793	0.469904	5.94561	2.20421	0.137634	0.968602	Rnf19b	4	1	129058271	129085886
ENSMUSG00000037752	-0.748615	3.34941	2.1723	0.140516	0.968602	Xkr8	4	-1	132724897	132732546
ENSMUSG00000028885	-0.79196	3.98911	2.43195	0.118885	0.968602	Smpdl3b	4	-1	132732966	132757252
ENSMUSG00000028874	1.06957	2.44396	2.12456	0.144954	0.968602	Fgr	4	1	132974095	133001910
ENSMUSG00000003644	-0.46644	6.78626	2.16539	0.141149	0.968602	Rps6ka1	4	-1	133847290	133887797
ENSMUSG00000059291	0.28243	9.40704	2.20378	0.137673	0.968602	Rpl11	4	-1	136028265	136053428
ENSMUSG00000028757	-0.308599	7.41847	1.95989	0.161525	0.968602	Ddost	4	1	138304730	138312628
ENSMUSG00000040945	0.421878	6.77089	2.42638	0.119308	0.968602	Rcc2	4	1	140700541	140723220
ENSMUSG00000040761	0.452035	5.51159	2.29048	0.13017	0.968602	Spen	4	-1	141467890	141538597
ENSMUSG00000020220	0.410172	6.43773	2.17914	0.139892	0.968602	Vps13d	4	-1	144972622	145195005
ENSMUSG00000029003	0.509839	6.66089	2.36617	0.123991	0.968602	Mad2l2	4	1	148130384	148145699
ENSMUSG00000028991	0.429805	5.57816	2.48255	0.115115	0.968602	Mtor	4	1	148448611	148557683
ENSMUSG00000028975	-0.393121	4.87655	2.12737	0.144689	0.968602	Pex14	4	-1	148960535	149099876
ENSMUSG00000028990	-0.418509	4.58906	2.10277	0.147032	0.968602	Lzic	4	1	149485229	149496668
ENSMUSG00000039936	0.623322	3.85119	2.25442	0.133234	0.968602	Pik3cd	4	-1	149649168	149702571
ENSMUSG00000044700	0.51877	6.32032	2.44791	0.117682	0.968602	Tmem201	4	-1	149715375	149738044
ENSMUSG00000028955	-0.299853	6.6734	2.00764	0.156509	0.968602	Vamp3	4	-1	151047300	151057963
ENSMUSG00000039768	-0.498995	6.67736	2.38408	0.122577	0.968602	Dnajc11	4	1	151933691	151982137
ENSMUSG00000029050	0.436271	5.41747	2.25489	0.133193	0.968602	Ski	4	-1	155154075	155222592
ENSMUSG00000029060	-0.59135	3.84647	2.09735	0.147555	0.968602	Mib2	4	-1	155654677	155669198
ENSMUSG00000095567	0.349319	7.4166	2.25431	0.133243	0.968602	Noc2l	4	1	156236010	156247616
ENSMUSG00000003161	-1.20841	3.32334	2.41736	0.119997	0.968602	Sri	5	1	8046078	8069379
ENSMUSG00000097275	1.06041	3.02781	2.45483	0.117164	0.968602	Gm26648	5	-1	24696902	24704690
ENSMUSG00000039000	0.407413	6.86387	2.10897	0.146438	0.968602	Ube3c	5	1	29569242	29676092
ENSMUSG00000106558	-0.895384	3.62977	2.34258	0.125881	0.968602	Gm5552	5	-1	29794523	29795037
ENSMUSG00000036693	-0.343296	6.69586	2.09823	0.14747	0.968602	Nop14	5	-1	34638536	34660148
ENSMUSG00000067365	-0.36851	6.13752	1.94368	0.163269	0.968602	Tmem128	5	1	38260185	38269634
ENSMUSG00000039682	-0.519188	6.64927	2.17273	0.140477	0.968602	Lap3	5	1	45493374	45512691
ENSMUSG00000029413	-0.570019	4.72347	2.27961	0.131085	0.968602	Naaa	5	-1	92257659	92278170
ENSMUSG00000029415	0.339322	6.05789	1.95912	0.161607	0.968602	Sdad1	5	-1	92284010	92310479
ENSMUSG00000029426	-0.493857	6.15214	2.37244	0.123494	0.968602	Scarb2	5	-1	92441314	92506833
ENSMUSG00000096044	-0.374263	8.79932	2.10553	0.146768	0.968602	Gm16427	5	-1	93481829	93540200
ENSMUSG00000063447	0.738901	2.10397	1.9916	0.158173	0.968602	Ube2d2b	5	1	107830099	107831776
ENSMUSG00000063430	-1.71421	2.67494	2.32691	0.127154	0.968602	Wscd2	5	1	113490333	113589725
ENSMUSG00000018974	-0.403113	5.7068	2.19576	0.138391	0.968602	Sart3	5	-1	113742446	113772510
ENSMUSG00000004530	-0.438586	7.5059	2.25352	0.133311	0.968602	Coro1c	5	-1	113842436	113908758
ENSMUSG00000041733	-0.413848	5.49232	2.44809	0.117668	0.968602	Coq5	5	1	115279666	115296972
ENSMUSG00000054434	0.835209	3.51984	2.43158	0.118913	0.968602	Tmem120b	5	1	123068415	123117749
ENSMUSG00000029440	-0.381098	6.08969	2.40522	0.120931	0.968602	Psmd9	5	1	123169413	123250131
ENSMUSG00000037905	0.475055	6.99805	2.01017	0.156248	0.968602	Bri3bp	5	1	125441568	125460370
ENSMUSG00000025532	-0.401945	5.59193	2.46311	0.116548	0.968602	Crcp	5	1	130029290	130060789
ENSMUSG00000061118	-0.73452	3.27904	2.32969	0.126927	0.968602	Dnajc30	5	1	135064202	135065862
ENSMUSG00000029681	0.419074	5.17453	2.22291	0.135976	0.968602	Bcl7b	5	1	135168283	135181855
ENSMUSG00000029703	-0.524973	5.08219	2.26757	0.132107	0.968602	Lrwd1	5	-1	136122772	136136074
ENSMUSG00000004846	-0.490524	4.59573	2.26768	0.132097	0.968602	Plod3	5	1	136987019	136996648
ENSMUSG00000029726	0.900695	3.52652	2.38408	0.122577	0.968602	Mepce	5	-1	137781906	137787655
ENSMUSG00000036898	-1.11239	3.3632	2.27885	0.131149	0.968602	Zfp157	5	1	138441468	138460694
ENSMUSG00000051306	0.423492	4.91718	2.06661	0.150556	0.968602	Usp42	5	-1	143710325	143732280
ENSMUSG00000029613	0.423723	5.71768	2.21092	0.137037	0.968602	Eif2ak1	5	1	143817788	143904251
ENSMUSG00000029635	0.383485	5.88318	2.00746	0.156527	0.968602	Cdk8	5	1	146231230	146302874
ENSMUSG00000032667	-1.04558	2.25047	1.96045	0.161465	0.968602	Pon2	6	-1	5264147	5298455
ENSMUSG00000029752	-0.993285	5.28989	2.00876	0.156393	0.968602	Asns	6	-1	7675169	7693254
ENSMUSG00000003500	-0.33658	7.52775	2.23345	0.135052	0.968602	Impdh1	6	-1	29200434	29216364
ENSMUSG00000039159	0.541942	4.77228	2.28061	0.131	0.968602	Ube2h	6	-1	30211289	30304539
ENSMUSG00000029790	-0.856958	2.17641	2.16764	0.140943	0.968602	Cep41	6	-1	30653457	30693749
ENSMUSG00000029762	-0.834287	7.21544	2.09713	0.147576	0.968602	Akr1b8	6	1	34354119	34368463
ENSMUSG00000029777	-0.477983	7.32739	2.4469	0.117757	0.968602	Gars	6	1	55038007	55079500
ENSMUSG00000059486	0.424484	5.34459	2.33612	0.126404	0.968602	Kbtbd2	6	-1	56777524	56797813
ENSMUSG00000030045	-0.426752	6.08227	2.56604	0.109181	0.968602	Mrpl19	6	-1	81957851	81965958
ENSMUSG00000068335	-1.246	2.90093	1.94032	0.163634	0.968602	Dok1	6	-1	83030934	83033471
ENSMUSG00000079477	-0.301669	7.72577	2.1589	0.141746	0.968602	Rab7	6	-1	87999106	88045270
ENSMUSG00000030088	-1.14784	2.39866	2.39255	0.121915	0.968602	Aldh1l1	6	1	90486427	90600203
ENSMUSG00000030095	-0.590354	4.27694	2.11856	0.145523	0.968602	Tmem43	6	1	91473703	91488463
ENSMUSG00000030094	-0.855179	2.45198	2.49474	0.114228	0.968602	Xpc	6	-1	91489305	91515888
ENSMUSG00000030096	0.506218	7.71375	2.15282	0.142308	0.968602	Slc6a6	6	1	91684053	91759066
ENSMUSG00000001632	0.441673	5.92011	1.98212	0.159167	0.968602	Brpf1	6	1	113307137	113324860
ENSMUSG00000051169	-0.697626	3.08888	2.11806	0.145571	0.968602	Rpusd3	6	-1	113415319	113419340
ENSMUSG00000030126	0.435686	4.73891	2.04488	0.152719	0.968602	Tmcc1	6	-1	116018611	116193486
ENSMUSG00000025702	-1.1235	2.95904	1.98198	0.159182	0.968602	March8	6	1	116338024	116409540
ENSMUSG00000030180	0.509051	5.88527	2.29624	0.129688	0.968602	Kdm5a	6	1	120364124	120444574
ENSMUSG00000071226	0.457334	7.34767	2.41128	0.120464	0.968602	Cecr2	6	1	120666369	120771190
ENSMUSG00000040649	0.709965	5.05544	2.45205	0.117372	0.968602	Rimklb	6	-1	122447296	122498761
ENSMUSG00000023456	-0.842183	4.28355	2.02615	0.154612	0.968602	Tpi1	6	-1	124810586	124814296
ENSMUSG00000038429	-0.346576	6.76773	2.31812	0.127874	0.968602	Usp5	6	-1	124815019	124829484
ENSMUSG00000067714	-0.709408	3.31525	2.00098	0.157198	0.968602	Lpar5	6	1	125067920	125082472
ENSMUSG00000042992	-0.720817	3.13305	2.29874	0.129479	0.968602	Borcs5	6	1	134639510	134711187
ENSMUSG00000067338	1.02812	4.6461	2.10716	0.146612	0.968602	Tuba3b	6	1	145615757	145621479
ENSMUSG00000052296	0.603497	4.34492	2.45442	0.117195	0.968602	Ppp6r1	7	-1	4631495	4659019
ENSMUSG00000066838	0.873745	3.24182	2.26599	0.132242	0.968602	Zfp772	7	-1	7202117	7209998
ENSMUSG00000000605	-0.489774	5.24679	2.00188	0.157104	0.968602	Clcn4	7	-1	7282309	7300851
ENSMUSG00000074364	1.78311	2.31799	2.16759	0.140947	0.968602	Ehd2	7	-1	15946958	15967567
ENSMUSG00000057667	-0.689672	3.13667	2.05722	0.151487	0.968602	Bloc1s3	7	-1	19504486	19508367
ENSMUSG00000057101	0.357152	6.42391	2.09085	0.148184	0.968602	Zfp180	7	1	24081924	24107713
ENSMUSG00000054342	0.920251	3.21169	2.54837	0.110408	0.968602	Kcnn4	7	1	24370263	24386690
ENSMUSG00000046223	-0.392849	5.29394	1.93004	0.164754	0.968602	Plaur	7	1	24462484	24475968
ENSMUSG00000041037	0.509476	5.1243	2.55532	0.109923	0.968602	Irgq	7	1	24530689	24538600
ENSMUSG00000005442	0.671211	4.46559	2.58629	0.107793	0.968602	Cic	7	1	25267704	25294159
ENSMUSG00000005447	0.444705	5.57505	2.37249	0.12349	0.968602	Pafah1b3	7	-1	25295049	25297986
ENSMUSG00000008384	0.637371	5.46437	2.56582	0.109196	0.968602	Sertad1	7	1	27486910	27490316
ENSMUSG00000003435	0.308124	8.25557	2.15195	0.142389	0.968602	Supt5	7	-1	28314891	28338746
ENSMUSG00000006315	-0.577847	5.74877	2.20808	0.137289	0.968602	Tmem147	7	-1	30727701	30729540
ENSMUSG00000019429	0.89786	4.02691	2.17304	0.140448	0.968602	Ffar3	7	-1	30854330	30856178
ENSMUSG00000044453	1.20219	2.99967	2.2845	0.130672	0.968602	Ffar1	7	-1	30857390	30861564
ENSMUSG00000001247	-1.16536	4.51876	2.21181	0.136958	0.968602	Lsr	7	-1	30957770	30973464
ENSMUSG00000056216	0.560611	5.79477	1.95205	0.162366	0.968602	Cebpg	7	-1	35046422	35056573
ENSMUSG00000092416	-0.487346	5.56078	2.16036	0.141612	0.968602	Zfp141	7	-1	42473386	42505740
ENSMUSG00000069727	-0.901663	2.39787	1.96861	0.160596	0.968602	Zfp975	7	-1	42660105	42692742
ENSMUSG00000002968	-0.352157	6.04941	2.18777	0.139111	0.968602	Med25	7	-1	44876765	44892712
ENSMUSG00000006763	-0.55749	4.82819	2.25936	0.132809	0.968602	Saal1	7	-1	46686108	46710680
ENSMUSG00000046591	0.357212	7.72458	1.92303	0.165523	0.968602	Ticrr	7	1	79660196	79698148
ENSMUSG00000039062	0.886679	3.55154	2.13249	0.144206	0.968602	Anpep	7	-1	79821803	79861059
ENSMUSG00000038930	0.807377	2.67103	2.20095	0.137926	0.968602	Rccd1	7	-1	80293229	80324454
ENSMUSG00000109498	0.926375	2.41905	2.45857	0.116886	0.968602	Gm45222	7	1	90145948	90150254
ENSMUSG00000030614	-0.828857	3.70713	2.0512	0.152087	0.968602	Tmem126b	7	-1	90467438	90476001
ENSMUSG00000043866	0.289738	6.3005	1.96356	0.161133	0.968602	Taf10	7	-1	105739393	105744361
ENSMUSG00000031026	0.963508	2.1958	1.92294	0.165533	0.968602	Trim66	7	-1	109449006	109508134
ENSMUSG00000058420	-1.59962	1.87816	2.42061	0.119748	0.968602	Syt17	7	-1	118380717	118448222
ENSMUSG00000030929	-0.397679	4.81624	2.08058	0.149184	0.968602	Eri2	7	-1	119768679	119794058
ENSMUSG00000030752	0.69487	3.33987	2.05786	0.151423	0.968602	Kdm8	7	1	125444676	125462269
ENSMUSG00000030802	-0.425391	5.33278	2.19722	0.13826	0.968602	Bckdk	7	1	127904082	127910221
ENSMUSG00000025508	0.304818	9.47839	2.01432	0.155821	0.968602	Rplp2	7	1	141447370	141451585
ENSMUSG00000038587	-0.607759	6.08195	2.08738	0.14852	0.968602	Akap12	10	1	4266380	4359470
ENSMUSG00000090112	0.456408	5.40583	2.23439	0.13497	0.968602	Shprh	10	1	11149427	11217595
ENSMUSG00000019996	0.407828	6.82689	2.51798	0.112555	0.968602	Map7	10	1	20148471	20281590
ENSMUSG00000019987	1.1116	4.06107	1.935	0.164213	0.968602	Arg1	10	-1	24915221	24927484
ENSMUSG00000039531	-0.453618	5.58164	2.34101	0.126008	0.968602	Zup1	10	-1	33919142	33951269
ENSMUSG00000038481	0.497175	4.8149	2.1837	0.139479	0.968602	Cdk19	10	1	40339564	40483818
ENSMUSG00000038332	-0.40378	5.63434	2.16892	0.140825	0.968602	Sesn1	10	1	41809935	41908424
ENSMUSG00000019804	-0.313788	8.70906	1.94668	0.162945	0.968602	Snx3	10	1	42502030	42535381
ENSMUSG00000019849	-0.640721	8.06627	2.60011	0.106857	0.968602	Prep	10	1	45067203	45167198
ENSMUSG00000020091	0.675514	5.66595	2.3999	0.121343	0.968602	Eif4ebp2	10	-1	61428491	61452661
ENSMUSG00000020083	0.754277	3.34888	2.29503	0.129788	0.968602	Fam241b	10	-1	62107655	62143920
ENSMUSG00000020075	0.367978	7.86366	1.92251	0.165581	0.968602	Ddx21	10	-1	62580251	62602281
ENSMUSG00000020063	0.438879	5.53616	2.08438	0.148813	0.968602	Sirt1	10	-1	63319005	63381704
ENSMUSG00000048185	0.621889	3.96379	2.02497	0.154732	0.968602	Gm7075	10	-1	63421365	63421789
ENSMUSG00000035781	-0.629518	3.94122	1.97563	0.159852	0.968602	R3hdm4	10	-1	79910052	79921208
ENSMUSG00000020190	0.661672	3.91871	2.06028	0.151183	0.968602	Mknk2	10	-1	80665327	80678112
ENSMUSG00000061589	0.503343	5.79422	2.23252	0.135133	0.968602	Dot1l	10	1	80755206	80795461
ENSMUSG00000046822	0.741298	2.87764	2.22325	0.135946	0.968602	Slc39a3	10	-1	81028538	81037426
ENSMUSG00000020235	-0.605258	5.35978	2.57173	0.108788	0.968602	Fzr1	10	-1	81366222	81378516
ENSMUSG00000004356	0.351882	6.55512	2.21079	0.137049	0.968602	Utp20	10	-1	88746607	88826804
ENSMUSG00000019979	0.620292	5.06866	2.16773	0.140934	0.968602	Apaf1	10	-1	90989311	91082770
ENSMUSG00000015889	-1.15151	4.08819	2.32635	0.127199	0.968602	Lta4h	10	1	93453411	93484875
ENSMUSG00000020181	-0.807425	3.23164	2.44181	0.11814	0.968602	Nav3	10	-1	109681259	110456204
ENSMUSG00000035798	0.81248	4.1281	2.58867	0.107631	0.968602	Zdhhc17	10	-1	110941780	111010140
ENSMUSG00000048661	0.670021	5.26805	2.47361	0.115771	0.968602	Lemd3	10	-1	120923413	120979332
ENSMUSG00000040345	-0.708834	3.1618	1.94526	0.163098	0.968602	Arhgap9	10	1	127321964	127329943
ENSMUSG00000051346	-0.539442	4.0435	2.36164	0.124352	0.968602	Spryd4	10	-1	128209908	128211807
ENSMUSG00000025373	0.465192	6.46075	2.263	0.132497	0.968602	Rnf41	10	1	128411657	128441441
ENSMUSG00000045055	0.307677	6.02967	1.93048	0.164706	0.968602	Rpsa-ps2	10	-1	128776371	128777250
ENSMUSG00000004567	-0.73	4.92524	2.25106	0.133523	0.968602	Mcoln1	8	1	3500457	3515232
ENSMUSG00000019470	-0.374829	6.15552	2.27992	0.131059	0.968602	Xab2	8	-1	3608421	3621316
ENSMUSG00000002949	-0.366216	5.87513	2.17433	0.140331	0.968602	Timm44	8	-1	4259731	4275913
ENSMUSG00000022322	-0.407455	5.8329	1.99431	0.157891	0.968602	Shcbp1	8	-1	4735976	4779567
ENSMUSG00000056228	0.392453	5.2821	2.10406	0.146909	0.968602	Cars2	8	-1	11513977	11550783
ENSMUSG00000045969	0.633627	4.89942	2.24707	0.133867	0.968602	Ing1	8	1	11555571	11563251
ENSMUSG00000031511	0.46536	4.75685	2.37416	0.123358	0.968602	Arhgef7	8	1	11727721	11835219
ENSMUSG00000031441	0.920647	2.88689	2.25005	0.13361	0.968602	Atp11a	8	1	12757014	12868728
ENSMUSG00000050052	-0.527758	7.48628	2.35695	0.124726	0.968602	Tdrp	8	-1	13952008	13975032
ENSMUSG00000087300	0.63225	3.03126	2.03994	0.153216	0.968602	Gm16725	8	-1	18652801	18678056
ENSMUSG00000071796	-0.848074	2.78852	2.32677	0.127166	0.968602	6820431F20Rik	8	-1	20262613	20297432
ENSMUSG00000031545	-0.969557	4.1103	2.57062	0.108865	0.968602	Gpat4	8	-1	23171265	23208346
ENSMUSG00000031565	0.515518	5.77401	2.00284	0.157005	0.968602	Fgfr1	8	1	25513654	25575718
ENSMUSG00000031570	0.531368	5.71326	2.08479	0.148773	0.968602	Plpp5	8	1	25720037	25724887
ENSMUSG00000031575	-0.412436	7.42007	1.99562	0.157755	0.968602	Ash2l	8	-1	25815996	25847694
ENSMUSG00000037214	0.617857	4.29924	2.3884	0.122239	0.968602	Thap1	8	1	26158141	26164151
ENSMUSG00000062991	1.28006	2.52331	2.60756	0.106355	0.968602	Nrg1	8	-1	31814551	32884029
ENSMUSG00000031584	-0.472003	5.97922	2.33579	0.12643	0.968602	Gsr	8	1	33652523	33698163
ENSMUSG00000031641	-1.07518	2.90277	2.04229	0.152979	0.968602	Cbr4	8	1	61487734	61506694
ENSMUSG00000031864	-0.512658	4.56626	2.56367	0.109344	0.968602	Ints10	8	1	68793929	68831667
ENSMUSG00000036199	-0.461348	5.54804	2.52361	0.112154	0.968602	Ndufa13	8	-1	69894180	69902558
ENSMUSG00000003037	-0.290186	7.12148	2.16725	0.140979	0.968602	Rab8a	8	1	72161200	72183904
ENSMUSG00000003039	-0.318782	6.91652	2.50697	0.113344	0.968602	Fam32a	8	1	72219730	72224418
ENSMUSG00000049891	-0.671439	2.77443	2.32837	0.127035	0.968602	Gm7984	8	1	75398511	75399048
ENSMUSG00000101431	-0.378908	6.95679	2.45791	0.116934	0.968602	Gm7901	8	-1	75711600	75713196
ENSMUSG00000031715	0.32661	8.4153	2.25871	0.132865	0.968602	Smarca5	8	-1	80698507	80739497
ENSMUSG00000019433	-0.612582	4.09475	2.14608	0.142934	0.968602	Gipc1	8	1	83652677	83664694
ENSMUSG00000057672	-1.28563	2.18722	2.29362	0.129907	0.968602	Pkn1	8	-1	83666536	83699179
ENSMUSG00000079003	0.968691	2.61557	1.93006	0.164752	0.968602	Samd1	8	1	83997672	84000409
ENSMUSG00000004996	-0.570628	4.48748	1.95735	0.161797	0.968602	Mri1	8	-1	84249906	84257326
ENSMUSG00000004994	-0.527676	3.80299	2.11267	0.146084	0.968602	Ccdc130	8	-1	84257795	84270380
ENSMUSG00000031665	0.561943	5.09369	2.09804	0.147488	0.968602	Sall1	8	-1	89027235	89044162
ENSMUSG00000031762	0.540726	6.7758	2.44823	0.117657	0.968602	Mt2	8	1	94172664	94173568
ENSMUSG00000031765	0.534285	8.57952	2.21177	0.136962	0.968602	Mt1	8	1	94179082	94180327
ENSMUSG00000036550	0.299096	8.36977	2.00461	0.156822	0.968602	Cnot1	8	-1	95719451	95807464
ENSMUSG00000005705	0.754638	3.12417	2.0714	0.150083	0.968602	Agrp	8	-1	105566698	105637393
ENSMUSG00000037415	0.593469	5.25811	2.10936	0.1464	0.968602	Ranbp10	8	-1	105768308	105827350
ENSMUSG00000061048	-1.19405	3.63056	2.221	0.136144	0.968602	Cdh3	8	1	106510891	106557297
ENSMUSG00000060019	0.444689	5.29296	2.54834	0.11041	0.968602	Gm10073	8	-1	106572966	106573461
ENSMUSG00000031916	-0.471428	4.92708	2.43114	0.118946	0.968602	Cog8	8	-1	107046289	107056689
ENSMUSG00000031921	0.694946	3.37121	2.29187	0.130053	0.968602	Terf2	8	-1	107069400	107096547
ENSMUSG00000003847	0.745327	3.41135	2.00966	0.1563	0.968602	Nfat5	8	1	107293470	107379517
ENSMUSG00000031930	0.421873	6.05063	2.06189	0.151022	0.968602	Wwp2	8	1	107436365	107558595
ENSMUSG00000001670	-0.834663	4.43909	2.00178	0.157115	0.968602	Tat	8	1	109990437	109999803
ENSMUSG00000031753	-0.377895	5.66775	2.42485	0.119425	0.968602	Cog4	8	1	110846600	110882227
ENSMUSG00000033624	0.553823	4.50285	2.38282	0.122676	0.968602	Pdpr	8	1	111094630	111137074
ENSMUSG00000031959	0.679576	4.45836	2.54481	0.110657	0.968602	Wdr59	8	-1	111448797	111522092
ENSMUSG00000031835	0.473934	6.08326	2.47955	0.115335	0.968602	Mbtps1	8	-1	119508156	119558735
ENSMUSG00000071302	0.506961	5.62492	2.25742	0.132975	0.968602	2610044O15Rik8	8	-1	129216354	129234406
ENSMUSG00000094530	-0.54382	5.05466	2.3183	0.12786	0.968602	Gm21399	8	1	129252998	129253594
ENSMUSG00000021748	-0.287927	8.7389	1.94163	0.163491	0.968602	Pdhb	14	-1	8165996	8173025
ENSMUSG00000043702	-0.390878	5.23487	2.04961	0.152246	0.968602	Pde12	14	-1	26659958	26669883
ENSMUSG00000021893	-0.567439	3.70673	2.09142	0.148128	0.968602	Capn7	14	1	31336638	31371986
ENSMUSG00000021831	-0.756262	2.86042	2.02183	0.155052	0.968602	Ero1l	14	-1	45283087	45318771
ENSMUSG00000037544	-0.41371	5.43492	1.95629	0.161911	0.968602	Dlgap5	14	-1	47387779	47418407
ENSMUSG00000004561	0.34417	6.14494	2.175	0.14027	0.968602	Mettl17	14	1	51884842	51893039
ENSMUSG00000040822	-0.486348	4.98469	2.45286	0.117311	0.968602	1700123O20Rik	14	1	54686216	54690741
ENSMUSG00000000365	0.795893	3.61899	2.16727	0.140976	0.968602	Rnf17	14	1	56402581	56525032
ENSMUSG00000079184	0.384451	5.25879	1.97389	0.160035	0.968602	Mphosph8	14	1	56668248	56697430
ENSMUSG00000033644	-0.564468	4.76604	2.27352	0.1316	0.968602	Piwil2	14	-1	70372477	70429383
ENSMUSG00000033589	-0.654054	4.05546	2.08475	0.148776	0.968602	Reep4	14	1	70545251	70548933
ENSMUSG00000021996	-0.978348	3.68341	2.41188	0.120418	0.968602	Esd	14	1	74732297	74750765
ENSMUSG00000022020	0.331446	6.21927	2.13551	0.143922	0.968602	Naa16	14	-1	79325269	79390778
ENSMUSG00000022070	0.477545	4.73883	2.23241	0.135143	0.968602	Bora	14	1	99046222	99074540
ENSMUSG00000025544	-0.369339	7.23329	2.02104	0.155133	0.968602	Tm9sf2	14	1	122107038	122159604
ENSMUSG00000041124	-0.715077	4.02742	2.54769	0.110456	0.968602	Msantd4	9	1	4376562	4386870
ENSMUSG00000047193	0.594893	4.3484	2.47596	0.115599	0.968602	Dync2h1	9	-1	6928503	7184446
ENSMUSG00000031918	-0.410772	5.65813	2.37733	0.123108	0.968602	Mtmr2	9	1	13748410	13806481
ENSMUSG00000032009	0.721466	3.36465	2.37389	0.123379	0.968602	Sesn3	9	1	14275067	14333101
ENSMUSG00000031931	-0.549217	5.11346	2.34681	0.12554	0.968602	Ankrd49	9	-1	14779618	14784856
ENSMUSG00000031939	0.47123	7.33158	2.36836	0.123817	0.968602	Taf1d	9	1	15306214	15316991
ENSMUSG00000002825	0.357248	6.06217	2.44714	0.117739	0.968602	Qtrt1	9	1	21411837	21420274
ENSMUSG00000003402	-0.424317	5.63749	2.37742	0.123101	0.968602	Prkcsh	9	1	22002806	22014222
ENSMUSG00000042138	0.490041	4.59147	2.2226	0.136004	0.968602	Msantd2	9	1	37489319	37524625
ENSMUSG00000032077	-0.510933	5.02346	2.50478	0.113501	0.968602	Bud13	9	1	46283008	46299110
ENSMUSG00000032068	-1.17595	3.79069	2.41462	0.120207	0.968602	Plet1	9	1	50494525	50505482
ENSMUSG00000032047	-0.475693	4.90342	2.52654	0.111946	0.968602	Acat1	9	-1	53580522	53610382
ENSMUSG00000032279	-0.529246	6.7133	2.56758	0.109075	0.968602	Idh3a	9	1	54586334	54604661
ENSMUSG00000074280	-0.952695	3.55919	1.96946	0.160505	0.968602	Gm6166	9	1	57483963	57484371
ENSMUSG00000032312	0.534501	4.83108	2.11568	0.145797	0.968602	Csk	9	-1	57626646	57653631
ENSMUSG00000032294	-1.00115	5.10919	2.39308	0.121873	0.968602	Pkm	9	1	59656368	59679375
ENSMUSG00000007892	0.363923	10.051	2.35433	0.124936	0.968602	Rplp1	9	-1	61913284	61914542
ENSMUSG00000032246	0.933098	3.0411	2.38165	0.122768	0.968602	Calml4	9	1	62858080	62875921
ENSMUSG00000032398	-0.499699	5.06637	2.27036	0.13187	0.968602	Snapc5	9	1	64179274	64183132
ENSMUSG00000032396	-0.832457	2.32093	1.97908	0.159488	0.968602	Dis3l	9	-1	64306756	64341288
ENSMUSG00000032383	-0.628628	4.58693	2.18441	0.139414	0.968602	Ppib	9	1	66060222	66066623
ENSMUSG00000032228	-0.96053	2.38812	2.15585	0.142028	0.968602	Tcf12	9	-1	71842688	72111871
ENSMUSG00000098915	0.383686	4.96934	2.06197	0.151014	0.968602	Rpl15-ps2	9	1	72060937	72061549
ENSMUSG00000032202	-0.636346	3.31904	2.09437	0.147843	0.968602	Rab27a	9	1	73044854	73097629
ENSMUSG00000111423	1.05369	2.70439	2.14001	0.143501	0.968602	Dppa5c	9	1	78271998	78272583
ENSMUSG00000032346	-0.993201	2.79246	2.20434	0.137623	0.968602	Ooep	9	-1	78376109	78378725
ENSMUSG00000032342	-0.952956	3.84412	2.29025	0.130189	0.968602	Mto1	9	1	78448208	78475348
ENSMUSG00000084917	1.00298	2.8711	1.98455	0.158912	0.968602	Gm17477	9	-1	80118895	80121937
ENSMUSG00000035941	0.384966	6.47506	2.30095	0.129295	0.968602	Ibtk	9	-1	85687360	85749334
ENSMUSG00000056904	-0.925407	2.01958	2.24775	0.133809	0.968602	Gm5620	9	1	91097149	91098496
ENSMUSG00000097258	0.698916	4.2849	2.2895	0.130252	0.968602	Gm26767	9	1	97068183	97073429
ENSMUSG00000032555	0.309413	6.73668	2.08606	0.148649	0.968602	Topbp1	9	1	103305215	103350428
ENSMUSG00000032563	-0.329941	6.23306	2.03183	0.154035	0.968602	Mrpl3	9	1	105053239	105079888
ENSMUSG00000032575	-0.470199	6.50494	2.16788	0.14092	0.968602	Manf	9	-1	106838312	106891979
ENSMUSG00000037190	0.446514	4.75615	2.29406	0.12987	0.968602	Cyb561d2	9	-1	107539007	107542193
ENSMUSG00000070284	-0.455299	5.15688	2.31342	0.128262	0.968602	Gmppb	9	1	108049242	108052801
ENSMUSG00000032606	-0.666357	3.99877	2.26056	0.132706	0.968602	Nicn1	9	1	108290429	108296498
ENSMUSG00000066357	-0.546844	4.99032	1.98162	0.15922	0.968602	Wdr6	9	-1	108572311	108578739
ENSMUSG00000032599	-0.896246	2.51475	2.19773	0.138214	0.968602	Ip6k2	9	1	108783796	108806337
ENSMUSG00000025651	-0.267889	8.31549	1.94324	0.163317	0.968602	Uqcrc1	9	1	108936633	108949623
ENSMUSG00000032485	0.450274	5.24677	2.23649	0.134787	0.968602	Scap	9	1	110333288	110384950
ENSMUSG00000032489	-0.824631	2.48868	2.20084	0.137936	0.968602	Kif9	9	1	110476958	110525179
ENSMUSG00000032494	-0.484338	6.2767	2.50144	0.113742	0.968602	Tdgf1	9	-1	110939603	110946158
ENSMUSG00000079260	0.421722	8.89224	2.10088	0.147215	0.968602	Tmppe	9	1	114401105	114407276
ENSMUSG00000032435	-0.329101	6.50457	2.03532	0.153682	0.968602	Dync1li1	9	1	114688790	114724302
ENSMUSG00000039163	-0.580567	3.85719	2.14317	0.143206	0.968602	Cmc1	9	-1	118064522	118150177
ENSMUSG00000038412	-0.410408	5.67913	2.56621	0.109169	0.968602	Higd1a	9	-1	121848563	121858362
ENSMUSG00000025241	-0.839498	2.96817	2.49013	0.114562	0.968602	Fyco1	9	-1	123789500	123851899
ENSMUSG00000020448	-0.395493	5.47875	2.28559	0.130581	0.968602	Rnf185	11	-1	3415982	3452363
ENSMUSG00000041126	0.430737	7.33878	2.16617	0.141077	0.968602	H2afv	11	-1	6427229	6444443
ENSMUSG00000004018	0.492649	4.23254	2.04232	0.152976	0.968602	Fancl	11	1	26386135	26471876
ENSMUSG00000032673	-0.532939	4.87068	2.35024	0.125264	0.968602	Prorsd1	11	-1	29511757	29515033
ENSMUSG00000018848	-0.331524	7.94655	2.52009	0.112404	0.968602	Rars	11	-1	35808381	35834506
ENSMUSG00000020326	-1.07779	4.83633	2.17802	0.139994	0.968602	Ccng1	11	-1	40748552	40755311
ENSMUSG00000020397	-0.460049	4.78218	2.18466	0.139392	0.968602	Med7	11	1	46436925	46442721
ENSMUSG00000020496	-0.758372	4.8262	2.43904	0.118348	0.968602	Rnf187	11	-1	58932288	58938916
ENSMUSG00000036819	-0.607468	4.75955	2.30418	0.129026	0.968602	Jmjd4	11	1	59450045	59458567
ENSMUSG00000096483	0.790961	3.68392	2.10864	0.14647	0.968602	Gm12615	11	-1	60628582	60628963
ENSMUSG00000018599	-0.632383	3.38191	2.14196	0.143318	0.968602	Mief2	11	1	60728398	60732951
ENSMUSG00000002814	0.431014	4.87344	2.59201	0.107404	0.968602	Top3a	11	-1	60740058	60777365
ENSMUSG00000018932	-0.436966	5.66688	2.50467	0.11351	0.968602	Map2k3	11	1	60932033	60952811
ENSMUSG00000042506	0.362152	7.9388	1.99569	0.157748	0.968602	Usp22	11	-1	61151785	61175055
ENSMUSG00000001039	-1.19971	2.00257	2.52367	0.112149	0.968602	B9d1	11	1	61505144	61512931
ENSMUSG00000014245	-0.741358	4.05721	2.08511	0.148742	0.968602	Pigl	11	1	62458460	62514417
ENSMUSG00000018347	-0.873212	2.95032	2.39865	0.12144	0.968602	Zkscan6	11	1	65807175	65829239
ENSMUSG00000069844	-0.614467	5.48132	2.0922	0.148053	0.968602	Sco1	11	1	67052670	67067070
ENSMUSG00000040950	-0.906632	2.56668	2.31323	0.128277	0.968602	Mgl2	11	1	70130329	70137550
ENSMUSG00000020817	0.362437	5.43513	2.37957	0.122931	0.968602	Rabep1	11	1	70844778	70943105
ENSMUSG00000020790	0.279702	6.98027	1.94118	0.163541	0.968602	Ankfy1	11	1	72690006	72772146
ENSMUSG00000020783	0.38813	5.08747	2.02435	0.154795	0.968602	Ncbp3	11	1	73047783	73089317
ENSMUSG00000010392	-0.370121	5.63904	1.95222	0.162348	0.968602	Gosr1	11	-1	76726602	76763579
ENSMUSG00000020838	1.05402	2.17566	2.34472	0.125708	0.968602	Slc6a4	11	1	76998603	77032340
ENSMUSG00000050944	0.780411	3.66666	2.54881	0.110377	0.968602	Efcab5	11	-1	77089915	77188968
ENSMUSG00000017291	0.456883	7.4752	2.41108	0.120479	0.968602	Taok1	11	-1	77529162	77607815
ENSMUSG00000037791	0.530111	3.62102	1.92692	0.165096	0.968602	Phf12	11	1	77982754	78030539
ENSMUSG00000018379	0.37734	8.82474	2.39698	0.12157	0.968602	Srsf1	11	1	88047373	88053755
ENSMUSG00000081766	-0.416853	7.66537	1.95112	0.162466	0.968602	2210409E12Rik	11	1	88972657	88973002
ENSMUSG00000020544	-0.658855	3.13844	2.19802	0.138188	0.968602	Cox11	11	1	90638173	90644931
ENSMUSG00000020863	0.430464	6.19831	2.38601	0.122426	0.968602	Luc7l3	11	-1	94287890	94321988
ENSMUSG00000039055	-0.499441	4.60548	2.00607	0.156671	0.968602	Eme1	11	-1	94644996	94653964
ENSMUSG00000083227	0.627103	5.12085	2.02805	0.154418	0.968602	Gm11546	11	-1	94797049	94797777
ENSMUSG00000017221	-0.261415	8.60071	1.94351	0.163288	0.968602	Psmd3	11	1	98682554	98695979
ENSMUSG00000006931	1.35599	2.19643	1.9665	0.16082	0.968602	P3h4	11	-1	100408456	100414836
ENSMUSG00000075528	-0.939453	2.12368	2.56038	0.109572	0.968602	Aarsd1	11	-1	101406839	101417615
ENSMUSG00000018677	-0.574819	7.65057	2.20017	0.137996	0.968602	Slc25a39	11	-1	102402985	102407946
ENSMUSG00000020936	0.373509	5.32378	2.24099	0.134395	0.968602	Nmt1	11	1	103028190	103068912
ENSMUSG00000018412	0.390477	6.04248	2.30456	0.128995	0.968602	Kansl1	11	-1	104333229	104468861
ENSMUSG00000020708	-0.293916	8.54898	2.44419	0.117961	0.968602	Psmc5	11	1	106256154	106263120
ENSMUSG00000040548	0.39684	5.58068	2.17796	0.14	0.968602	Tex2	11	-1	106502147	106613423
ENSMUSG00000041623	-0.530622	3.74646	1.9867	0.158686	0.968602	D11Wsu47e	11	1	113684412	113694647
ENSMUSG00000034652	1.15966	2.94884	2.55809	0.109731	0.968602	Cd300a	11	1	114890041	114904654
ENSMUSG00000034566	0.307092	7.97585	2.28599	0.130547	0.968602	Atp5h	11	-1	115415689	115419962
ENSMUSG00000020737	0.383857	7.38404	2.10183	0.147123	0.968602	Jpt1	11	-1	115497353	115514387
ENSMUSG00000033987	0.890509	2.1961	2.08199	0.149045	0.968602	Dnah17	11	-1	118021723	118130634
ENSMUSG00000039963	-0.823434	2.84713	2.46228	0.116609	0.968602	Ccdc40	11	1	119228572	119265236
ENSMUSG00000109408	0.81309	3.53483	1.95003	0.162583	0.968602	A930037H05Rik	11	-1	119448788	119491298
ENSMUSG00000114003	0.290625	7.68825	2.48801	0.114717	0.968602	Gm9616	13	1	3298887	3299667
ENSMUSG00000021218	-0.285774	8.44537	2.31378	0.128232	0.968602	Gdi2	13	1	3538063	3567871
ENSMUSG00000021147	0.481897	4.54127	2.34299	0.125848	0.968602	Wdr37	13	-1	8802968	8871909
ENSMUSG00000033499	0.388189	7.09888	2.29467	0.129819	0.968602	Larp4b	13	1	9093881	9174451
ENSMUSG00000075053	-0.502764	4.75146	2.58817	0.107664	0.968602	Vdac3-ps1	13	-1	18030741	18031593
ENSMUSG00000021326	-0.424665	6.2089	2.51955	0.112443	0.968602	Trim27	13	1	21179445	21194724
ENSMUSG00000052180	-1.07447	3.72815	2.01181	0.156079	0.968602	Serpinb6c	13	-1	33879816	33905708
ENSMUSG00000021418	-0.364499	5.99985	2.45198	0.117377	0.968602	Rpp40	13	-1	35893472	35906359
ENSMUSG00000037933	0.983228	2.892	1.95023	0.162562	0.968602	Bicd2	13	1	49341585	49387026
ENSMUSG00000021506	-0.766694	2.40282	2.23221	0.135161	0.968602	Pitx1	13	-1	55825051	55836192
ENSMUSG00000015937	-0.69061	5.25006	2.55817	0.109726	0.968602	H2afy	13	-1	56073619	56136361
ENSMUSG00000021556	-1.12269	3.39279	2.14158	0.143354	0.968602	Golm1	13	-1	59634626	59675811
ENSMUSG00000113836	-0.685138	4.04479	2.35436	0.124933	0.968602	Gm3325	13	1	62015605	62050986
ENSMUSG00000021456	-0.35239	8.45916	2.5506	0.110253	0.968602	Fbp2	13	-1	62836877	62858422
ENSMUSG00000021461	0.538899	4.61605	2.38682	0.122362	0.968602	Fancc	13	-1	63285043	63497278
ENSMUSG00000113346	-0.874755	5.14844	2.36342	0.12421	0.968602	Eprn	13	-1	73344665	73347384
ENSMUSG00000021576	-0.45126	7.58593	1.92643	0.16515	0.968602	Pdcd6	13	-1	74303509	74317580
ENSMUSG00000043190	-1.15736	2.42106	2.1419	0.143324	0.968602	Rfesd	13	-1	76001535	76018719
ENSMUSG00000045312	-1.60106	3.37449	2.11108	0.146236	0.968602	Lhfpl2	13	1	94057796	94195409
ENSMUSG00000021693	0.520997	4.98304	2.38903	0.12219	0.968602	Kif2a	13	-1	106958996	107022126
ENSMUSG00000032745	0.405666	6.66698	1.97904	0.159492	0.968602	Gpbp1	13	-1	111425680	111490111
ENSMUSG00000086649	-0.51772	4.45615	1.9829	0.159085	0.968602	Gm15286	13	1	111580261	111644830
ENSMUSG00000042348	0.392865	5.51754	2.01431	0.155822	0.968602	Arl15	13	1	113794505	114157461
ENSMUSG00000020593	0.77666	3.80787	2.14065	0.143441	0.968602	Lpin1	12	-1	16535669	16610966
ENSMUSG00000091071	-0.845692	2.92429	2.53202	0.111557	0.968602	1700030C10Rik	12	-1	20814257	20815727
ENSMUSG00000054309	-0.296452	7.0802	2.16751	0.140954	0.968602	Cpsf3	12	1	21285391	21315056
ENSMUSG00000093846	0.794359	3.02357	2.41941	0.11984	0.968602	Gm4425	12	-1	22115756	22156646
ENSMUSG00000020659	-0.428462	4.90128	2.15918	0.141721	0.968602	Cbll1	12	-1	31484829	31499616
ENSMUSG00000035933	-0.511756	4.67733	2.18984	0.138924	0.968602	Cog5	12	1	31654869	31937630
ENSMUSG00000046314	-0.935749	2.95935	2.41147	0.120449	0.968602	Stxbp6	12	-1	44852484	45074709
ENSMUSG00000035293	-1.19783	3.34592	2.13146	0.144303	0.968602	G2e3	12	1	51348061	51376986
ENSMUSG00000035247	0.335162	6.30252	1.9692	0.160533	0.968602	Hectd1	12	-1	51743722	51829536
ENSMUSG00000035181	0.405722	5.88365	1.93874	0.163805	0.968602	Heatr5a	12	-1	51875871	51971321
ENSMUSG00000035142	-0.595838	3.3933	2.12627	0.144792	0.968602	Nubpl	12	1	52097737	52312744
ENSMUSG00000062929	-0.347409	6.88217	2.02173	0.155063	0.968602	Cfl2	12	-1	54858809	54862877
ENSMUSG00000035021	0.37112	7.9144	2.09423	0.147856	0.968602	Baz1a	12	-1	54892989	55014348
ENSMUSG00000021022	-0.594302	3.05223	1.96086	0.161422	0.968602	Ppp2r3c	12	-1	55278991	55302998
ENSMUSG00000048833	0.479086	5.85445	2.56021	0.109584	0.968602	Slc39a9	12	1	80643883	80683342
ENSMUSG00000090935	0.616121	4.17664	2.28018	0.131036	0.968602	Synj2bp	12	-1	81497941	81532911
ENSMUSG00000021221	0.618739	4.09003	2.29862	0.129489	0.968602	Dpf3	12	-1	83213745	83487716
ENSMUSG00000021236	0.657667	3.04599	1.98276	0.1591	0.968602	Entpd5	12	-1	84373857	84409029
ENSMUSG00000021040	-0.506258	4.50184	2.45906	0.116849	0.968602	Slirp	12	1	87443896	87452206
ENSMUSG00000061533	-0.849397	2.14333	2.18171	0.139659	0.968602	Cep128	12	-1	90998492	91384409
ENSMUSG00000113196	0.698653	2.91387	2.03484	0.15373	0.968602	D230049E03Rik	12	1	98766105	98770355
ENSMUSG00000021178	-0.295621	8.09609	2.14961	0.142607	0.968602	Psmc1	12	1	100110154	100123405
ENSMUSG00000033530	0.457702	5.67245	2.23995	0.134485	0.968602	Ttc7b	12	-1	100300770	100520826
ENSMUSG00000100975	1.1977	3.07388	2.47771	0.11547	0.968602	Gm28875	12	-1	104925501	104926689
ENSMUSG00000040877	-0.905562	2.67169	2.23725	0.13472	0.968602	Wdr25	12	1	108893631	109028452
ENSMUSG00000021279	0.448792	5.01719	1.98211	0.159169	0.968602	Cdc42bpb	12	-1	111292976	111377718
ENSMUSG00000049792	-0.428098	5.74894	2.52265	0.112222	0.968602	Bag5	12	-1	111709488	111713257
ENSMUSG00000042063	-0.737419	3.8457	2.09872	0.147422	0.968602	Zfp386	12	1	116047724	116063360
ENSMUSG00000022265	-1.13993	4.57984	2.11935	0.145448	0.968602	Ank	15	1	27466677	27594909
ENSMUSG00000022285	-0.465309	9.93519	2.16097	0.141555	0.968602	Ywhaz	15	-1	36770770	36796929
ENSMUSG00000022286	-0.566376	6.06288	2.48843	0.114686	0.968602	Grhl2	15	1	37233036	37363569
ENSMUSG00000062373	0.341773	6.24926	2.34488	0.125695	0.968602	Tmem65	15	-1	58782269	58823638
ENSMUSG00000022346	0.603009	5.91285	2.32605	0.127224	0.968602	Myc	15	1	61985391	61990374
ENSMUSG00000092454	0.687852	2.24771	2.05267	0.151939	0.968602	Gm2991	15	-1	65928454	65928933
ENSMUSG00000022587	-1.17375	3.47282	2.4904	0.114542	0.968602	Ly6e	15	1	74955051	74959905
ENSMUSG00000022571	-0.720103	3.35962	2.45234	0.11735	0.968602	Pycrl	15	-1	75916477	75921560
ENSMUSG00000046761	-0.976491	2.65161	2.28093	0.130974	0.968602	Fam83h	15	-1	76001093	76014336
ENSMUSG00000034259	-0.343917	6.48942	2.21877	0.136342	0.968602	Exosc4	15	1	76327397	76330677
ENSMUSG00000063354	0.437017	8.29506	2.15276	0.142314	0.968602	Slc39a4	15	-1	76612383	76617384
ENSMUSG00000033088	-0.652969	3.49059	2.01817	0.155427	0.968602	Triobp	15	1	78947724	79005869
ENSMUSG00000022390	0.925142	3.30825	2.28442	0.130679	0.968602	Zc3h7b	15	1	81745057	81796260
ENSMUSG00000058586	-0.70338	3.23373	2.14013	0.14349	0.968602	Serhl	15	1	83089506	83116674
ENSMUSG00000048755	-0.961268	3.84131	2.23656	0.134781	0.968602	Mcat	15	-1	83546797	83563787
ENSMUSG00000022634	-1.04732	3.03405	1.9304	0.164714	0.968602	Yaf2	15	-1	93284278	93336935
ENSMUSG00000022635	0.376089	7.19422	2.35033	0.125256	0.968602	Zcrb1	15	-1	93386097	93398334
ENSMUSG00000033356	0.912963	2.87053	2.3659	0.124013	0.968602	Pus7l	15	-1	94522688	94543547
ENSMUSG00000011960	0.485041	6.63064	2.21899	0.136323	0.968602	Ccnt1	15	-1	98538689	98570923
ENSMUSG00000023031	0.772803	2.38449	2.34791	0.125451	0.968602	Cela1	15	-1	100674421	100687921
ENSMUSG00000001280	0.445175	6.02974	2.56988	0.108916	0.968602	Sp1	15	1	102406143	102436404
ENSMUSG00000023051	-0.357218	6.34832	2.57607	0.108491	0.968602	Tarbp2	15	1	102518192	102523676
ENSMUSG00000022505	-0.790337	4.41549	2.27729	0.131281	0.968602	Emp2	16	-1	10281749	10313968
ENSMUSG00000022685	-0.386489	5.62403	2.32358	0.127427	0.968602	Parn	16	-1	13537960	13668170
ENSMUSG00000022681	-0.717462	3.69317	2.22021	0.136215	0.968602	Ntan1	16	1	13818845	13835451
ENSMUSG00000022680	-0.425608	5.02276	2.27065	0.131845	0.968602	Pdxdc1	16	-1	13833148	13903131
ENSMUSG00000041957	-0.768043	4.27195	2.03474	0.15374	0.968602	Pkp2	16	1	16213318	16272712
ENSMUSG00000049916	-0.744141	3.8026	2.58159	0.108113	0.968602	2610318N02Rik	16	-1	17113398	17125167
ENSMUSG00000022721	-0.419968	5.49908	2.14211	0.143305	0.968602	Trmt2a	16	1	18248679	18254772
ENSMUSG00000022884	-0.338057	8.40428	2.0238	0.154851	0.968602	Eif4a2	16	1	23107444	23114136
ENSMUSG00000022797	0.695198	10.0015	2.03567	0.153647	0.968602	Tfrc	16	1	32608920	32632794
ENSMUSG00000022848	0.547722	7.47612	2.43568	0.118602	0.968602	Dirc2	16	-1	35694062	35769356
ENSMUSG00000022829	0.99653	2.33717	1.93416	0.164304	0.968602	Stxbp5l	16	-1	37114942	37384962
ENSMUSG00000068284	0.944975	3.8569	2.21476	0.136696	0.968602	Usf3	16	1	44173246	44227465
ENSMUSG00000022664	-0.654985	2.79311	2.45455	0.117184	0.968602	Slc35a5	16	-1	45139573	45158706
ENSMUSG00000022757	-0.363708	6.44039	2.48036	0.115276	0.968602	Tfg	16	-1	56690332	56717450
ENSMUSG00000085783	-0.654263	3.99569	2.52782	0.111855	0.968602	Gm9816	16	1	62717037	62718450
ENSMUSG00000041079	-0.542545	4.0479	2.25073	0.133552	0.968602	Rwdd2b	16	-1	87433407	87440573
ENSMUSG00000025613	-0.271075	9.47587	2.13338	0.144122	0.968602	Cct8	16	-1	87483326	87495873
ENSMUSG00000022965	0.709624	2.27031	1.94339	0.163301	0.968602	Ifngr2	16	1	91547072	91565623
ENSMUSG00000022948	0.469146	4.14437	1.98484	0.158881	0.968602	Setd4	16	-1	93583457	93604063
ENSMUSG00000022898	-0.585689	4.95355	2.10772	0.146557	0.968602	Vps26c	16	-1	94497783	94526830
ENSMUSG00000046962	-0.651532	3.86055	2.02089	0.155149	0.968602	Zbtb21	16	-1	97943357	97962622
ENSMUSG00000034345	0.363206	7.25044	1.98443	0.158924	0.968602	Gtf2h5	17	1	6079786	6086517
ENSMUSG00000096255	-0.809929	2.97244	2.20589	0.137485	0.968602	Dynlt1b	17	1	6430112	6436296
ENSMUSG00000050088	-0.506805	4.06071	2.1354	0.143933	0.968602	1600012H06Rik	17	1	14943184	14959570
ENSMUSG00000041130	0.47906	5.23657	2.30429	0.129017	0.968602	Zfp598	17	1	24669687	24682016
ENSMUSG00000075705	0.679867	3.03497	2.00041	0.157256	0.968602	Msrb1	17	1	24736642	24742778
ENSMUSG00000024165	-1.09381	4.86698	2.55094	0.110228	0.968602	Jpt2	17	-1	24937419	24960689
ENSMUSG00000024190	0.712616	3.74551	2.31363	0.128244	0.968602	Dusp1	17	-1	26505590	26508519
ENSMUSG00000007570	-0.492755	4.0172	2.16391	0.141285	0.968602	Fance	17	1	28313519	28326572
ENSMUSG00000024045	0.501015	6.6088	2.42372	0.119511	0.968602	Akap8	17	-1	32303676	32321153
ENSMUSG00000024298	0.588835	4.79341	2.39341	0.121848	0.968602	Zfp871	17	-1	32765496	32788287
ENSMUSG00000015461	0.487372	4.80664	2.29772	0.129564	0.968602	Atf6b	17	1	34647146	34655074
ENSMUSG00000024391	0.87322	2.34503	2.04637	0.152569	0.968602	Apom	17	-1	35128997	35132050
ENSMUSG00000060550	0.602931	5.22522	2.42518	0.119399	0.968602	H2-Q7	17	1	35439155	35443773
ENSMUSG00000067235	1.26938	2.75114	2.56956	0.108938	0.968602	H2-Q10	17	1	35470089	35474563
ENSMUSG00000001524	-0.344941	6.42242	2.5173	0.112603	0.968602	Gtf2h4	17	-1	35667730	35673739
ENSMUSG00000001525	-0.919897	6.53411	2.47802	0.115448	0.968602	Tubb5	17	-1	35833921	35838306
ENSMUSG00000103358	1.50318	1.76249	2.48949	0.114609	0.968602	Gm37593	17	1	51842861	51846114
ENSMUSG00000047123	-0.950913	2.71338	1.94661	0.162953	0.968602	Ticam1	17	-1	56269319	56276786
ENSMUSG00000007670	0.364095	6.18089	2.22876	0.135463	0.968602	Khsrp	17	-1	57021051	57031522
ENSMUSG00000034647	0.500905	4.41559	2.43578	0.118595	0.968602	Ankrd12	17	-1	65965698	66077089
ENSMUSG00000052105	-0.951744	2.54435	1.94681	0.162932	0.968602	Mtcl1	17	-1	66336982	66449750
ENSMUSG00000045038	0.610763	4.34034	2.25976	0.132775	0.968602	Prkce	17	1	86167785	86657919
ENSMUSG00000095193	-0.510061	4.57889	2.40574	0.120891	0.968602	Gm20939	17	1	94864918	94878321
ENSMUSG00000073647	-0.695586	2.73243	1.96845	0.160613	0.968602	Gm10557	18	-1	4198320	4198938
ENSMUSG00000024236	0.93915	3.41747	2.54323	0.110768	0.968602	Svil	18	1	4920540	5119299
ENSMUSG00000024290	0.360206	5.8527	1.96047	0.161463	0.968602	Rock1	18	-1	10064401	10182045
ENSMUSG00000039616	-1.20489	2.52053	2.38473	0.122526	0.968602	Mocos	18	1	24653691	24701575
ENSMUSG00000024260	-0.420889	6.38679	2.26858	0.132021	0.968602	Sap130	18	1	31634371	31723061
ENSMUSG00000003779	-0.350116	6.57321	2.34447	0.125728	0.968602	Kif20a	18	1	34624624	34633265
ENSMUSG00000038773	0.395344	5.96254	2.40639	0.120841	0.968602	Kdm3b	18	1	34777047	34838660
ENSMUSG00000024360	-0.306558	8.42998	2.11297	0.146056	0.968602	Etf1	18	-1	34902785	34932007
ENSMUSG00000043991	0.481774	4.59634	2.40853	0.120676	0.968602	Pura	18	1	36281097	36289723
ENSMUSG00000006050	-0.356076	5.66979	2.28	0.131052	0.968602	Sra1	18	-1	36666681	36679366
ENSMUSG00000051316	0.397399	7.34183	2.47064	0.11599	0.968602	Taf7	18	-1	37640491	37644204
ENSMUSG00000056671	-0.410564	7.31112	2.19423	0.138529	0.968602	Prelid2	18	-1	41875696	41951194
ENSMUSG00000024500	-0.567152	3.9045	1.94045	0.16362	0.968602	Ppp2r2b	18	-1	42637432	43059471
ENSMUSG00000024472	0.491044	4.18789	1.98689	0.158666	0.968602	Dcp2	18	1	44380502	44424969
ENSMUSG00000024477	0.539105	4.21745	2.40418	0.121011	0.968602	Pggt1b	18	-1	46239949	46280850
ENSMUSG00000024505	0.566572	4.59675	2.52107	0.112334	0.968602	Dtwd2	18	-1	49696145	49755601
ENSMUSG00000034320	0.579846	4.57505	2.50886	0.113208	0.968602	Slc26a2	18	-1	61192919	61211612
ENSMUSG00000024587	-0.390609	7.70649	1.95824	0.161701	0.968602	Nars	18	-1	64499665	64516557
ENSMUSG00000114210	0.832542	2.29554	2.14455	0.143077	0.968602	A330084C13Rik	18	-1	64886726	64888491
ENSMUSG00000038155	-0.66933	4.90966	2.41497	0.12018	0.968602	Gstp2	19	-1	4040285	4042236
ENSMUSG00000024858	0.476707	5.01379	2.48469	0.114959	0.968602	Grk2	19	-1	4286001	4306222
ENSMUSG00000024911	-0.58318	3.83422	1.92674	0.165115	0.968602	Fibp	19	1	5460616	5465051
ENSMUSG00000024960	-0.625832	4.70268	2.08878	0.148384	0.968602	Plcb3	19	-1	6953714	6969759
ENSMUSG00000071659	0.427477	5.01129	2.05207	0.151999	0.968602	Hnrnpul2	19	1	8819401	8834142
ENSMUSG00000035171	-0.427065	5.78345	2.41611	0.120093	0.968602	1110059E24Rik	19	-1	21581202	21652976
ENSMUSG00000011752	-0.382323	6.73513	2.43189	0.11889	0.968602	Pgam1	19	1	41911871	41918664
ENSMUSG00000025226	0.8892	2.58971	2.29026	0.130188	0.968602	Fbxl15	19	1	46328184	46330446
ENSMUSG00000003559	-0.469665	5.0189	2.17716	0.140072	0.968602	As3mt	19	1	46707443	46741095
ENSMUSG00000034336	-0.777256	3.68105	1.95416	0.16214	0.968602	Ina	19	1	47014698	47025327
ENSMUSG00000025047	0.431446	6.29654	2.20629	0.137449	0.968602	Pdcd11	19	1	47090766	47131143
ENSMUSG00000033417	-0.369722	6.22114	2.02543	0.154685	0.968602	Cacul1	19	-1	60524696	60581023
ENSMUSG00000064344	0.584161	3.93819	1.96897	0.160557	0.968602	mt-Tm	MT	1	3845	3913
ENSMUSG00000064358	0.748063	4.59323	2.26558	0.132277	0.968602	mt-Co3	MT	1	8607	9390
ENSMUSG00000064359	0.997128	2.17002	2.53016	0.111689	0.968602	mt-Tg	MT	1	9391	9458
ENSMUSG00000082329	-0.817883	2.31162	1.92082	0.165766	0.96869	Gm14287	2	-1	157528869	157528985
ENSMUSG00000000409	-1.06983	2.99719	1.91588	0.166311	0.969523	Lck	4	-1	129548344	129573641
ENSMUSG00000041309	-0.629022	4.27391	1.91685	0.166204	0.969523	Nkx6-2	7	-1	139579376	139582797
ENSMUSG00000051007	-0.608305	4.60665	1.91482	0.166429	0.969523	Gatd1	7	-1	141407794	141414136
ENSMUSG00000035595	0.566369	4.96839	1.91424	0.166494	0.969523	1600002K03Rik	10	1	80172944	80175146
ENSMUSG00000021978	-0.774058	4.31939	1.91557	0.166346	0.969523	Extl3	14	-1	65052060	65149855
ENSMUSG00000059830	0.64811	2.76536	1.91444	0.166471	0.969523	Gm16380	9	1	53884084	53884561
ENSMUSG00000020547	0.427341	6.77888	1.91274	0.166659	0.969921	Bzw2	12	-1	36091835	36158080
ENSMUSG00000036537	-1.09012	2.12957	1.91018	0.166944	0.970664	Rnf113a1	X	1	37191245	37192467
ENSMUSG00000029701	0.320153	6.62664	1.90983	0.166982	0.970664	Rbm28	6	-1	29123576	29165006
ENSMUSG00000039318	-0.607415	4.24136	1.90784	0.167203	0.97138	Rab3gap2	1	1	185204117	185286759
ENSMUSG00000003352	-0.581208	3.49653	1.90398	0.167634	0.972747	Cacnb3	15	1	98630840	98644529
ENSMUSG00000024217	0.313493	7.22476	1.90463	0.167561	0.972747	Snrpc	17	1	27838150	27851968
ENSMUSG00000078377	0.320606	7.15235	1.90257	0.167791	0.97309	Gm4294	12	1	12023045	12023658
ENSMUSG00000026773	0.528002	6.32532	1.90071	0.167999	0.973527	Pfkfb3	2	-1	11471433	11554077
ENSMUSG00000028669	-0.411634	5.72371	1.89578	0.168551	0.973527	Pithd1	4	-1	135975460	135987264
ENSMUSG00000031960	-0.442841	6.6684	1.89631	0.168492	0.973527	Aars	8	1	111033144	111057664
ENSMUSG00000032431	0.306574	6.30905	1.89947	0.168138	0.973527	Crtap	9	-1	114375134	114390675
ENSMUSG00000022412	0.379259	5.23459	1.89664	0.168455	0.973527	Mief1	15	1	80234018	80253371
ENSMUSG00000023892	-0.575658	5.19284	1.89825	0.168275	0.973527	Zfp51	17	1	21450374	21465587
ENSMUSG00000024952	-0.928605	3.26868	1.89775	0.16833	0.973527	Rps6ka4	19	-1	6829085	6840601
ENSMUSG00000035048	-0.562291	4.16046	1.89486	0.168655	0.973558	Anapc13	9	1	102626296	102634425
ENSMUSG00000005886	-0.677913	3.7805	1.60888	0.20465	0.976378	Ncoa2	1	-1	13139105	13374083
ENSMUSG00000025920	-0.637218	2.33734	1.4989	0.220841	0.976378	Stau2	1	-1	16228674	16520112
ENSMUSG00000026153	-0.930807	3.46498	1.86462	0.172093	0.976378	Fam135a	1	-1	24011093	24100341
ENSMUSG00000042111	0.343205	5.89588	1.39058	0.238307	0.976378	Ccdc115	1	-1	34436670	34439672
ENSMUSG00000010453	0.315675	5.56145	1.59453	0.20668	0.976378	Kansl3	1	-1	36335730	36369181
ENSMUSG00000026112	-0.364189	7.3381	1.65003	0.198955	0.976378	Coa5	1	-1	37417084	37430103
ENSMUSG00000057363	-0.55107	3.00371	1.4548	0.22776	0.976378	Uxs1	1	-1	43746966	43827800
ENSMUSG00000073676	-0.274164	7.0448	1.75392	0.185384	0.976378	Hspe1	1	1	55088132	55091307
ENSMUSG00000046994	-0.342625	5.3774	1.48263	0.223364	0.976378	Mars2	1	1	55237177	55248470
ENSMUSG00000026039	0.339817	5.53116	1.55364	0.212599	0.976378	Sgo2a	1	1	57995971	58025899
ENSMUSG00000026034	0.36144	6.25746	1.51509	0.218364	0.976378	Clk1	1	-1	58410189	58424066
ENSMUSG00000087213	-0.539813	3.58102	1.50342	0.220147	0.976378	2810408I11Rik	1	-1	64679871	64690659
ENSMUSG00000025950	-0.369204	7.18994	1.767	0.183753	0.976378	Idh1	1	-1	65158616	65186500
ENSMUSG00000039395	-0.310957	7.3771	1.63008	0.201692	0.976378	Mreg	1	-1	72159442	72212307
ENSMUSG00000049339	0.397074	6.19003	1.67496	0.195595	0.976378	Retreg2	1	1	75142778	75147913
ENSMUSG00000026245	-0.290153	7.78236	1.55466	0.212449	0.976378	Farsb	1	-1	78417975	78488897
ENSMUSG00000104503	0.553701	3.29578	1.81793	0.17756	0.976378	Gm37738	1	-1	84819968	84824683
ENSMUSG00000099693	0.564753	5.35554	1.40913	0.235201	0.976378	Gm29284	1	-1	84990638	84993032
ENSMUSG00000052477	0.483328	5.30514	1.52996	0.216118	0.976378	C130026I21Rik	1	-1	84992690	85270566
ENSMUSG00000072109	0.632556	5.10956	1.4266	0.232321	0.976378	A530040E14Rik	1	1	85105946	85114035
ENSMUSG00000026228	0.62696	2.80221	1.64912	0.199079	0.976378	Htr2b	1	-1	86099026	86111970
ENSMUSG00000034432	-0.270926	6.76716	1.59323	0.206865	0.976378	Cops8	1	1	90602981	90613341
ENSMUSG00000034343	-0.323384	6.36389	1.46705	0.225812	0.976378	Ube2f	1	1	91250304	91290337
ENSMUSG00000026260	-0.376296	6.6884	1.7562	0.185099	0.976378	Ndufa10	1	-1	92439010	92473860
ENSMUSG00000026270	-0.439728	4.4222	1.42819	0.232061	0.976378	Capn10	1	1	92934376	92947941
ENSMUSG00000026333	0.414255	4.42627	1.35646	0.244152	0.976378	Gin1	1	1	97770172	97793709
ENSMUSG00000050777	0.546906	6.48329	1.35288	0.244775	0.976378	Tmem37	1	-1	120067377	120074074
ENSMUSG00000026409	-0.706411	3.23109	1.69111	0.193455	0.976378	Pfkfb2	1	-1	130689182	130729253
ENSMUSG00000073557	-0.743133	2.83061	1.45681	0.227439	0.976378	Ppp1r12b	1	-1	134754658	134955942
ENSMUSG00000009418	0.54942	4.35929	1.5263	0.216668	0.976378	Nav1	1	-1	135434580	135607295
ENSMUSG00000026421	-0.377235	6.19165	1.51748	0.218001	0.976378	Csrp1	1	1	135720061	135752232
ENSMUSG00000006005	0.346961	7.23512	1.48602	0.222835	0.976378	Tpr	1	1	150392838	150449935
ENSMUSG00000023150	0.328178	9.48114	1.49183	0.221933	0.976378	Ivns1abp	1	1	151344477	151364422
ENSMUSG00000026478	-0.892851	3.92303	1.42665	0.232313	0.976378	Lamc1	1	-1	153218922	153332786
ENSMUSG00000066800	-0.908497	2.78502	1.62426	0.202498	0.976378	Rnasel	1	1	153749426	153764221
ENSMUSG00000026596	0.523949	4.01683	1.52192	0.217329	0.976378	Abl2	1	1	156558786	156649568
ENSMUSG00000070565	0.607073	3.87525	1.35144	0.245027	0.976378	Rasal2	1	-1	157135182	157412595
ENSMUSG00000026708	-0.483584	4.19646	1.69796	0.192555	0.976378	Cenpl	1	1	161070713	161086724
ENSMUSG00000040225	0.276699	8.21242	1.45327	0.228004	0.976378	Prrc2c	1	-1	162670725	162740556
ENSMUSG00000026584	-0.500798	3.90385	1.54295	0.214179	0.976378	Scyl3	1	1	163929100	163955126
ENSMUSG00000040836	-0.366382	7.05372	1.36456	0.242748	0.976378	Gpr161	1	1	165295789	165326745
ENSMUSG00000026687	-0.545231	4.33251	1.41748	0.233818	0.976378	Aldh9a1	1	1	167349991	167368532
ENSMUSG00000026667	0.315253	7.59866	1.60811	0.204758	0.976378	Uhmk1	1	-1	170193420	170215397
ENSMUSG00000062963	0.281431	6.46295	1.57934	0.208856	0.976378	Ufc1	1	-1	171288563	171295024
ENSMUSG00000057335	-0.304488	5.42065	1.4693	0.225456	0.976378	Cep170	1	-1	176733653	176814067
ENSMUSG00000026632	0.56547	2.38625	1.53026	0.216074	0.976378	Tatdn3	1	-1	191045826	191062932
ENSMUSG00000109865	-0.317623	6.57064	1.75528	0.185214	0.976378	Hspa14	2	-1	3488850	3512814
ENSMUSG00000002107	0.722391	3.1181	1.82945	0.176192	0.976378	Celf2	2	-1	6539694	7509563
ENSMUSG00000037262	0.449678	4.75819	1.57852	0.208975	0.976378	Kin	2	1	10080593	10092806
ENSMUSG00000054057	0.903108	2.27239	1.62712	0.202102	0.976378	A930004D18Rik	2	-1	18025193	18037737
ENSMUSG00000026786	0.719443	4.3795	1.56346	0.21116	0.976378	Apbb1ip	2	1	22774094	22875653
ENSMUSG00000026771	-0.659491	3.56888	1.44962	0.228589	0.976378	Spopl	2	-1	23506220	23572106
ENSMUSG00000015094	-0.486161	3.99573	1.78558	0.181466	0.976378	Npdc1	2	1	25399351	25409494
ENSMUSG00000026932	0.374206	5.76353	1.69283	0.193228	0.976378	Nacc2	2	-1	26055535	26123220
ENSMUSG00000036327	0.495486	4.14811	1.78665	0.181335	0.976378	Qsox2	2	-1	26208637	26237525
ENSMUSG00000082895	0.337256	5.08878	1.75356	0.18543	0.976378	Rpsa-ps9	2	1	28477166	28478050
ENSMUSG00000026806	0.422404	5.29721	1.79311	0.180547	0.976378	Ddx31	2	1	28840406	28905571
ENSMUSG00000015335	-0.574125	3.60133	1.59212	0.207024	0.976378	Zdhhc12	2	-1	30090944	30093648
ENSMUSG00000075419	-0.447464	4.5587	1.58034	0.208712	0.976378	Dolk	2	-1	30284231	30286334
ENSMUSG00000089762	0.927513	2.11053	1.88549	0.169712	0.976378	Ier5l	2	-1	30471537	30474219
ENSMUSG00000026854	0.759326	2.22407	1.72993	0.18842	0.976378	Usp20	2	1	30982279	31023586
ENSMUSG00000002550	-0.569701	4.12598	1.4849	0.22301	0.976378	Uck1	2	-1	32255002	32260159
ENSMUSG00000039205	-0.930486	2.03524	1.37202	0.241466	0.976378	Ciz1	2	1	32352327	32380970
ENSMUSG00000038900	0.236055	9.3211	1.36408	0.242832	0.976378	Rpl12	2	1	32961559	32965345
ENSMUSG00000026869	-0.29531	6.21673	1.43047	0.231688	0.976378	Psmd5	2	-1	34849734	34874968
ENSMUSG00000009030	0.324255	5.40266	1.59898	0.206048	0.976378	Pdcl	2	-1	37350074	37359332
ENSMUSG00000066798	0.662556	3.76114	1.55716	0.212082	0.976378	Zbtb6	2	-1	37425500	37443171
ENSMUSG00000036792	0.650122	3.80013	1.7111	0.190843	0.976378	Mbd5	2	1	48949508	49325405
ENSMUSG00000026950	-0.862603	2.27645	1.54829	0.213388	0.976378	Neb	2	-1	52136647	52378474
ENSMUSG00000055371	-0.25774	6.84551	1.59523	0.20658	0.976378	Stam2	2	-1	52691664	52742281
ENSMUSG00000035000	1.42995	2.15217	1.5779	0.209063	0.976378	Dpp4	2	-1	62330073	62412231
ENSMUSG00000055612	-0.351399	5.86901	1.76715	0.183736	0.976378	Cdca7	2	1	72476159	72486893
ENSMUSG00000027099	-0.342504	5.81319	1.68351	0.194458	0.976378	Mtx2	2	1	74825803	74878431
ENSMUSG00000042410	0.363787	6.04958	1.3696	0.241881	0.976378	Agps	2	1	75832177	75931350
ENSMUSG00000056436	-0.44871	3.40385	1.46544	0.226067	0.976378	Cyct	2	-1	76353942	76360450
ENSMUSG00000034101	0.405917	4.66227	1.49092	0.222073	0.976378	Ctnnd1	2	-1	84600071	84650765
ENSMUSG00000025838	-0.456995	8.19515	1.71295	0.190603	0.976378	Pramel6	2	1	87506565	87510872
ENSMUSG00000002109	-0.506194	4.24696	1.63772	0.200639	0.976378	Ddb2	2	-1	91211572	91236982
ENSMUSG00000040272	0.885596	2.10785	1.88059	0.170267	0.976378	Accs	2	-1	93833467	93849943
ENSMUSG00000027195	-0.430849	5.55239	1.49671	0.221179	0.976378	Hsd17b12	2	-1	94032689	94157964
ENSMUSG00000027194	0.417071	4.71355	1.37036	0.24175	0.976378	Ttc17	2	-1	94300767	94406689
ENSMUSG00000048058	0.919798	1.91128	1.37231	0.241416	0.976378	Ldlrad3	2	-1	101950203	102186385
ENSMUSG00000010911	0.485112	3.42068	1.38728	0.238865	0.976378	Apip	2	1	103073675	103092644
ENSMUSG00000027187	-0.600155	6.01352	1.53382	0.21554	0.976378	Cat	2	-1	103453849	103485160
ENSMUSG00000027184	-0.310802	8.36353	1.45314	0.228024	0.976378	Caprin1	2	-1	103762941	103797649
ENSMUSG00000027176	0.349241	5.31993	1.64558	0.199561	0.976378	Cstf3	2	1	104590523	104665429
ENSMUSG00000027122	-0.616448	3.60929	1.64536	0.199592	0.976378	Arl14ep	2	-1	106962527	106974424
ENSMUSG00000063684	-0.361246	4.77343	1.3528	0.244788	0.976378	Gm13910	2	1	108948806	108950233
ENSMUSG00000039983	-0.728952	2.85112	1.62025	0.203057	0.976378	Ccdc32	2	-1	119017779	119029393
ENSMUSG00000027315	-0.399703	6.73892	1.6862	0.194102	0.976378	Spint1	2	1	119237362	119249527
ENSMUSG00000033808	0.330755	6.06015	1.64349	0.199847	0.976378	Tmem87a	2	-1	120355312	120404113
ENSMUSG00000027287	-0.39359	5.86963	1.45153	0.228282	0.976378	Snap23	2	1	120567671	120601255
ENSMUSG00000033526	0.399181	4.85137	1.45282	0.228076	0.976378	Ppip5k1	2	-1	121310561	121355396
ENSMUSG00000027248	-0.277325	8.22432	1.57647	0.20927	0.976378	Pdia3	2	1	121413775	121438687
ENSMUSG00000060227	-0.339802	6.02506	1.59193	0.207051	0.976378	Casc4	2	1	121866970	121936220
ENSMUSG00000068394	0.654153	2.9042	1.45993	0.226941	0.976378	Cep152	2	-1	125563088	125625113
ENSMUSG00000027366	-0.518037	5.0923	1.62673	0.202156	0.976378	Sppl2a	2	-1	126890391	126933235
ENSMUSG00000034850	-0.587684	4.41947	1.76437	0.18408	0.976378	Tmem127	2	1	127247908	127261107
ENSMUSG00000014353	0.389403	5.66243	1.78973	0.18096	0.976378	Tmem87b	2	1	128818118	128854261
ENSMUSG00000037523	-0.597826	3.84586	1.53759	0.214977	0.976378	Mavs	2	1	131234063	131248025
ENSMUSG00000058793	0.373222	8.22515	1.59862	0.206098	0.976378	Cds2	2	1	132263148	132312050
ENSMUSG00000001768	-0.722865	2.63304	1.53804	0.214909	0.976378	Rin2	2	1	145675215	145887616
ENSMUSG00000036992	-0.313049	5.94255	1.37387	0.241148	0.976378	Nxt1	2	1	148672601	148676027
ENSMUSG00000042814	-0.382911	5.14261	1.58494	0.20805	0.976378	Mcts2	2	1	152687035	152687946
ENSMUSG00000000876	0.56507	3.83872	1.74478	0.186534	0.976378	Pxmp4	2	-1	154585758	154603708
ENSMUSG00000087179	-0.55538	3.5117	1.67228	0.195953	0.976378	Gm14230	2	-1	156833049	156839892
ENSMUSG00000039834	0.324399	6.22626	1.42161	0.233139	0.976378	Zfp335	2	-1	164891882	164911757
ENSMUSG00000039463	-0.515542	4.04575	1.47594	0.224411	0.976378	Slc9a8	2	1	167421712	167477000
ENSMUSG00000042821	0.513602	4.07617	1.78175	0.181935	0.976378	Snai1	2	1	167538195	167542814
ENSMUSG00000074576	-0.44955	3.94906	1.4063	0.235672	0.976378	Mocs3	2	1	168230622	168232594
ENSMUSG00000027547	0.225925	8.07653	1.49156	0.221974	0.976378	Sall4	2	-1	168748332	168767943
ENSMUSG00000052033	-0.46371	4.94526	1.69112	0.193454	0.976378	Pfdn4	2	1	170496428	170519123
ENSMUSG00000027496	-0.306803	8.42887	1.49058	0.222127	0.976378	Aurka	2	-1	172356190	172370535
ENSMUSG00000027519	-0.485051	3.66564	1.44608	0.229158	0.976378	Rab22a	2	1	173659760	173707343
ENSMUSG00000074519	-1.08532	2.27512	1.8138	0.178053	0.976378	Zfp971	2	1	178023284	178034022
ENSMUSG00000015647	-0.721178	6.23607	1.5262	0.216683	0.976378	Lama5	2	-1	180176373	180225859
ENSMUSG00000031158	0.281973	6.85676	1.36198	0.243195	0.976378	Timm17b	X	1	7899357	7908351
ENSMUSG00000031168	-0.397772	5.90069	1.64787	0.199249	0.976378	Ebp	X	-1	8185329	8193512
ENSMUSG00000000787	0.344841	9.53216	1.48095	0.223626	0.976378	Ddx3x	X	1	13280970	13294052
ENSMUSG00000036572	0.386473	6.34231	1.70805	0.191238	0.976378	Upf3b	X	-1	37091678	37110322
ENSMUSG00000037475	0.359634	7.2306	1.85549	0.173146	0.976378	Thoc2	X	-1	41794991	41920674
ENSMUSG00000031103	-0.897769	3.54505	1.36249	0.243107	0.976378	Elf4	X	-1	48411046	48463132
ENSMUSG00000083621	0.297908	6.3141	1.42528	0.232536	0.976378	Gm14586	X	-1	52772342	52772749
ENSMUSG00000062170	0.253654	6.79694	1.38222	0.239723	0.976378	Fmr1nb	X	1	68761839	68804567
ENSMUSG00000001964	-0.293875	5.88857	1.48278	0.223339	0.976378	Emd	X	1	74254687	74261548
ENSMUSG00000031320	0.236697	10.9583	1.79507	0.18031	0.976378	Rps4x	X	-1	102184941	102189394
ENSMUSG00000083019	0.751797	2.67221	1.8826	0.170038	0.976378	Gm6222	X	-1	103762917	103763545
ENSMUSG00000031232	-0.302675	6.35634	1.50623	0.219716	0.976378	Magt1	X	-1	105968084	106011906
ENSMUSG00000031245	-0.771515	3.80431	1.41666	0.233953	0.976378	Hmgn5	X	-1	109004534	109013404
ENSMUSG00000031429	-0.452733	4.51622	1.42048	0.233324	0.976378	Psmd10	X	-1	140948429	140956728
ENSMUSG00000082675	-0.541249	3.37606	1.59306	0.20689	0.976378	Gm6382	X	1	142210884	142211825
ENSMUSG00000025266	0.324651	6.95713	1.46109	0.226756	0.976378	Gnl3l	X	-1	150983141	151017322
ENSMUSG00000087403	0.720499	3.24913	1.56253	0.211296	0.976378	Kantr	X	-1	152294828	152327495
ENSMUSG00000095597	0.280814	6.24464	1.54801	0.21343	0.976378	Gm6472	X	-1	152909505	152910155
ENSMUSG00000041649	-0.512045	5.52036	1.65161	0.19874	0.976378	Klf8	X	1	153237466	153396132
ENSMUSG00000025289	0.359464	6.41059	1.49404	0.22159	0.976378	Prdx4	X	-1	155323918	155340754
ENSMUSG00000079317	-0.953629	2.37635	1.86842	0.171656	0.976378	Trappc2	X	1	166440574	166453140
ENSMUSG00000040269	0.368761	6.24291	1.73719	0.187495	0.976378	Mrps28	3	-1	8802146	8923918
ENSMUSG00000027508	0.785403	2.86543	1.36623	0.24246	0.976378	Pag1	3	-1	9687479	9833679
ENSMUSG00000062515	0.922229	3.44152	1.74988	0.185892	0.976378	Fabp4	3	-1	10204088	10208576
ENSMUSG00000027599	-0.337964	5.77849	1.61599	0.203652	0.976378	Armc1	3	-1	19131402	19163065
ENSMUSG00000105176	0.689086	2.87954	1.68507	0.194252	0.976378	Gm43668	3	1	34070659	34076000
ENSMUSG00000027708	-0.561504	4.97568	1.69267	0.193249	0.976378	Dcun1d1	3	-1	35892105	35937445
ENSMUSG00000025759	-0.623653	3.95888	1.70265	0.191942	0.976378	Mfsd8	3	-1	40818103	40846886
ENSMUSG00000049940	0.407744	4.93749	1.35031	0.245223	0.976378	Pgrmc2	3	-1	41066326	41083046
ENSMUSG00000028081	0.217026	10.2262	1.38558	0.239153	0.976378	Rps3a1	3	-1	86137940	86142702
ENSMUSG00000041977	-0.461233	4.40753	1.48106	0.22361	0.976378	Arhgef11	3	1	87617559	87738034
ENSMUSG00000028068	0.282395	5.99252	1.44262	0.229716	0.976378	Iqgap3	3	1	88081971	88121048
ENSMUSG00000028060	0.397673	6.05334	1.65255	0.198613	0.976378	Khdc4	3	1	88685803	88712924
ENSMUSG00000068921	-0.40319	5.70252	1.42621	0.232384	0.976378	Dap3	3	-1	88920803	88951181
ENSMUSG00000027942	-0.486222	5.36868	1.47764	0.224144	0.976378	4933434E20Rik	3	1	90051636	90068347
ENSMUSG00000042390	0.423442	4.91558	1.38101	0.23993	0.976378	Gatad2b	3	1	90293178	90363407
ENSMUSG00000091421	-0.454496	5.36319	1.72275	0.18934	0.976378	Gm4202	3	1	92689426	92690158
ENSMUSG00000027907	-0.805548	4.42134	1.51202	0.218831	0.976378	S100a11	3	1	93520488	93526287
ENSMUSG00000041959	-0.807276	2.59602	1.71774	0.189984	0.976378	S100a10	3	1	93555080	93564643
ENSMUSG00000015714	-0.367365	7.86522	1.45103	0.228362	0.976378	Cers2	3	1	95314791	95323599
ENSMUSG00000028107	-0.356728	5.97078	1.35224	0.244886	0.976378	Tars2	3	-1	95739976	95760206
ENSMUSG00000015943	0.351597	5.4331	1.72897	0.188542	0.976378	Bola1	3	-1	96196588	96219709
ENSMUSG00000028099	-0.375178	5.38765	1.66825	0.196493	0.976378	Polr3c	3	-1	96711490	96727628
ENSMUSG00000051076	0.733946	2.87577	1.35432	0.244524	0.976378	Vtcn1	3	1	100825459	100896922
ENSMUSG00000042035	0.453474	4.66955	1.68894	0.193741	0.976378	Igsf3	3	1	101377083	101463059
ENSMUSG00000027845	0.472208	4.22706	1.58972	0.207366	0.976378	Dclre1b	3	-1	103800605	103809444
ENSMUSG00000027905	-0.295214	6.35168	1.36218	0.243161	0.976378	Ddx20	3	-1	105678270	105687574
ENSMUSG00000087260	-0.391361	6.21209	1.79579	0.180223	0.976378	Lamtor5	3	1	107278858	107284082
ENSMUSG00000028132	0.565995	7.31472	1.46083	0.226799	0.976378	Tmem56	3	-1	121201761	121283098
ENSMUSG00000053931	-0.461493	7.3316	1.57552	0.209407	0.976378	Cnn3	3	1	121426497	121458207
ENSMUSG00000027984	-0.410031	6.95476	1.68277	0.194556	0.976378	Hadh	3	-1	131233419	131272101
ENSMUSG00000028029	-0.299205	6.48582	1.35399	0.244582	0.976378	Aimp1	3	-1	132660499	132684370
ENSMUSG00000028273	0.502572	5.4238	1.39305	0.23789	0.976378	Pdlim5	3	-1	142239590	142395696
ENSMUSG00000040213	-0.686354	4.12726	1.82567	0.17664	0.976378	Kyat3	3	1	142701051	142746870
ENSMUSG00000004591	-0.348269	6.64987	1.50322	0.220177	0.976378	Pkn2	3	-1	142790902	142882004
ENSMUSG00000028256	0.594508	3.91307	1.5936	0.206813	0.976378	Odf2l	3	1	145118588	145153915
ENSMUSG00000047676	0.263273	7.29887	1.6806	0.194844	0.976378	Rpsa-ps10	3	-1	150072658	150073542
ENSMUSG00000028199	-1.0804	3.27402	1.45867	0.227142	0.976378	Cryz	3	1	154596711	154623182
ENSMUSG00000028249	-0.687812	5.12669	1.78921	0.181022	0.976378	Sdcbp	4	1	6365650	6408423
ENSMUSG00000040728	0.6214	3.79152	1.76817	0.183609	0.976378	Esrp1	4	-1	11331933	11386783
ENSMUSG00000081810	0.447306	3.92042	1.39871	0.23694	0.976378	Gm11878	4	1	22519628	22520027
ENSMUSG00000028282	0.427101	5.75798	1.37939	0.240205	0.976378	Casp8ap2	4	1	32615451	32653265
ENSMUSG00000095588	0.292299	6.66571	1.51373	0.218571	0.976378	Gm12350	4	1	34485832	34486293
ENSMUSG00000028292	-0.411023	4.9585	1.43148	0.231524	0.976378	Rars2	4	1	34614957	34660167
ENSMUSG00000028405	-0.478932	5.83619	1.47868	0.223982	0.976378	Aco1	4	1	40143081	40198338
ENSMUSG00000028423	-0.246785	6.88496	1.37517	0.240926	0.976378	Nfx1	4	1	40970906	41025993
ENSMUSG00000035572	0.397093	5.34856	1.36074	0.243409	0.976378	Dcaf10	4	1	45342101	45379759
ENSMUSG00000015247	-0.506657	4.7363	1.8007	0.179628	0.976378	Nipsnap3b	4	1	53011880	53022060
ENSMUSG00000015243	0.846828	3.48912	1.54358	0.214086	0.976378	Abca1	4	-1	53030787	53159895
ENSMUSG00000003032	0.373844	5.45624	1.48759	0.222591	0.976378	Klf4	4	-1	55527143	55532466
ENSMUSG00000028367	-0.598927	6.49306	1.40105	0.236547	0.976378	Txn1	4	-1	57943373	57956411
ENSMUSG00000028378	-0.756264	5.60386	1.86378	0.172189	0.976378	Ptgr1	4	-1	58965439	58987119
ENSMUSG00000066149	-0.458224	5.02457	1.36	0.243537	0.976378	Cdc26	4	-1	62383654	62408642
ENSMUSG00000028392	0.416326	4.98932	1.62982	0.201727	0.976378	Bspry	4	1	62480053	62497298
ENSMUSG00000082179	0.493994	4.04136	1.38124	0.239889	0.976378	Gm11407	4	1	80002331	80003388
ENSMUSG00000062937	-1.04835	2.75786	1.56198	0.211375	0.976378	Mtap	4	1	89137122	89181081
ENSMUSG00000061859	-0.489016	4.01602	1.47745	0.224175	0.976378	Patj	4	1	98395785	98719603
ENSMUSG00000069733	-0.889765	2.88659	1.70484	0.191656	0.976378	Ube2u	4	1	100478849	100550147
ENSMUSG00000028527	-0.371757	7.85083	1.42979	0.231799	0.976378	Ak4	4	1	101419277	101466995
ENSMUSG00000028528	-0.93819	3.22097	1.43487	0.230971	0.976378	Dnajc6	4	1	101496648	101642799
ENSMUSG00000034853	0.587341	3.50245	1.70334	0.191851	0.976378	Acot11	4	-1	106744555	106804998
ENSMUSG00000028621	-0.792385	2.24535	1.85399	0.17332	0.976378	Cyb5rl	4	1	107066988	107088268
ENSMUSG00000028567	-0.659154	4.88232	1.75165	0.18567	0.976378	Txndc12	4	1	108834601	108862127
ENSMUSG00000028702	-0.422471	4.81221	1.74483	0.186528	0.976378	Rad54l	4	-1	116094264	116123690
ENSMUSG00000033365	0.61867	4.26195	1.63763	0.200651	0.976378	Ipo13	4	-1	117894486	117914999
ENSMUSG00000028536	-0.696263	4.1862	1.8768	0.170698	0.976378	2610528J11Rik	4	1	118526999	118530228
ENSMUSG00000028889	0.355043	8.13687	1.53634	0.215164	0.976378	Yrdc	4	1	124850679	124855242
ENSMUSG00000042408	-0.803267	2.83575	1.49682	0.221161	0.976378	Zmym6	4	1	127077383	127124372
ENSMUSG00000028796	0.663429	2.96193	1.65961	0.197656	0.976378	Phc2	4	1	128654702	128752881
ENSMUSG00000102602	0.756287	3.32347	1.76871	0.183541	0.976378	A930004J17Rik	4	1	131878628	131883237
ENSMUSG00000007880	0.371133	7.85206	1.73116	0.188263	0.976378	Arid1a	4	-1	133679008	133756769
ENSMUSG00000078521	0.450538	4.52491	1.5276	0.216473	0.976378	Aunip	4	1	134510999	134523927
ENSMUSG00000059713	0.983195	2.59553	1.5256	0.216774	0.976378	Rcan3	4	-1	135412308	135433853
ENSMUSG00000007872	0.647146	8.52879	1.37138	0.241576	0.976378	Id3	4	1	136143497	136145755
ENSMUSG00000018983	0.600712	2.7315	1.58084	0.20864	0.976378	E2f2	4	1	136172394	136196057
ENSMUSG00000066037	-0.31995	6.10201	1.70191	0.192038	0.976378	Hnrnpr	4	1	136310942	136359447
ENSMUSG00000041241	-0.337012	5.68263	1.83353	0.175712	0.976378	Mul1	4	1	138434671	138442265
ENSMUSG00000041161	-0.68645	2.43359	1.40114	0.236533	0.976378	Otud3	4	-1	138895379	138913945
ENSMUSG00000028737	-0.533364	3.81515	1.51238	0.218776	0.976378	Aldh4a1	4	1	139622866	139649690
ENSMUSG00000078515	0.355239	5.73877	1.49551	0.221364	0.976378	Ddi2	4	-1	141677549	141723419
ENSMUSG00000082575	0.364965	4.98671	1.74978	0.185904	0.976378	Gm13050	4	-1	143242024	143243368
ENSMUSG00000041805	0.494441	4.39885	1.67382	0.195748	0.976378	Pramel1	4	1	143394428	143400160
ENSMUSG00000046862	-0.623541	3.13882	1.76087	0.184516	0.976378	Pramef8	4	1	143412426	143421091
ENSMUSG00000083708	0.734685	2.44391	1.53001	0.216111	0.976378	Gm13123	4	1	144247777	144248268
ENSMUSG00000078502	0.414475	5.85295	1.54246	0.214252	0.976378	Gm13212	4	1	145585166	145625345
ENSMUSG00000097122	-0.796615	3.28108	1.76161	0.184424	0.976378	Gm26624	4	1	147136278	147457019
ENSMUSG00000039759	0.633334	3.38244	1.68145	0.194732	0.976378	Thap3	4	-1	151982639	151988997
ENSMUSG00000007415	-0.763165	3.4177	1.67497	0.195594	0.976378	Gatad1	5	-1	3632932	3657185
ENSMUSG00000028926	-1.20829	3.2167	1.69355	0.193134	0.976378	Cdk14	5	-1	4803391	5420312
ENSMUSG00000054099	0.680548	3.54814	1.56141	0.211459	0.976378	Slc25a40	5	1	8422850	8454797
ENSMUSG00000040584	-0.606882	3.78736	1.4069	0.235571	0.976378	Abcb1a	5	1	8660077	8748575
ENSMUSG00000104667	-0.567713	3.50107	1.43644	0.230715	0.976378	Gm4961	5	1	30092940	30097686
ENSMUSG00000025745	-0.390391	6.6856	1.51275	0.21872	0.976378	Hadha	5	-1	30118304	30155162
ENSMUSG00000067642	0.620041	2.77418	1.37396	0.241132	0.976378	Adgrf3	5	-1	30193431	30205722
ENSMUSG00000029161	-0.657976	2.63272	1.47162	0.22509	0.976378	Cgref1	5	-1	30933143	30945591
ENSMUSG00000106864	0.424079	5.51688	1.49996	0.220678	0.976378	Gtf3c2	5	-1	31156005	31180144
ENSMUSG00000043059	0.681763	2.75551	1.65973	0.197639	0.976378	Zfp513	5	-1	31198981	31202303
ENSMUSG00000037339	0.481842	3.31429	1.37577	0.240824	0.976378	Fam53a	5	-1	33600347	33629635
ENSMUSG00000029111	-0.334541	6.2076	1.59295	0.206906	0.976378	Nelfa	5	-1	33897916	33936413
ENSMUSG00000063646	0.764846	3.4851	1.84429	0.174448	0.976378	Jakmip1	5	1	37028335	37150607
ENSMUSG00000015882	0.622391	3.45029	1.66258	0.197255	0.976378	Lcorl	5	-1	45697181	45857615
ENSMUSG00000029089	0.400892	4.00795	1.45411	0.22787	0.976378	5730480H06Rik	5	1	48327952	48414294
ENSMUSG00000051116	0.570962	2.46353	1.61272	0.20411	0.976378	Gm8121	5	1	57608569	57609067
ENSMUSG00000107304	0.81912	3.0138	1.60229	0.205579	0.976378	Gm43775	5	-1	66069501	66072895
ENSMUSG00000062110	0.378935	5.15234	1.49789	0.220996	0.976378	Scfd2	5	-1	74204816	74531759
ENSMUSG00000029227	-0.405615	5.13026	1.65864	0.197786	0.976378	Fip1l1	5	1	74535449	74598800
ENSMUSG00000107192	0.946861	2.1258	1.52974	0.216151	0.976378	Gm19583	5	1	75110321	75147107
ENSMUSG00000036435	0.43552	4.62252	1.71471	0.190375	0.976378	Exoc1	5	1	76529311	76570294
ENSMUSG00000036323	-0.345708	5.90185	1.82057	0.177246	0.976378	Srp72	5	1	76974683	76999937
ENSMUSG00000034826	-0.315309	5.58586	1.37967	0.240158	0.976378	Nup54	5	-1	92415540	92435219
ENSMUSG00000029486	-0.38545	5.45637	1.39213	0.238046	0.976378	Mrpl1	5	1	96209493	96266727
ENSMUSG00000029326	-0.277007	6.12589	1.47548	0.224483	0.976378	Enoph1	5	1	100039985	100068760
ENSMUSG00000035297	-0.32768	7.80583	1.70021	0.19226	0.976378	Cops4	5	1	100518309	100547803
ENSMUSG00000029330	0.499133	4.7456	1.43894	0.230312	0.976378	Cds1	5	1	101765130	101823858
ENSMUSG00000029313	0.2892	6.62449	1.35548	0.244323	0.976378	Aff1	5	1	103692374	103855322
ENSMUSG00000029263	-0.475867	3.91097	1.44667	0.229063	0.976378	Pigg	5	1	108312609	108349355
ENSMUSG00000029490	0.505745	3.8299	1.59106	0.207175	0.976378	Mfsd7a	5	-1	108441054	108448891
ENSMUSG00000066613	-0.653796	6.64829	1.74407	0.186624	0.976378	Zfp932	5	1	109996521	110010411
ENSMUSG00000029501	0.264141	6.0478	1.36466	0.242732	0.976378	Ankle2	5	1	110231004	110256651
ENSMUSG00000032898	-0.692889	4.16762	1.66946	0.196331	0.976378	Fbxo21	5	1	117976730	118010201
ENSMUSG00000029594	0.405867	5.01032	1.75264	0.185545	0.976378	Rbm19	5	1	120116465	120198981
ENSMUSG00000106115	0.839025	2.08579	1.75383	0.185396	0.976378	Gm43420	5	1	121402658	121404514
ENSMUSG00000064267	-0.801101	3.37353	1.80369	0.179267	0.976378	Hvcn1	5	1	122206804	122242297
ENSMUSG00000023707	0.538592	4.11295	1.44518	0.229303	0.976378	Ogfod2	5	1	124112297	124115483
ENSMUSG00000029388	-0.332387	8.29437	1.83806	0.175179	0.976378	Eif2b1	5	-1	124570213	124579131
ENSMUSG00000066735	-0.476899	4.60833	1.71534	0.190294	0.976378	Vkorc1l1	5	1	129941970	129986692
ENSMUSG00000005373	0.654411	2.79569	1.43945	0.230228	0.976378	Mlxipl	5	1	135089890	135138382
ENSMUSG00000040013	-0.301459	6.59851	1.45864	0.227146	0.976378	Fkbp6	5	-1	135291704	135350044
ENSMUSG00000000916	0.308691	5.9834	1.52337	0.21711	0.976378	Nsun5	5	1	135369953	135376805
ENSMUSG00000053293	0.437151	7.40486	1.64116	0.200166	0.976378	Pom121	5	-1	135376141	135394546
ENSMUSG00000039917	-1.02402	3.55785	1.53103	0.215958	0.976378	Rhbdd2	5	1	135632618	135646448
ENSMUSG00000004951	0.642178	4.6065	1.5125	0.218759	0.976378	Hspb1	5	1	135887919	135889563
ENSMUSG00000037364	0.320156	6.58428	1.50853	0.219364	0.976378	Srrt	5	-1	137295704	137307674
ENSMUSG00000082088	0.451568	6.58541	1.38876	0.238615	0.976378	Gm15753	5	-1	137720354	137721740
ENSMUSG00000056076	-0.313606	8.28398	1.77902	0.18227	0.976378	Eif3b	5	1	140419328	140443360
ENSMUSG00000079111	-0.428888	5.50085	1.51529	0.218333	0.976378	Kdelr2	5	1	143403838	143421901
ENSMUSG00000029617	-0.330858	6.46287	1.84695	0.174138	0.976378	Ccz1	5	-1	143987909	144014877
ENSMUSG00000029624	-0.728537	2.70496	1.62048	0.203025	0.976378	Ptcd1	5	-1	145147514	145167108
ENSMUSG00000094090	-0.56319	2.40918	1.46623	0.225942	0.976378	Gm8494	5	1	146574888	146576120
ENSMUSG00000029657	-0.515172	7.51836	1.64479	0.19967	0.976378	Hsph1	5	-1	149614287	149636376
[truncated: 7,947 more rows]

## Sheet: E2.75_female_mat_allele_DE
ensembl_gene_id	logFC	logCPM	LR	PValue	FDR	mgi_symbol	chromosome_name	strand	start_position	end_position
ENSMUSG00000086503	4.25979	8.03515	28.0225	1.19912e-07	0.000612872	Xist	X	-1	103460366	103483254
ENSMUSG00000031310	1.74904	6.03109	16.6827	4.41821e-05	0.112907	Zmym3	X	-1	101404384	101420849
ENSMUSG00000030199	3.24979	5.21615	14.5625	0.000135583	0.230988	Etv6	6	1	134035700	134270158
ENSMUSG00000039318	-2.61819	4.94199	13.8806	0.000194797	0.248902	Rab3gap2	1	1	185204117	185286759
ENSMUSG00000024668	-2.04577	5.31419	13.0593	0.000301781	0.30848	Sdhaf2	19	-1	10500513	10525209
ENSMUSG00000031174	-1.96422	4.79136	11.8892	0.00056459	0.360702	Rpgr	X	-1	10073621	10216920
ENSMUSG00000039361	1.28356	6.03516	12.37	0.00043629	0.360702	Picalm	7	1	90130213	90213465
ENSMUSG00000040620	1.08415	6.7441	12.0945	0.000505714	0.360702	Dhx33	11	-1	70984091	71004437
ENSMUSG00000025287	-1.38176	5.22864	11.2608	0.000791603	0.369684	Acot9	X	1	155262443	155297654
ENSMUSG00000031591	-0.960355	7.34153	11.2514	0.000795642	0.369684	Asah1	8	-1	41340197	41374773
ENSMUSG00000018659	-1.85547	5.11936	11.4326	0.000721663	0.369684	Pnpo	11	-1	96937825	96943986
ENSMUSG00000022521	1.33446	5.81089	11.0547	0.000884638	0.376782	Crebbp	16	-1	4081328	4213997
ENSMUSG00000003346	1.17255	5.97478	10.6795	0.00108327	0.425893	Abhd17a	10	-1	80583654	80590341
ENSMUSG00000034330	-2.17548	5.32791	10.3606	0.00128733	0.469967	Plcg2	8	1	117498291	117635142
ENSMUSG00000107283	-2.08735	6.11177	9.68935	0.00185339	0.592042	Mpv17	5	-1	31140654	31154251
ENSMUSG00000022702	1.44627	4.90675	9.80495	0.00174043	0.592042	Hira	16	1	18877037	18970309
ENSMUSG00000011960	1.08165	6.54246	9.42734	0.00213774	0.642705	Ccnt1	15	-1	98538689	98570923
ENSMUSG00000026278	0.880966	7.81789	8.74882	0.00309803	0.652931	Bok	1	1	93685660	93695764
ENSMUSG00000014226	-1.23017	5.38196	8.69334	0.00319375	0.652931	Cacybp	1	-1	160202367	160212875
ENSMUSG00000026893	1.55272	6.16419	8.77661	0.00305117	0.652931	Gca	2	1	62664285	62694109
ENSMUSG00000016257	-1.18034	6.06787	9.12156	0.00252615	0.652931	Prelid3b	2	-1	174465067	174473081
ENSMUSG00000028228	-1.44293	5.6482	8.77173	0.00305936	0.652931	Cpne3	4	-1	19519254	19570108
ENSMUSG00000021713	-1.5709	4.99286	9.1378	0.00250382	0.652931	Ppwd1	13	-1	104205124	104228843
ENSMUSG00000010608	0.865179	7.42752	8.90805	0.00283916	0.652931	Rbm25	12	1	83631236	83683123
ENSMUSG00000064342	1.32709	5.51824	8.90392	0.00284558	0.652931	mt-Ti	MT	1	3706	3774
ENSMUSG00000033970	-1.05964	6.03114	8.52918	0.00349497	0.661585	Rfc3	5	-1	151642756	151651242
ENSMUSG00000031799	-0.762752	8.16635	8.58269	0.00339373	0.661585	Tpm4	8	1	72134975	72153142
ENSMUSG00000037262	1.18638	5.12903	8.21346	0.00415808	0.738872	Kin	2	1	10080593	10092806
ENSMUSG00000021636	-1.47711	4.72498	8.19855	0.00419239	0.738872	Marveld2	13	-1	100595957	100616971
ENSMUSG00000025981	-1.12198	5.8265	7.79307	0.0052447	0.757457	Coq10b	1	1	55052770	55072702
ENSMUSG00000034432	-0.779873	7.99782	7.88413	0.00498706	0.757457	Cops8	1	1	90602981	90613341
ENSMUSG00000027247	0.643791	8.06465	7.72537	0.00544501	0.757457	Arhgap1	2	1	91649860	91672326
ENSMUSG00000053550	1.56922	5.5096	7.71267	0.00548345	0.757457	Shisa7	7	-1	4825552	4844696
ENSMUSG00000025403	-1.87542	5.02117	7.80253	0.00521731	0.757457	Shmt2	10	-1	127517123	127522444
ENSMUSG00000020267	1.14628	5.82312	7.76951	0.00531353	0.757457	Hint1	11	1	54866383	54870501
ENSMUSG00000024234	-1.00906	6.46884	7.71479	0.00547703	0.757457	Mtpap	18	1	4375592	4397330
ENSMUSG00000024645	1.18833	6.34005	7.83085	0.00513618	0.757457	Timm21	18	-1	84947294	84951524
ENSMUSG00000028494	-1.72601	5.91613	7.58348	0.00589056	0.758746	Plin2	4	-1	86648386	86670060
ENSMUSG00000029186	-0.971504	6.39395	7.64623	0.0056891	0.758746	Pi4k2b	5	1	52741574	52769340
ENSMUSG00000005447	0.881237	6.71417	7.48108	0.00623505	0.758746	Pafah1b3	7	-1	25295049	25297986
ENSMUSG00000045752	-1.15711	4.88131	7.56868	0.00593914	0.758746	Tssc4	7	1	143069249	143071093
ENSMUSG00000037896	1.02549	6.02354	7.49382	0.00619111	0.758746	Rcor1	12	1	111039351	111115901
ENSMUSG00000021255	0.807263	6.92998	7.43271	0.00640487	0.761286	Esrrb	12	1	86361117	86521628
ENSMUSG00000018189	-0.866733	6.75992	7.08308	0.00778153	0.790105	Uchl5	1	1	143777272	143807466
ENSMUSG00000035266	1.02335	6.06607	7.05747	0.00789352	0.790105	Helq	5	-1	100762145	100798598
ENSMUSG00000030096	0.961316	7.43618	7.15339	0.00748225	0.790105	Slc6a6	6	1	91684053	91759066
ENSMUSG00000092416	-1.47482	5.9179	7.20987	0.00725038	0.790105	Zfp141	7	-1	42473386	42505740
ENSMUSG00000040028	-0.948964	6.31334	7.02485	0.00803864	0.790105	Elavl1	8	-1	4285382	4325413
ENSMUSG00000039842	0.733131	7.56409	7.31133	0.00685213	0.790105	Mcph1	8	1	18595131	18803189
ENSMUSG00000003809	-0.931243	6.32501	7.02688	0.00802952	0.790105	Gcdh	8	-1	84886393	84893921
ENSMUSG00000053950	-1.57617	5.67792	7.15742	0.00746546	0.790105	Adnp2	18	-1	80126311	80151482
ENSMUSG00000064343	1.25439	5.54145	7.19425	0.00731377	0.790105	mt-Tq	MT	-1	3772	3842
ENSMUSG00000026526	-1.35237	6.40604	6.17166	0.0129813	0.810048	Fh1	1	-1	175600374	175625635
ENSMUSG00000027455	-0.863378	5.84691	6.21483	0.0126684	0.810048	Nsfl1c	2	1	151494182	151511414
ENSMUSG00000018209	0.654553	7.63491	6.24792	0.0124339	0.810048	Stk4	2	1	164070322	164155524
ENSMUSG00000061859	-1.42717	4.98872	6.55499	0.010459	0.810048	Patj	4	1	98395785	98719603
ENSMUSG00000048626	1.26782	5.47859	6.63471	0.0100011	0.810048	Klf17	4	-1	117757836	117765648
ENSMUSG00000001333	-1.25541	5.57643	6.47201	0.0109586	0.810048	Sync	4	1	129287617	129308559
ENSMUSG00000066000	-1.17459	5.19789	6.51839	0.0106765	0.810048	Zfp979	4	-1	147611937	147642513
ENSMUSG00000095567	0.658755	8.65523	6.24012	0.0124888	0.810048	Noc2l	4	1	156236010	156247616
ENSMUSG00000029330	1.00185	5.46489	6.12549	0.0133247	0.810048	Cds1	5	1	101765130	101823858
ENSMUSG00000039477	1.07031	6.15708	6.91815	0.00853254	0.810048	Tnrc18	5	-1	142724661	142817662
ENSMUSG00000029613	0.946613	6.00886	6.28195	0.0121974	0.810048	Eif2ak1	5	1	143817788	143904251
ENSMUSG00000029617	-0.930509	6.30061	6.60377	0.0101763	0.810048	Ccz1	5	-1	143987909	144014877
ENSMUSG00000052738	-0.71107	7.4854	6.21248	0.0126853	0.810048	Suclg1	6	1	73248382	73276911
ENSMUSG00000030045	-0.760517	6.90473	6.83046	0.00896164	0.810048	Mrpl19	6	-1	81957851	81965958
ENSMUSG00000006763	-1.30206	5.66574	6.1223	0.0133487	0.810048	Saal1	7	-1	46686108	46710680
ENSMUSG00000010755	-1.34949	5.31085	6.10608	0.0134717	0.810048	Cars	7	-1	143557230	143600090
ENSMUSG00000058454	-1.29303	4.92998	6.4493	0.0110996	0.810048	Dhcr7	7	1	143823145	143848410
ENSMUSG00000020097	-1.73822	5.06993	6.67987	0.00975079	0.810048	Sgpl1	10	-1	61098642	61147703
ENSMUSG00000031556	-1.25841	5.46879	6.59434	0.0102303	0.810048	Tm2d2	8	1	25017211	25023260
ENSMUSG00000021870	0.68315	6.95125	6.27207	0.0122656	0.810048	Slmap	14	-1	26413168	26534931
ENSMUSG00000041440	0.700277	8.19825	6.74813	0.00938459	0.810048	Gk5	9	1	96119362	96184608
ENSMUSG00000025245	1.24847	5.3065	6.70966	0.00958921	0.810048	Lztfl1	9	-1	123694416	123717697
ENSMUSG00000035455	-1.05494	5.72623	6.69688	0.0096582	0.810048	Fignl1	11	-1	11787431	11808962
ENSMUSG00000040405	-0.926467	7.27327	6.2263	0.0125867	0.810048	Havcr1	11	1	46735080	46779578
ENSMUSG00000018340	-1.78325	5.05734	6.56448	0.0104034	0.810048	Anxa6	11	-1	54979108	55033445
ENSMUSG00000039640	0.577704	7.54121	6.1678	0.0130096	0.810048	Mrpl12	11	1	120484613	120489065
ENSMUSG00000021395	1.01979	5.75302	6.46517	0.0110009	0.810048	Spin1	13	1	51100880	51152546
ENSMUSG00000020659	-1.09593	5.7741	6.71106	0.0095817	0.810048	Cbll1	12	-1	31484829	31499616
ENSMUSG00000037343	0.745256	6.89265	6.20401	0.0127461	0.810048	Taf2	15	-1	55015131	55072152
ENSMUSG00000036046	0.865495	5.99728	6.28296	0.0121904	0.810048	5031439G07Rik	15	-1	84943936	84988551
ENSMUSG00000022680	-0.952489	5.76114	6.22222	0.0126157	0.810048	Pdxdc1	16	-1	13833148	13903131
ENSMUSG00000034647	1.03593	5.46169	6.16082	0.013061	0.810048	Ankrd12	17	-1	65965698	66077089
ENSMUSG00000024811	0.740607	7.49356	6.49206	0.0108358	0.810048	Tnks2	19	1	36834232	36893477
ENSMUSG00000027018	-0.578912	8.2515	6.06719	0.0137716	0.818448	Hat1	2	1	71388958	71441622
ENSMUSG00000026112	-0.839748	7.49781	5.90277	0.0151171	0.83306	Coa5	1	-1	37417084	37430103
ENSMUSG00000003051	-1.17886	8.09573	5.7615	0.0163811	0.83306	Elf3	1	-1	135253575	135258568
ENSMUSG00000036893	0.852881	6.41446	5.88021	0.015312	0.83306	Ehmt1	2	-1	24789928	24919614
ENSMUSG00000060227	-1.24882	5.38961	5.79506	0.0160712	0.83306	Casc4	2	1	121866970	121936220
ENSMUSG00000037885	1.11551	5.44836	5.87243	0.0153798	0.83306	Stk35	2	1	129800517	129832287
ENSMUSG00000042548	1.0783	5.31815	5.74931	0.0164951	0.83306	Asxl1	2	1	153345829	153404007
ENSMUSG00000036985	-1.23954	5.49289	5.71224	0.016847	0.83306	Zdhhc9	X	-1	48171969	48208878
ENSMUSG00000025413	-0.706723	7.06031	5.88636	0.0152586	0.83306	Ttc4	4	-1	106662256	106678944
ENSMUSG00000028893	-1.04106	5.96246	6.012	0.0142089	0.83306	Sesn2	4	-1	132492032	132510501
ENSMUSG00000013629	0.75553	8.1869	5.77081	0.0162945	0.83306	Cad	5	1	31054780	31078479
ENSMUSG00000030884	-0.640067	8.27878	5.77667	0.0162402	0.83306	Uqcrc2	7	1	120635176	120659524
ENSMUSG00000031617	-1.33601	6.26177	5.72095	0.0167637	0.83306	Tmem184c	8	-1	77595982	77610698
ENSMUSG00000012405	0.748404	6.52675	5.70141	0.0169513	0.83306	Rpl15	14	-1	18267823	18271391
ENSMUSG00000035941	0.726452	7.27779	5.83628	0.015699	0.83306	Ibtk	9	-1	85687360	85749334
ENSMUSG00000041712	-1.00699	6.25003	5.92968	0.0148879	0.83306	Ubr7	12	1	102757967	102777707
ENSMUSG00000004865	0.723625	7.4201	5.77648	0.016242	0.83306	Srpk1	17	-1	28587648	28622709
ENSMUSG00000024228	-1.23146	6.017	5.93025	0.0148831	0.83306	Nudt12	17	-1	58999618	59013372
ENSMUSG00000025006	0.80302	7.24822	5.76012	0.0163939	0.83306	Sorbs1	19	-1	40294753	40513779
ENSMUSG00000097229	1.33588	5.11496	5.67207	0.0172371	0.839037	Platr23	1	-1	136622098	136624650
ENSMUSG00000028405	-1.09067	6.47784	5.6483	0.0174723	0.842462	Aco1	4	1	40143081	40198338
ENSMUSG00000069114	0.940593	5.89122	5.59382	0.018024	0.845235	Zbtb10	3	1	9250602	9285333
ENSMUSG00000028692	-0.658055	6.73562	5.57763	0.0181913	0.845235	Akr1a1	4	-1	116636510	116651680
ENSMUSG00000038412	-0.892197	5.39264	5.57818	0.0181856	0.845235	Higd1a	9	-1	121848563	121858362
ENSMUSG00000025027	-0.756449	7.61835	5.5853	0.0181119	0.845235	Xpnpep1	19	-1	52943417	53040214
ENSMUSG00000063931	-1.36171	5.44925	5.55233	0.0184561	0.849811	Pepd	7	1	34912379	35044708
ENSMUSG00000035168	-1.42592	5.02692	5.42439	0.0198574	0.877445	Tanc1	2	1	59612042	59846149
ENSMUSG00000043110	-1.1454	5.75156	5.42087	0.0198975	0.877445	Lrrn4	2	-1	132868305	132880891
ENSMUSG00000031168	-0.801207	6.67154	5.28893	0.0214614	0.877445	Ebp	X	-1	8185329	8193512
ENSMUSG00000002010	-0.565073	8.46923	5.28936	0.0214561	0.877445	Idh3g	X	-1	73778963	73786897
ENSMUSG00000031352	-0.757947	6.88096	5.38909	0.020263	0.877445	Hccs	X	-1	169250193	169320372
ENSMUSG00000029283	-1.02711	6.03571	5.30436	0.0212722	0.877445	Cdc7	5	1	106964322	106984432
ENSMUSG00000048578	-1.06898	5.38738	5.36243	0.0205751	0.877445	Mlec	5	-1	115142981	115158179
ENSMUSG00000001632	0.968047	5.58067	5.30656	0.0212452	0.877445	Brpf1	6	1	113307137	113324860
ENSMUSG00000035227	-1.10346	4.79409	5.43283	0.0197616	0.877445	Spcs2	7	-1	99837569	99863462
ENSMUSG00000045594	-0.665053	7.27802	5.33109	0.0209482	0.877445	Glb1	9	1	114401076	114474898
ENSMUSG00000051510	0.87063	6.15755	5.27519	0.0216314	0.877445	Mafg	11	-1	120625117	120633600
ENSMUSG00000033499	0.821268	6.14812	5.34145	0.0208241	0.877445	Larp4b	13	1	9093881	9174451
ENSMUSG00000035181	0.749196	7.41573	5.31792	0.0211072	0.877445	Heatr5a	12	-1	51875871	51971321
ENSMUSG00000039065	-1.1701	5.36745	5.30613	0.0212505	0.877445	Fam173b	15	1	31601852	31621227
ENSMUSG00000022875	0.762796	6.2467	5.3165	0.0211244	0.877445	Kng1	16	1	23057865	23082078
ENSMUSG00000056537	-0.567997	9.95228	5.21543	0.0223874	0.886991	Rlim	X	-1	103957163	103981284
ENSMUSG00000032279	-0.877554	6.60786	5.22979	0.0222032	0.886991	Idh3a	9	1	54586334	54604661
ENSMUSG00000004018	1.02228	5.91614	5.22558	0.022257	0.886991	Fancl	11	1	26386135	26471876
ENSMUSG00000026192	0.546911	8.74444	4.79555	0.0285334	0.901625	Atic	1	1	71557150	71579631
ENSMUSG00000026229	-0.524262	8.28418	4.56479	0.0326356	0.901625	Psmd1	1	1	86064387	86139151
ENSMUSG00000026553	-0.664173	7.34196	4.70927	0.0300004	0.901625	Copa	1	1	172082529	172122330
ENSMUSG00000103317	1.05966	5.29243	4.95836	0.0259647	0.901625	Gm38359	1	-1	181967699	181969923
ENSMUSG00000050211	1.48686	5.37451	4.6347	0.0313317	0.901625	Pla2g4e	2	-1	120166412	120245335
ENSMUSG00000017679	0.901531	5.78136	5.04906	0.0246393	0.901625	Ttpal	2	1	163602314	163619013
ENSMUSG00000028136	0.562004	7.62907	4.74688	0.0293515	0.901625	Snx27	3	-1	94497544	94582716
ENSMUSG00000028820	0.769857	5.56542	4.79006	0.0286244	0.901625	Sfpq	4	1	127021324	127037013
ENSMUSG00000042367	-0.638323	7.70183	4.59413	0.0320817	0.901625	Gjb3	4	-1	127325235	127330844
ENSMUSG00000028822	0.773927	6.19903	4.93081	0.026382	0.901625	Tmem50a	4	-1	134897849	134915024
ENSMUSG00000040935	1.18095	5.61242	4.77281	0.0289126	0.901625	Padi6	4	-1	140727355	140742643
ENSMUSG00000063077	0.643963	6.62554	4.56773	0.0325798	0.901625	Kif1b	4	-1	149176319	149307693
ENSMUSG00000029381	0.687139	6.26874	5.16901	0.0229934	0.901625	Shroom3	5	1	92683435	92965318
ENSMUSG00000046000	-0.979824	6.62733	5.09607	0.0239801	0.901625	Naa11	5	-1	97382198	97392379
ENSMUSG00000046562	0.652739	6.57013	4.82682	0.0280203	0.901625	Unc119b	5	-1	115122550	115134975
ENSMUSG00000041147	0.662238	8.08859	4.56576	0.0326173	0.901625	Brca2	5	1	150522630	150570329
ENSMUSG00000029762	-1.09133	8.2146	4.84067	0.027796	0.901625	Akr1b8	6	1	34354119	34368463
ENSMUSG00000071477	-1.06217	5.33419	4.65325	0.0309948	0.901625	Zfp777	6	-1	48024188	48048911
ENSMUSG00000034690	-1.62297	5.43279	5.05297	0.0245837	0.901625	Nlrp4c	7	1	6045161	6105150
ENSMUSG00000003099	-0.714977	6.55769	4.59183	0.0321247	0.901625	Ppp5c	7	-1	17004640	17027924
ENSMUSG00000030779	0.715146	6.45384	4.62319	0.0315424	0.901625	Rbbp6	7	1	122965686	123002557
ENSMUSG00000110275	1.06912	4.99637	5.03524	0.0248367	0.901625	Gm5905	7	-1	141177885	141178464
ENSMUSG00000000730	-1.05453	5.01262	4.73786	0.0295058	0.901625	Dnmt3l	10	1	78041947	78063622
ENSMUSG00000020170	-1.07677	5.50275	4.78467	0.0287142	0.901625	Frs2	10	-1	117069427	117148534
ENSMUSG00000034807	-1.32801	4.90375	4.79582	0.028529	0.901625	Colgalt1	8	1	71610998	71624911
ENSMUSG00000035151	1.20128	5.39254	4.8737	0.0272689	0.901625	Elmod2	8	-1	83312632	83332486
ENSMUSG00000025316	-1.16195	5.08103	4.61499	0.0316937	0.901625	Banp	8	1	121949750	122029258
ENSMUSG00000006517	-0.965684	5.21121	4.89586	0.0269211	0.901625	Mvd	8	-1	122433601	122443422
ENSMUSG00000090290	1.05017	5.61936	4.71511	0.0298986	0.901625	Tarbp1	8	-1	126425329	126475065
ENSMUSG00000021868	-0.8359	5.80024	4.91387	0.0266419	0.901625	Ppif	14	1	25694154	25700468
ENSMUSG00000037536	1.14456	5.82983	4.72092	0.0297978	0.901625	Fbxo34	14	1	47450421	47531962
ENSMUSG00000042496	0.814604	6.28968	5.04713	0.0246668	0.901625	Prdm10	9	1	31280538	31381723
ENSMUSG00000034135	1.11187	5.04037	4.80234	0.0284211	0.901625	Sik3	9	1	46012820	46224194
ENSMUSG00000032329	-1.00061	5.03402	4.78819	0.0286555	0.901625	Hmg20a	9	1	56418609	56496936
ENSMUSG00000032477	0.619799	7.67175	4.95066	0.0260807	0.901625	Cdc25a	9	1	109875579	109893895
ENSMUSG00000032494	-0.683253	8.04407	4.58633	0.0322279	0.901625	Tdgf1	9	-1	110939603	110946158
ENSMUSG00000010660	-1.00496	5.60678	5.08727	0.0241021	0.901625	Plcd1	9	-1	119071527	119093502
ENSMUSG00000001095	1.15602	7.10677	4.7973	0.0285044	0.901625	Slc13a2	11	-1	78397087	78422217
ENSMUSG00000020859	0.686975	7.43817	4.91188	0.0266726	0.901625	Spag9	11	1	93996091	94126085
ENSMUSG00000020869	-0.688496	7.31276	5.11541	0.0237143	0.901625	Lrrc59	11	1	94629767	94645216
ENSMUSG00000039055	-1.08461	5.30078	4.61852	0.0316286	0.901625	Eme1	11	-1	94644996	94653964
ENSMUSG00000020925	-0.574015	7.67214	4.58862	0.032185	0.901625	Ccdc43	11	-1	102684686	102697782
ENSMUSG00000020720	-0.573921	8.07199	5.06769	0.0243758	0.901625	Psmd12	11	1	107479484	107504362
ENSMUSG00000021690	0.826379	7.52481	4.58302	0.0322903	0.901625	Jmy	13	-1	93430101	93499808
ENSMUSG00000021646	-1.45271	4.97845	4.76146	0.0291039	0.901625	Mccc2	13	-1	99948530	100015639
ENSMUSG00000020547	0.76488	7.11251	4.99728	0.0253872	0.901625	Bzw2	12	-1	36091835	36158080
ENSMUSG00000035329	0.803107	5.72909	4.94833	0.0261159	0.901625	Fbxo33	12	-1	59200655	59219725
ENSMUSG00000054150	1.37178	5.44536	4.6527	0.0310048	0.901625	Syne3	12	-1	104929933	105009809
ENSMUSG00000054196	1.05985	7.24217	4.69191	0.030305	0.901625	Cthrc1	15	1	39076932	39087121
ENSMUSG00000013539	-0.785176	6.17469	4.82581	0.0280366	0.901625	Tango2	16	-1	18300825	18348103
ENSMUSG00000022752	0.58683	8.94428	5.01549	0.0251215	0.901625	Tomm70a	16	1	57121703	57156705
ENSMUSG00000022945	-0.709168	7.06322	4.70117	0.0301422	0.901625	Chaf1b	16	1	93883901	93906115
ENSMUSG00000034165	-0.841241	6.43724	5.00119	0.02533	0.901625	Ccnd3	17	1	47505051	47599691
ENSMUSG00000007670	0.787772	5.98465	4.76353	0.0290688	0.901625	Khsrp	17	-1	57021051	57031522
ENSMUSG00000054321	0.736949	6.87133	4.72607	0.0297087	0.901625	Taf4b	18	1	14783245	14900359
ENSMUSG00000024597	0.979367	7.86065	5.03502	0.0248397	0.901625	Slc12a2	18	1	57878678	57946821
ENSMUSG00000070643	1.30096	5.0698	4.46112	0.0346747	0.9089	Sox13	1	-1	133382303	133424377
ENSMUSG00000026667	0.630511	7.44917	4.49002	0.0340932	0.9089	Uhmk1	1	-1	170193420	170215397
ENSMUSG00000026547	-0.982803	6.27349	4.35912	0.0368112	0.9089	Tagln2	1	1	172500047	172507380
ENSMUSG00000027330	1.28815	4.73366	4.43896	0.0351276	0.9089	Cdc25b	2	1	131186949	131198497
ENSMUSG00000061411	1.02458	5.54935	4.44852	0.0349316	0.9089	Nol4l	2	-1	153407462	153529971
ENSMUSG00000087179	-1.28693	5.08183	4.45408	0.0348181	0.9089	Gm14230	2	-1	156833049	156839892
ENSMUSG00000015668	-0.748136	6.02651	4.43845	0.0351381	0.9089	Pdzd11	X	-1	100622883	100626568
ENSMUSG00000027804	-0.536131	8.50429	4.51746	0.0335506	0.9089	Ppid	3	1	79591342	79603650
ENSMUSG00000028068	0.704984	6.45819	4.50578	0.0337806	0.9089	Iqgap3	3	1	88081971	88121048
ENSMUSG00000028991	0.91346	5.48528	4.3814	0.0363331	0.9089	Mtor	4	1	148448611	148557683
ENSMUSG00000107390	1.01135	5.37741	4.39949	0.0359498	0.9089	Gm43323	5	-1	66080209	66084466
ENSMUSG00000038759	0.656319	6.45024	4.36095	0.0367717	0.9089	Nup205	6	1	35177421	35247596
ENSMUSG00000031015	-1.07119	5.84788	4.41166	0.0356942	0.9089	Swap70	7	1	110221711	110283506
ENSMUSG00000030872	-0.896278	5.52515	4.37502	0.0364694	0.9089	Gga2	7	-1	121986722	122021222
ENSMUSG00000050953	-0.571502	8.87781	4.43844	0.0351383	0.9089	Gja1	10	1	56377330	56402513
ENSMUSG00000020078	-0.78329	6.97568	4.50938	0.0337094	0.9089	Vps26a	10	-1	62455235	62486805
ENSMUSG00000047193	1.01939	5.1283	4.41328	0.0356603	0.9089	Dync2h1	9	-1	6928503	7184446
ENSMUSG00000032387	-0.527493	8.24066	4.36018	0.0367884	0.9089	Rbpms2	9	1	65629648	65660528
ENSMUSG00000018848	-0.555179	8.28479	4.44837	0.0349345	0.9089	Rars	11	-1	35808381	35834506
ENSMUSG00000020865	1.30334	5.34806	4.41541	0.0356156	0.9089	Abcc3	11	-1	94343295	94392997
ENSMUSG00000020780	-0.974747	5.3943	4.40773	0.0357764	0.9089	Srp68	11	-1	116245166	116274217
ENSMUSG00000060739	-0.729671	6.94799	4.52682	0.0333676	0.9089	Nsa2	13	-1	97129424	97137937
ENSMUSG00000042410	1.01314	5.15502	4.32599	0.0375345	0.910154	Agps	2	1	75832177	75931350
ENSMUSG00000031387	-0.647257	8.25232	4.3101	0.0378867	0.910154	Renbp	X	-1	73922121	73930850
ENSMUSG00000051278	1.00436	4.99787	4.3073	0.0379492	0.910154	Zgrf1	3	1	127553489	127618023
ENSMUSG00000029188	0.628128	7.47134	4.30041	0.0381032	0.910154	Slc34a2	5	1	53038081	53071664
ENSMUSG00000029512	0.681913	8.2864	4.29224	0.0382866	0.910154	Ulk1	5	-1	110784488	110810097
ENSMUSG00000051007	-0.861946	5.72978	4.29877	0.0381399	0.910154	Gatd1	7	-1	141407794	141414136
ENSMUSG00000055493	-0.991054	6.49203	4.29503	0.038224	0.910154	Epm2a	10	1	11343404	11459644
ENSMUSG00000078619	0.736874	6.59844	4.30347	0.0380347	0.910154	Smarcd2	11	-1	106263179	106272972
ENSMUSG00000005312	-0.632477	7.73397	4.27944	0.0385759	0.912785	Ubqln1	13	-1	58176156	58215653
ENSMUSG00000075419	-0.835201	5.56167	4.16315	0.0413124	0.913212	Dolk	2	-1	30284231	30286334
ENSMUSG00000026987	1.07788	4.92944	4.20484	0.0403088	0.913212	Baz2b	2	-1	59899363	60209839
ENSMUSG00000027315	-0.878769	5.10803	4.24617	0.039339	0.913212	Spint1	2	1	119237362	119249527
ENSMUSG00000027374	-0.647298	6.61939	4.24148	0.0394478	0.913212	Mrps5	2	1	127587222	127606829
ENSMUSG00000019558	0.502145	7.4342	4.15741	0.0414528	0.913212	Slc6a8	X	1	73673150	73682502
ENSMUSG00000028060	0.833542	5.24652	4.19018	0.0406588	0.913212	Khdc4	3	1	88685803	88712924
ENSMUSG00000028145	0.784874	6.13776	4.2265	0.0397974	0.913212	Them4	3	1	94310089	94332540
ENSMUSG00000070372	-0.706269	7.23528	4.23418	0.0396176	0.913212	Capza1	3	-1	104822779	104864505
ENSMUSG00000045973	1.00866	5.22326	4.178	0.040952	0.913212	Slc25a51	4	-1	45395923	45408766
ENSMUSG00000040945	0.629062	7.13872	4.21607	0.0400427	0.913212	Rcc2	4	1	140700541	140723220
ENSMUSG00000029390	-0.738091	5.44464	4.17781	0.0409565	0.913212	Tmed2	5	1	124540695	124550506
ENSMUSG00000035704	0.765736	6.15376	4.23399	0.0396222	0.913212	Alg8	7	1	97371606	97392185
ENSMUSG00000031511	1.08445	4.98398	4.168	0.0411945	0.913212	Arhgef7	8	1	11727721	11835219
ENSMUSG00000015837	-1.1123	7.05229	4.19667	0.0405034	0.913212	Sqstm1	11	-1	50199366	50210827
ENSMUSG00000050310	0.833922	5.87558	4.24348	0.0394014	0.913212	Rictor	15	1	6708379	6800401
ENSMUSG00000024507	-0.831332	6.16083	4.21028	0.0401797	0.913212	Hsd17b4	18	1	50128201	50196269
ENSMUSG00000052997	-0.757579	6.7587	4.13877	0.0419116	0.919357	Uba2	7	-1	34140688	34169599
ENSMUSG00000038628	0.61538	6.74662	4.03052	0.0446843	0.924795	Polr3k	2	1	181864337	181870830
ENSMUSG00000005103	-1.27727	4.90255	4.01335	0.0451413	0.924795	Wdr1	5	-1	38526813	38563221
ENSMUSG00000029249	0.433738	8.75768	4.02042	0.0449524	0.924795	Rest	5	1	77265491	77286432
ENSMUSG00000025857	-0.664816	6.93241	4.01086	0.0452081	0.924795	Dnaaf5	5	1	139150223	139186510
ENSMUSG00000039623	0.922615	5.44319	4.00327	0.045412	0.924795	Ap5z1	5	1	142463944	142478710
ENSMUSG00000059486	0.929282	5.11562	4.02283	0.0448883	0.924795	Kbtbd2	6	-1	56777524	56797813
ENSMUSG00000002222	0.602976	7.01801	4.00311	0.0454164	0.924795	Rmnd5a	6	-1	71388634	71440637
ENSMUSG00000057101	0.580885	7.25925	4.11814	0.0424258	0.924795	Zfp180	7	1	24081924	24107713
ENSMUSG00000008384	0.93563	6.09454	4.0734	0.0435635	0.924795	Sertad1	7	1	27486910	27490316
ENSMUSG00000030493	0.859102	5.39829	4.1107	0.0426126	0.924795	Faap24	7	-1	35392152	35396836
ENSMUSG00000074071	-0.794775	5.9506	4.02743	0.044766	0.924795	Fam169b	7	1	68273839	68363092
ENSMUSG00000033917	-0.514784	7.15241	4.08558	0.0432505	0.924795	Gde1	7	-1	118688545	118705778
ENSMUSG00000022031	-0.806288	6.41845	4.04645	0.0442642	0.924795	Elp3	14	-1	65530449	65593075
ENSMUSG00000041444	1.05437	5.96603	4.03965	0.0444429	0.924795	Arhgap32	9	1	32116136	32268446
ENSMUSG00000018239	-0.792765	5.66168	4.05258	0.0441039	0.924795	Zcchc10	11	1	53324679	53333301
ENSMUSG00000022962	-0.49786	7.68603	4.09644	0.0429737	0.924795	Gart	16	-1	91621186	91646952
ENSMUSG00000056671	-0.796301	5.89455	4.0285	0.0447376	0.924795	Prelid2	18	-1	41875696	41951194
ENSMUSG00000024982	-1.05535	5.0955	4.10607	0.0427296	0.924795	Zdhhc6	19	-1	55271291	55316032
ENSMUSG00000074194	0.96701	5.3409	3.99047	0.0457583	0.926095	Zfp791	8	-1	85108553	85123095
ENSMUSG00000039285	-0.950832	5.11885	3.98737	0.0458427	0.926095	Azi2	9	1	118040499	118069794
ENSMUSG00000018846	0.72052	8.91298	3.97702	0.0461251	0.928132	Pank3	11	1	35769484	35791285
ENSMUSG00000027300	-0.87706	5.51356	3.81177	0.0508938	0.928993	Ubox5	2	-1	130590002	130630038
ENSMUSG00000039621	0.98697	5.16121	3.81704	0.0507339	0.928993	Prex1	2	-1	166566342	166713832
ENSMUSG00000068739	-0.913508	5.59416	3.93536	0.047281	0.928993	Sars	3	-1	108424865	108445209
ENSMUSG00000028284	0.760663	5.54353	3.8515	0.0497016	0.928993	Map3k7	4	1	31964097	32023467
ENSMUSG00000042744	0.860718	6.2403	3.85377	0.0496343	0.928993	Hectd4	5	1	121220219	121368577
ENSMUSG00000049553	0.554929	7.25487	3.93662	0.0472456	0.928993	Polr1a	6	1	71909053	71984935
ENSMUSG00000040234	-1.06874	5.93538	3.92391	0.0476039	0.928993	Tm7sf3	6	-1	146602352	146642824
ENSMUSG00000064254	-0.785231	5.4821	3.84537	0.0498834	0.928993	Ethe1	7	1	24587543	24608925
ENSMUSG00000003438	-0.464791	8.63534	3.89163	0.0485274	0.928993	Timm50	7	-1	28305516	28312072
ENSMUSG00000037049	-0.578456	8.42654	3.828	0.0504029	0.928993	Smpd1	7	1	105554360	105558389
ENSMUSG00000061983	0.460584	8.77246	3.85495	0.0495993	0.928993	Rps12	10	-1	23785183	23787275
ENSMUSG00000048756	0.559521	8.57145	3.92558	0.0475567	0.928993	Foxo3	10	-1	42181841	42276755
ENSMUSG00000020038	0.922887	5.91036	3.91726	0.0477927	0.928993	Cry1	10	-1	85131700	85185064
ENSMUSG00000040354	-0.621503	6.96529	3.86017	0.0494453	0.928993	Mars	10	-1	127296221	127311786
ENSMUSG00000031765	0.650097	9.39655	3.81853	0.0506887	0.928993	Mt1	8	1	94179082	94180327
ENSMUSG00000023243	0.957655	6.6431	3.91486	0.0478609	0.928993	Kcnk5	14	-1	20140057	20181809
ENSMUSG00000018677	-0.769563	8.74581	3.8343	0.0502141	0.928993	Slc25a39	11	-1	102402985	102407946
ENSMUSG00000020580	0.649215	6.28085	3.85649	0.0495539	0.928993	Rock2	12	1	16894895	16987823
ENSMUSG00000021266	-0.746921	6.74287	3.83909	0.0500707	0.928993	Wars	12	-1	108860030	108894174
ENSMUSG00000022231	-1.39696	5.26582	3.81848	0.0506901	0.928993	Sema5a	15	1	32244810	32696341
ENSMUSG00000037487	0.643241	6.01761	3.85693	0.0495408	0.928993	Ubr5	15	-1	37967328	38078854
ENSMUSG00000055024	0.783387	6.19535	3.93417	0.0473145	0.928993	Ep300	15	1	81585351	81652077
[truncated: 4,835 more rows]

## Sheet: E2.75_female_pat_allele_DE
ensembl_gene_id	logFC	logCPM	LR	PValue	FDR	mgi_symbol	chromosome_name	strand	start_position	end_position
[truncated: 4,892 more rows]

[truncated: 4 more sheets: E14.5_female_matdel_mat_allele_, E14.5_female_matdel_pat_allele_, E14.5_female_patdel_mat_allele_, E14.5_female_patdel_pat_allele_]
