# Supplementary material for: Maternal SMCHD1 controls both imprinted Xist expression and imprinted X chromosome inactivation
Source: Epigenetics Chromatin. 2022 Jul 18;15:26. doi: 10.1186/s13072-022-00458-3 (PMC9290310; doi:10.1186/s13072-022-00458-3)
Supplement: Supplementary file 2 — Additional file 2. Tables of differential methylation results: female E2.75 matΔvs wt embryos in 10-kb windows, at promoters and at CGIs. [file 13072_2022_458_MOESM2_ESM.xlsx]

## Sheet: E2.75_female_10kb_bins_diff_met
probe	probe_name	chromosome	start	end	probe_strand	feature	id	description	feature_strand	type	feature_orientation	distance	mean_wt	mean_oodel	oo_minus_wt	logFC	logCPM	LR	PValue	padj	diff_meth	status
Chr5:80060001-80070000	5_80060001_80070000	5	80060001	80070000	NA	null	NA	NA	NA	NA	Not found	0	0.632407	0.107955	-0.524453	-3.46306	16.0791	15.8129	6.9925e-05	0.0494982	TRUE	hypo
Chr10:47905001-47915000	10_47905001_47915000	10	47905001	47915000	NA	null	NA	NA	NA	NA	Not found	0	0.525794	0.0707602	-0.455033	-3.57931	16.1571	18.6661	1.55726e-05	0.0251983	TRUE	hypo
Chr1:146935001-146945000	1_146935001_146945000	1	146935001	146945000	NA	null	NA	NA	NA	NA	Not found	0	0.509478	0.0892857	-0.420192	-3.30525	16.2038	16.1762	5.77141e-05	0.0452391	TRUE	hypo
Chr14:85685001-85695000	14_85685001_85695000	14	85685001	85695000	NA	null	NA	NA	NA	NA	Not found	0	0.404521	0.0416667	-0.362855	-3.83828	16.3101	17.5776	2.75825e-05	0.033052	TRUE	hypo
Chr2:98335001-98345000	2_98335001_98345000	2	98335001	98345000	NA	null	NA	NA	NA	NA	Not found	0	0.47927	0.121614	-0.357656	-2.70837	17.6131	16.2839	5.45244e-05	0.0441242	TRUE	hypo
Chr7:86475001-86485000	7_86475001_86485000	7	86475001	86485000	NA	null	NA	NA	NA	NA	Not found	0	0.360269	0.0178125	-0.342456	-4.34154	16.926	21.1959	4.1466e-06	0.0148356	TRUE	hypo
Chr1:114305001-114315000	1_114305001_114315000	1	114305001	114315000	NA	null	NA	NA	NA	NA	Not found	0	0.380794	0.0726363	-0.308157	-2.82483	17.0333	16.193	5.72047e-05	0.045163	TRUE	hypo
Chr3:43950001-43960000	3_43950001_43960000	3	43950001	43960000	NA	null	NA	NA	NA	NA	Not found	0	0.357973	0.05721	-0.300763	-3.07826	17.0229	15.7949	7.05927e-05	0.0495323	TRUE	hypo
Chr1:101855001-101865000	1_101855001_101865000	1	101855001	101865000	NA	null	NA	NA	NA	NA	Not found	0	0.358802	0.0615079	-0.297294	-2.85246	17.099	15.8644	6.80464e-05	0.049112	TRUE	hypo
Chr4:77865001-77875000	4_77865001_77875000	4	77865001	77875000	NA	null	NA	NA	NA	NA	Not found	0	0.301411	0.0113636	-0.290047	-4.02579	16.6371	16.7322	4.30446e-05	0.0396867	TRUE	hypo
Chr1:145895001-145905000	1_145895001_145905000	1	145895001	145905000	NA	null	NA	NA	NA	NA	Not found	0	0.333187	0.044366	-0.288821	-3.21038	17.1332	16.1653	5.80466e-05	0.0452496	TRUE	hypo
ChrX:5320001-5330000	X_5320001_5330000	X	5320001	5330000	NA	null	NA	NA	NA	NA	Not found	0	0.305505	0.0513678	-0.254137	-3.05005	17.4011	16.2964	5.41679e-05	0.0441242	TRUE	hypo
Chr14:82075001-82085000	14_82075001_82085000	14	82075001	82085000	NA	null	NA	NA	NA	NA	Not found	0	0.259868	0.0202479	-0.23962	-3.64086	17.9618	17.8608	2.37672e-05	0.0308412	TRUE	hypo
Chr13:53430001-53440000	13_53430001_53440000	13	53430001	53440000	NA	null	NA	NA	NA	NA	Not found	0	0.352992	0.115573	-0.237419	-2.11178	19.5816	16.47	4.94254e-05	0.0422469	TRUE	hypo
Chr15:101715001-101725000	15_101715001_101725000	15	101715001	101725000	NA	null	NA	NA	NA	NA	Not found	0	0.0918157	0.292232	0.200416	2.01083	18.8779	16.7579	4.24657e-05	0.039684	TRUE	hyper
Chr10:56535001-56545000	10_56535001_56545000	10	56535001	56545000	NA	null	NA	NA	NA	NA	Not found	0	0.0524906	0.25306	0.20057	2.6507	18.3122	18.3722	1.8169e-05	0.0267488	TRUE	hyper
Chr18:64650001-64660000	18_64650001_64660000	18	64650001	64660000	NA	null	NA	NA	NA	NA	Not found	0	0.0700801	0.271258	0.201178	2.32903	19.3302	17.7923	2.46377e-05	0.0313042	TRUE	hyper
Chr18:57390001-57400000	18_57390001_57400000	18	57390001	57400000	NA	null	NA	NA	NA	NA	Not found	0	0.0903554	0.292556	0.2022	2.0676	19.2886	17.0992	3.54764e-05	0.0369346	TRUE	hyper
Chr16:95185001-95195000	16_95185001_95195000	16	95185001	95195000	NA	null	NA	NA	NA	NA	Not found	0	0.0717151	0.273978	0.202263	2.374	18.562	16.9016	3.93679e-05	0.0381496	TRUE	hyper
Chr4:119195001-119205000	4_119195001_119205000	4	119195001	119205000	NA	null	NA	NA	NA	NA	Not found	0	0.10829	0.312646	0.204357	1.83865	20.0468	19.1876	1.18478e-05	0.0225643	TRUE	hyper
ChrX:20750001-20760000	X_20750001_20760000	X	20750001	20760000	NA	null	NA	NA	NA	NA	Not found	0	0.0376045	0.242065	0.204461	2.95931	18.1524	19.1499	1.20841e-05	0.0227549	TRUE	hyper
Chr13:21285001-21295000	13_21285001_21295000	13	21285001	21295000	NA	null	NA	NA	NA	NA	Not found	0	0.0579125	0.263144	0.205231	2.6934	18.8488	16.9213	3.89613e-05	0.0379675	TRUE	hyper
Chr14:24925001-24935000	14_24925001_24935000	14	24925001	24935000	NA	null	NA	NA	NA	NA	Not found	0	0.0522818	0.257858	0.205576	2.61948	18.982	19.6242	9.42674e-06	0.0205357	TRUE	hyper
Chr9:54300001-54310000	9_54300001_54310000	9	54300001	54310000	NA	null	NA	NA	NA	NA	Not found	0	0.0429845	0.251537	0.208552	2.73919	18.7101	20.2091	6.94222e-06	0.018291	TRUE	hyper
Chr16:93685001-93695000	16_93685001_93695000	16	93685001	93695000	NA	null	NA	NA	NA	NA	Not found	0	0.0499375	0.258706	0.208768	2.99809	19.2356	21.6538	3.26565e-06	0.0130858	TRUE	hyper
ChrX:161905001-161915000	X_161905001_161915000	X	161905001	161915000	NA	null	NA	NA	NA	NA	Not found	0	0.0516061	0.260389	0.208783	2.64551	20.0092	15.8226	6.95651e-05	0.0494982	TRUE	hyper
Chr2:179385001-179395000	2_179385001_179395000	2	179385001	179395000	NA	null	NA	NA	NA	NA	Not found	0	0.0657064	0.274703	0.208997	2.3638	19.2345	17.6944	2.59387e-05	0.0319223	TRUE	hyper
Chr1:171810001-171820000	1_171810001_171820000	1	171810001	171820000	NA	null	NA	NA	NA	NA	Not found	0	0.0801815	0.289818	0.209637	2.22311	18.1211	16.132	5.90764e-05	0.0455943	TRUE	hyper
Chr11:105975001-105985000	11_105975001_105985000	11	105975001	105985000	NA	null	NA	NA	NA	NA	Not found	0	0.056198	0.267	0.210802	2.5776	19.1464	18.272	1.91505e-05	0.0275641	TRUE	hyper
Chr12:23070001-23080000	12_23070001_23080000	12	23070001	23080000	NA	null	NA	NA	NA	NA	Not found	0	0.0130769	0.224462	0.211385	3.84667	17.0436	16.0147	6.28519e-05	0.047058	TRUE	hyper
Chr5:23830001-23840000	5_23830001_23840000	5	23830001	23840000	NA	null	NA	NA	NA	NA	Not found	0	0.0406027	0.252379	0.211777	2.74712	19.5431	22.0793	2.61621e-06	0.0118525	TRUE	hyper
Chr10:31825001-31835000	10_31825001_31835000	10	31825001	31835000	NA	null	NA	NA	NA	NA	Not found	0	0.0453822	0.257804	0.212421	2.76104	17.3849	16.264	5.51014e-05	0.0441242	TRUE	hyper
Chr16:89685001-89695000	16_89685001_89695000	16	89685001	89695000	NA	null	NA	NA	NA	NA	Not found	0	0.0419695	0.255598	0.213629	2.90038	18.7468	21.9411	2.81144e-06	0.0123706	TRUE	hyper
ChrX:94300001-94310000	X_94300001_94310000	X	94300001	94310000	NA	null	NA	NA	NA	NA	Not found	0	0.0488809	0.262659	0.213778	2.7219	18.7198	18.4059	1.78504e-05	0.0267488	TRUE	hyper
Chr3:127195001-127205000	3_127195001_127205000	3	127195001	127205000	NA	null	NA	NA	NA	NA	Not found	0	0.0632318	0.277551	0.21432	2.43584	19.0589	16.3703	5.20942e-05	0.0435617	TRUE	hyper
Chr1:87110001-87120000	1_87110001_87120000	1	87110001	87120000	NA	null	NA	NA	NA	NA	Not found	0	0.0472707	0.265252	0.217982	2.99756	18.4791	18.1199	2.07425e-05	0.0287717	TRUE	hyper
Chr18:72930001-72940000	18_72930001_72940000	18	72930001	72940000	NA	null	NA	NA	NA	NA	Not found	0	0.0824248	0.302435	0.22001	2.28062	17.9007	16.0528	6.16004e-05	0.04641	TRUE	hyper
Chr18:11225001-11235000	18_11225001_11235000	18	11225001	11235000	NA	null	NA	NA	NA	NA	Not found	0	0.0319707	0.252395	0.220425	3.23332	18.8561	23.3029	1.38389e-06	0.00815499	TRUE	hyper
ChrX:94295001-94305000	X_94295001_94305000	X	94295001	94305000	NA	null	NA	NA	NA	NA	Not found	0	0.0531863	0.274024	0.220838	2.69291	18.5904	20.0323	7.6145e-06	0.018605	TRUE	hyper
Chr1:62765001-62775000	1_62765001_62775000	1	62765001	62775000	NA	null	NA	NA	NA	NA	Not found	0	0.0587139	0.280146	0.221432	2.70767	19.7453	20.7235	5.30621e-06	0.0165082	TRUE	hyper
Chr5:53110001-53120000	5_53110001_53120000	5	53110001	53120000	NA	null	NA	NA	NA	NA	Not found	0	0.0636907	0.285635	0.221944	2.42659	19.5404	19.7133	8.99743e-06	0.0202251	TRUE	hyper
Chr10:117460001-117470000	10_117460001_117470000	10	117460001	117470000	NA	null	NA	NA	NA	NA	Not found	0	0.0605065	0.283561	0.223055	2.5182	18.9148	18.3811	1.80844e-05	0.0267488	TRUE	hyper
Chr5:24555001-24565000	5_24555001_24565000	5	24555001	24565000	NA	null	NA	NA	NA	NA	Not found	0	0.0653313	0.289267	0.223936	2.78397	18.7166	19.1219	1.22628e-05	0.022919	TRUE	hyper
Chr7:144660001-144670000	7_144660001_144670000	7	144660001	144670000	NA	null	NA	NA	NA	NA	Not found	0	0.065655	0.289671	0.224016	2.88684	19.0703	18.2485	1.93875e-05	0.0277571	TRUE	hyper
Chr3:33965001-33975000	3_33965001_33975000	3	33965001	33975000	NA	null	NA	NA	NA	NA	Not found	0	0.0601529	0.284189	0.224036	2.60275	18.919	26.7739	2.28708e-07	0.00318215	TRUE	hyper
Chr9:34950001-34960000	9_34950001_34960000	9	34950001	34960000	NA	null	NA	NA	NA	NA	Not found	0	0.0670025	0.29152	0.224518	2.693	19.0716	24.1226	9.03938e-07	0.00637708	TRUE	hyper
Chr16:58700001-58710000	16_58700001_58710000	16	58700001	58710000	NA	null	NA	NA	NA	NA	Not found	0	0.0599761	0.285713	0.225737	2.60576	18.7405	16.1949	5.71474e-05	0.045163	TRUE	hyper
Chr4:40250001-40260000	4_40250001_40260000	4	40250001	40260000	NA	null	NA	NA	NA	NA	Not found	0	0.126768	0.352682	0.225914	1.94423	18.9385	16.4945	4.87903e-05	0.0418468	TRUE	hyper
Chr9:46510001-46520000	9_46510001_46520000	9	46510001	46520000	NA	null	NA	NA	NA	NA	Not found	0	0.113295	0.34129	0.227994	2.05995	19.1003	20.2001	6.97476e-06	0.018291	TRUE	hyper
Chr7:102565001-102575000	7_102565001_102575000	7	102565001	102575000	NA	null	NA	NA	NA	NA	Not found	0	0.0693687	0.297809	0.22844	2.44428	18.4734	18.181	2.00877e-05	0.0281658	TRUE	hyper
Chr5:30815001-30825000	5_30815001_30825000	5	30815001	30825000	NA	null	NA	NA	NA	NA	Not found	0	0.0464948	0.275116	0.228621	2.91067	19.4542	24.1262	9.02261e-07	0.00637708	TRUE	hyper
Chr11:19895001-19905000	11_19895001_19905000	11	19895001	19905000	NA	null	NA	NA	NA	NA	Not found	0	0.0305329	0.260544	0.230011	3.57704	18.9021	20.8218	5.04061e-06	0.0160814	TRUE	hyper
Chr7:26995001-27005000	7_26995001_27005000	7	26995001	27005000	NA	null	NA	NA	NA	NA	Not found	0	0.0975176	0.328703	0.231186	2.12865	18.7246	17.3145	3.16759e-05	0.034998	TRUE	hyper
Chr4:48510001-48520000	4_48510001_48520000	4	48510001	48520000	NA	null	NA	NA	NA	NA	Not found	0	0.0731496	0.304589	0.231439	2.5036	18.1187	18.5635	1.64338e-05	0.025967	TRUE	hyper
Chr7:66280001-66290000	7_66280001_66290000	7	66280001	66290000	NA	null	NA	NA	NA	NA	Not found	0	0.0853913	0.317085	0.231694	2.58192	19.62	17.7099	2.57288e-05	0.0317421	TRUE	hyper
Chr13:109400001-109410000	13_109400001_109410000	13	109400001	109410000	NA	null	NA	NA	NA	NA	Not found	0	0.0427552	0.274553	0.231798	2.73267	17.6674	19.1981	1.17834e-05	0.0225556	TRUE	hyper
Chr1:150935001-150945000	1_150935001_150945000	1	150935001	150945000	NA	null	NA	NA	NA	NA	Not found	0	0.0688508	0.300983	0.232132	2.4708	18.2579	16.7935	4.16765e-05	0.0393132	TRUE	hyper
Chr10:88275001-88285000	10_88275001_88285000	10	88275001	88285000	NA	null	NA	NA	NA	NA	Not found	0	0.0984927	0.331078	0.232585	2.2868	18.481	16.5824	4.65813e-05	0.0406482	TRUE	hyper
Chr13:109405001-109415000	13_109405001_109415000	13	109405001	109415000	NA	null	NA	NA	NA	NA	Not found	0	0.040792	0.273513	0.232721	2.88275	17.571	18.5875	1.62284e-05	0.0258873	TRUE	hyper
Chr5:130120001-130130000	5_130120001_130130000	5	130120001	130130000	NA	null	NA	NA	NA	NA	Not found	0	0.0581854	0.291156	0.23297	2.62274	18.9631	19.8214	8.50245e-06	0.0196895	TRUE	hyper
Chr11:15880001-15890000	11_15880001_15890000	11	15880001	15890000	NA	null	NA	NA	NA	NA	Not found	0	0.721297	0.955096	0.233799	3.14598	17.1807	17.4903	2.88772e-05	0.0337337	TRUE	hyper
Chr14:55080001-55090000	14_55080001_55090000	14	55080001	55090000	NA	null	NA	NA	NA	NA	Not found	0	0.0947809	0.328684	0.233903	2.16412	19.5404	20.2304	6.86531e-06	0.0182724	TRUE	hyper
Chr4:154910001-154920000	4_154910001_154920000	4	154910001	154920000	NA	null	NA	NA	NA	NA	Not found	0	0.110287	0.344271	0.233984	2.19568	19.1015	15.9934	6.35621e-05	0.0473069	TRUE	hyper
Chr10:112710001-112720000	10_112710001_112720000	10	112710001	112720000	NA	null	NA	NA	NA	NA	Not found	0	0.084884	0.320785	0.235901	2.41868	17.654	15.9468	6.51476e-05	0.0477072	TRUE	hyper
Chr13:113315001-113325000	13_113315001_113325000	13	113315001	113325000	NA	null	NA	NA	NA	NA	Not found	0	0.059994	0.296327	0.236333	3.16543	19.8649	20.0115	7.6978e-06	0.0187172	TRUE	hyper
Chr9:32080001-32090000	9_32080001_32090000	9	32080001	32090000	NA	null	NA	NA	NA	NA	Not found	0	0.0465871	0.283329	0.236742	2.91383	17.8488	21.7796	3.05829e-06	0.0127655	TRUE	hyper
Chr1:186555001-186565000	1_186555001_186565000	1	186555001	186565000	NA	null	NA	NA	NA	NA	Not found	0	0.0979344	0.334835	0.236901	2.19216	18.5834	16.1568	5.83075e-05	0.0453503	TRUE	hyper
Chr11:105970001-105980000	11_105970001_105980000	11	105970001	105980000	NA	null	NA	NA	NA	NA	Not found	0	0.0644759	0.301401	0.236925	2.46326	19.831	19.0512	1.27255e-05	0.0232054	TRUE	hyper
Chr18:11220001-11230000	18_11220001_11230000	18	11220001	11230000	NA	null	NA	NA	NA	NA	Not found	0	0.0657066	0.302922	0.237216	2.51713	18.393	20.353	6.43909e-06	0.0177335	TRUE	hyper
ChrX:101855001-101865000	X_101855001_101865000	X	101855001	101865000	NA	null	NA	NA	NA	NA	Not found	0	0.0417607	0.279223	0.237462	3.01904	18.5656	25.0022	5.72644e-07	0.00494536	TRUE	hyper
Chr19:55090001-55100000	19_55090001_55100000	19	55090001	55100000	NA	null	NA	NA	NA	NA	Not found	0	0.137305	0.374804	0.237499	2.00427	20.2983	16.9288	3.8809e-05	0.0379675	TRUE	hyper
Chr15:85485001-85495000	15_85485001_85495000	15	85485001	85495000	NA	null	NA	NA	NA	NA	Not found	0	0.0662007	0.303828	0.237627	2.63918	19.1969	19.4465	1.03457e-05	0.0214299	TRUE	hyper
Chr8:24335001-24345000	8_24335001_24345000	8	24335001	24345000	NA	null	NA	NA	NA	NA	Not found	0	0.0963373	0.33421	0.237872	2.18237	19.2311	15.8543	6.84123e-05	0.049239	TRUE	hyper
Chr4:62725001-62735000	4_62725001_62735000	4	62725001	62735000	NA	null	NA	NA	NA	NA	Not found	0	0.0989657	0.336904	0.237938	2.41291	19.2015	16.4662	4.95262e-05	0.0422609	TRUE	hyper
Chr15:57805001-57815000	15_57805001_57815000	15	57805001	57815000	NA	null	NA	NA	NA	NA	Not found	0	0.119189	0.357162	0.237973	2.08308	19.7389	21.8789	2.90405e-06	0.0124325	TRUE	hyper
Chr14:25465001-25475000	14_25465001_25475000	14	25465001	25475000	NA	null	NA	NA	NA	NA	Not found	0	0.0700468	0.308281	0.238235	2.58785	19.349	18.8688	1.40025e-05	0.0244043	TRUE	hyper
Chr4:106980001-106990000	4_106980001_106990000	4	106980001	106990000	NA	null	NA	NA	NA	NA	Not found	0	0.145317	0.383691	0.238374	1.85356	19.3778	16.583	4.65657e-05	0.0406482	TRUE	hyper
ChrX:139345001-139355000	X_139345001_139355000	X	139345001	139355000	NA	null	NA	NA	NA	NA	Not found	0	0.0934937	0.332623	0.23913	2.06125	18.5349	16.5222	4.80831e-05	0.0415575	TRUE	hyper
Chr18:11795001-11805000	18_11795001_11805000	18	11795001	11805000	NA	null	NA	NA	NA	NA	Not found	0	0.0593532	0.298531	0.239178	2.78541	18.3313	16.164	5.80877e-05	0.0452496	TRUE	hyper
Chr12:21135001-21145000	12_21135001_21145000	12	21135001	21145000	NA	null	NA	NA	NA	NA	Not found	0	0.135531	0.375594	0.240062	1.98248	19.2853	20.2736	6.71196e-06	0.0182248	TRUE	hyper
Chr3:63580001-63590000	3_63580001_63590000	3	63580001	63590000	NA	null	NA	NA	NA	NA	Not found	0	0.0701002	0.310438	0.240337	2.52447	17.8281	17.1311	3.48856e-05	0.036787	TRUE	hyper
Chr1:64640001-64650000	1_64640001_64650000	1	64640001	64650000	NA	null	NA	NA	NA	NA	Not found	0	0.0823834	0.323211	0.240828	2.61058	19.0966	17.1208	3.50763e-05	0.0368589	TRUE	hyper
Chr12:23075001-23085000	12_23075001_23085000	12	23075001	23085000	NA	null	NA	NA	NA	NA	Not found	0	0.0236393	0.26526	0.24162	3.65854	18.0791	19.7934	8.62788e-06	0.0196895	TRUE	hyper
Chr6:127485001-127495000	6_127485001_127495000	6	127485001	127495000	NA	null	NA	NA	NA	NA	Not found	0	0.108689	0.350828	0.242139	2.23434	19.2777	17.9388	2.28125e-05	0.0301737	TRUE	hyper
Chr2:156385001-156395000	2_156385001_156395000	2	156385001	156395000	NA	null	NA	NA	NA	NA	Not found	0	0.0775298	0.321279	0.243749	2.55705	19.0294	18.8899	1.38481e-05	0.0243456	TRUE	hyper
Chr6:87250001-87260000	6_87250001_87260000	6	87250001	87260000	NA	null	NA	NA	NA	NA	Not found	0	0.0460214	0.29108	0.245058	2.79865	19.0615	16.8146	4.1215e-05	0.0390988	TRUE	hyper
Chr1:193500001-193510000	1_193500001_193510000	1	193500001	193510000	NA	null	NA	NA	NA	NA	Not found	0	0.0545669	0.300091	0.245524	2.77976	18.138	23.2343	1.43419e-06	0.00830907	TRUE	hyper
Chr1:85980001-85990000	1_85980001_85990000	1	85980001	85990000	NA	null	NA	NA	NA	NA	Not found	0	0.0632403	0.308785	0.245545	2.67409	18.8649	17.9411	2.27852e-05	0.0301737	TRUE	hyper
Chr19:46730001-46740000	19_46730001_46740000	19	46730001	46740000	NA	null	NA	NA	NA	NA	Not found	0	0.144858	0.390646	0.245787	1.9196	19.7492	15.8065	7.01628e-05	0.0494982	TRUE	hyper
Chr16:31245001-31255000	16_31245001_31255000	16	31245001	31255000	NA	null	NA	NA	NA	NA	Not found	0	0.103803	0.349894	0.246092	2.25508	18.8221	18.201	1.9877e-05	0.0281055	TRUE	hyper
Chr18:57385001-57395000	18_57385001_57395000	18	57385001	57395000	NA	null	NA	NA	NA	NA	Not found	0	0.0702824	0.317085	0.246803	2.81607	19.5503	21.4895	3.55768e-06	0.0137077	TRUE	hyper
Chr9:32745001-32755000	9_32745001_32755000	9	32745001	32755000	NA	null	NA	NA	NA	NA	Not found	0	0.0419447	0.290258	0.248313	3.13143	19.4435	24.6615	6.83371e-07	0.00549881	TRUE	hyper
Chr1:193510001-193520000	1_193510001_193520000	1	193510001	193520000	NA	null	NA	NA	NA	NA	Not found	0	0.071848	0.320191	0.248343	2.5974	18.6922	17.6402	2.66886e-05	0.0322155	TRUE	hyper
Chr9:103565001-103575000	9_103565001_103575000	9	103565001	103575000	NA	null	NA	NA	NA	NA	Not found	0	0.185951	0.436095	0.250144	1.78096	19.7726	16.6861	4.41023e-05	0.0400187	TRUE	hyper
Chr2:131910001-131920000	2_131910001_131920000	2	131910001	131920000	NA	null	NA	NA	NA	NA	Not found	0	0.175236	0.42543	0.250194	1.80602	18.998	16.2853	5.44852e-05	0.0441242	TRUE	hyper
Chr6:12245001-12255000	6_12245001_12255000	6	12245001	12255000	NA	null	NA	NA	NA	NA	Not found	0	0.0435669	0.295143	0.251576	3.16592	17.7262	20.7327	5.28061e-06	0.0165082	TRUE	hyper
Chr1:193505001-193515000	1_193505001_193515000	1	193505001	193515000	NA	null	NA	NA	NA	NA	Not found	0	0.0828978	0.334753	0.251856	2.60307	18.5313	18.8827	1.3901e-05	0.0243456	TRUE	hyper
Chr1:153315001-153325000	1_153315001_153325000	1	153315001	153325000	NA	null	NA	NA	NA	NA	Not found	0	0.118516	0.372069	0.253553	2.22865	19.144	16.9242	3.89018e-05	0.0379675	TRUE	hyper
Chr5:24975001-24985000	5_24975001_24985000	5	24975001	24985000	NA	null	NA	NA	NA	NA	Not found	0	0.105505	0.359569	0.254064	2.3531	19.4628	18.3874	1.80243e-05	0.0267488	TRUE	hyper
Chr5:24995001-25005000	5_24995001_25005000	5	24995001	25005000	NA	null	NA	NA	NA	NA	Not found	0	0.160985	0.416451	0.255466	1.90388	19.6591	16.3925	5.14875e-05	0.043271	TRUE	hyper
Chr8:125300001-125310000	8_125300001_125310000	8	125300001	125310000	NA	null	NA	NA	NA	NA	Not found	0	0.119525	0.375306	0.255781	2.14345	19.6897	28.2698	1.05529e-07	0.00189926	TRUE	hyper
Chr11:35460001-35470000	11_35460001_35470000	11	35460001	35470000	NA	null	NA	NA	NA	NA	Not found	0	0.101442	0.357888	0.256446	2.38633	18.8546	20.5891	5.69184e-06	0.0170937	TRUE	hyper
Chr6:123040001-123050000	6_123040001_123050000	6	123040001	123050000	NA	null	NA	NA	NA	NA	Not found	0	0.13437	0.391894	0.257524	2.05025	18.919	16.2483	5.556e-05	0.0442438	TRUE	hyper
Chr14:24930001-24940000	14_24930001_24940000	14	24930001	24940000	NA	null	NA	NA	NA	NA	Not found	0	0.106611	0.364659	0.258048	2.29412	18.5404	19.6691	9.20797e-06	0.0203179	TRUE	hyper
Chr5:24985001-24995000	5_24985001_24995000	5	24985001	24995000	NA	null	NA	NA	NA	NA	Not found	0	0.134784	0.393116	0.258332	2.13068	19.3737	18.3755	1.81372e-05	0.0267488	TRUE	hyper
Chr1:154795001-154805000	1_154795001_154805000	1	154795001	154805000	NA	null	NA	NA	NA	NA	Not found	0	0.0679422	0.328465	0.260523	2.6254	19.7888	17.8935	2.33623e-05	0.0305533	TRUE	hyper
Chr9:32740001-32750000	9_32740001_32750000	9	32740001	32750000	NA	null	NA	NA	NA	NA	Not found	0	0.0517307	0.31323	0.261499	3.09566	19.309	21.284	3.96032e-06	0.0146939	TRUE	hyper
Chr9:66195001-66205000	9_66195001_66205000	9	66195001	66205000	NA	null	NA	NA	NA	NA	Not found	0	0.0821943	0.343746	0.261552	2.44658	18.8807	15.7854	7.09492e-05	0.0496336	TRUE	hyper
Chr17:75555001-75565000	17_75555001_75565000	17	75555001	75565000	NA	null	NA	NA	NA	NA	Not found	0	0.0804137	0.342481	0.262067	2.46261	18.5476	23.5214	1.2353e-06	0.00754572	TRUE	hyper
Chr5:24980001-24990000	5_24980001_24990000	5	24980001	24990000	NA	null	NA	NA	NA	NA	Not found	0	0.109671	0.372206	0.262534	2.47502	19.3573	17.4599	2.9343e-05	0.0337337	TRUE	hyper
Chr14:25585001-25595000	14_25585001_25595000	14	25585001	25595000	NA	null	NA	NA	NA	NA	Not found	0	0.443163	0.706157	0.262994	1.61429	19.6889	16.5347	4.77671e-05	0.0414558	TRUE	hyper
Chr8:46660001-46670000	8_46660001_46670000	8	46660001	46670000	NA	null	NA	NA	NA	NA	Not found	0	0.0905544	0.353609	0.263054	2.2927	17.9563	15.8468	6.86825e-05	0.0492841	TRUE	hyper
Chr13:111790001-111800000	13_111790001_111800000	13	111790001	111800000	NA	null	NA	NA	NA	NA	Not found	0	0.128801	0.392046	0.263245	2.10736	19.8771	19.0963	1.24286e-05	0.0230568	TRUE	hyper
Chr10:59575001-59585000	10_59575001_59585000	10	59575001	59585000	NA	null	NA	NA	NA	NA	Not found	0	0.114516	0.378036	0.26352	2.18742	18.4522	16.2785	5.46807e-05	0.0441242	TRUE	hyper
Chr5:112915001-112925000	5_112915001_112925000	5	112915001	112925000	NA	null	NA	NA	NA	NA	Not found	0	0.0794656	0.343056	0.26359	2.46657	19.2198	16.2394	5.58216e-05	0.0443113	TRUE	hyper
Chr8:104530001-104540000	8_104530001_104540000	8	104530001	104540000	NA	null	NA	NA	NA	NA	Not found	0	0.167625	0.431633	0.264008	1.92195	19.9699	20.0797	7.4282e-06	0.0184736	TRUE	hyper
Chr13:118600001-118610000	13_118600001_118610000	13	118600001	118610000	NA	null	NA	NA	NA	NA	Not found	0	0.0470167	0.311436	0.264419	2.9185	17.3271	18.6018	1.6107e-05	0.0257758	TRUE	hyper
Chr9:34880001-34890000	9_34880001_34890000	9	34880001	34890000	NA	null	NA	NA	NA	NA	Not found	0	0.121491	0.386736	0.265245	2.2375	18.7389	16.622	4.56186e-05	0.0403171	TRUE	hyper
Chr6:45355001-45365000	6_45355001_45365000	6	45355001	45365000	NA	null	NA	NA	NA	NA	Not found	0	0.136801	0.402938	0.266137	2.59238	17.2668	15.8796	6.75008e-05	0.0490006	TRUE	hyper
ChrX:86300001-86310000	X_86300001_86310000	X	86300001	86310000	NA	null	NA	NA	NA	NA	Not found	0	0.081284	0.348116	0.266832	2.56918	18.1162	19.5355	9.87472e-06	0.0211374	TRUE	hyper
Chr16:13060001-13070000	16_13060001_13070000	16	13060001	13070000	NA	null	NA	NA	NA	NA	Not found	0	0.0765356	0.343434	0.266899	2.65085	18.8176	21.4988	3.5405e-06	0.0137077	TRUE	hyper
Chr1:62760001-62770000	1_62760001_62770000	1	62760001	62770000	NA	null	NA	NA	NA	NA	Not found	0	0.0840499	0.351069	0.267019	2.63442	19.8183	21.057	4.45823e-06	0.0151448	TRUE	hyper
Chr6:126555001-126565000	6_126555001_126565000	6	126555001	126565000	NA	null	NA	NA	NA	NA	Not found	0	0.103146	0.37038	0.267234	2.52623	18.9288	16.0183	6.27329e-05	0.047058	TRUE	hyper
Chr5:149570001-149580000	5_149570001_149580000	5	149570001	149580000	NA	null	NA	NA	NA	NA	Not found	0	0.183831	0.451149	0.267318	1.83688	18.875	16.1143	5.96308e-05	0.0457838	TRUE	hyper
Chr1:132230001-132240000	1_132230001_132240000	1	132230001	132240000	NA	null	NA	NA	NA	NA	Not found	0	0.136745	0.404423	0.267678	2.16665	19.4599	23.0069	1.6142e-06	0.00896128	TRUE	hyper
Chr1:151950001-151960000	1_151950001_151960000	1	151950001	151960000	NA	null	NA	NA	NA	NA	Not found	0	0.0989393	0.366988	0.268049	2.53377	18.8281	17.7809	2.47858e-05	0.0313042	TRUE	hyper
Chr6:123035001-123045000	6_123035001_123045000	6	123035001	123045000	NA	null	NA	NA	NA	NA	Not found	0	0.139435	0.408902	0.269467	2.09302	18.8444	17.3815	3.05788e-05	0.0345746	TRUE	hyper
Chr10:13215001-13225000	10_13215001_13225000	10	13215001	13225000	NA	null	NA	NA	NA	NA	Not found	0	0.126091	0.395576	0.269485	2.18145	18.7842	16.3505	5.26413e-05	0.0437492	TRUE	hyper
Chr19:28880001-28890000	19_28880001_28890000	19	28880001	28890000	NA	null	NA	NA	NA	NA	Not found	0	0.055087	0.325094	0.270007	3.01577	18.3165	26.0538	3.32028e-07	0.00382053	TRUE	hyper
Chr18:57370001-57380000	18_57370001_57380000	18	57370001	57380000	NA	null	NA	NA	NA	NA	Not found	0	0.118199	0.389008	0.270809	2.25981	19.0729	17.9436	2.27545e-05	0.0301737	TRUE	hyper
Chr4:45665001-45675000	4_45665001_45675000	4	45665001	45675000	NA	null	NA	NA	NA	NA	Not found	0	0.133858	0.405221	0.271363	2.16398	18.75	19.0982	1.24165e-05	0.0230568	TRUE	hyper
Chr3:156770001-156780000	3_156770001_156780000	3	156770001	156780000	NA	null	NA	NA	NA	NA	Not found	0	0.0742308	0.345612	0.271382	2.6103	17.8546	20.5906	5.68751e-06	0.0170937	TRUE	hyper
Chr13:38400001-38410000	13_38400001_38410000	13	38400001	38410000	NA	null	NA	NA	NA	NA	Not found	0	0.294978	0.566949	0.27197	1.64115	19.3344	17.8315	2.41358e-05	0.0310781	TRUE	hyper
Chr8:91610001-91620000	8_91610001_91620000	8	91610001	91620000	NA	null	NA	NA	NA	NA	Not found	0	0.242785	0.51494	0.272155	1.77493	20.1642	16.4127	5.09425e-05	0.0430728	TRUE	hyper
Chr11:35695001-35705000	11_35695001_35705000	11	35695001	35705000	NA	null	NA	NA	NA	NA	Not found	0	0.28099	0.553673	0.272684	1.68032	20.2266	16.274	5.48103e-05	0.0441242	TRUE	hyper
Chr1:87790001-87800000	1_87790001_87800000	1	87790001	87800000	NA	null	NA	NA	NA	NA	Not found	0	0.348691	0.621553	0.272862	1.63508	19.3111	16.9527	3.83227e-05	0.0379675	TRUE	hyper
Chr7:121095001-121105000	7_121095001_121105000	7	121095001	121105000	NA	null	NA	NA	NA	NA	Not found	0	0.162542	0.435971	0.273429	2.04625	19.1946	19.204	1.17469e-05	0.0225556	TRUE	hyper
Chr10:126005001-126015000	10_126005001_126015000	10	126005001	126015000	NA	null	NA	NA	NA	NA	Not found	0	0.117618	0.391409	0.273791	2.93049	20.3717	16.3353	5.30653e-05	0.0440064	TRUE	hyper
Chr8:84770001-84780000	8_84770001_84780000	8	84770001	84780000	NA	null	NA	NA	NA	NA	Not found	0	0.104757	0.378771	0.274014	2.65195	20.0659	20.0982	7.35651e-06	0.0184736	TRUE	hyper
Chr3:33970001-33980000	3_33970001_33980000	3	33970001	33980000	NA	null	NA	NA	NA	NA	Not found	0	0.078736	0.3529	0.274164	2.68569	19.064	25.847	3.6957e-07	0.00382053	TRUE	hyper
Chr1:184930001-184940000	1_184930001_184940000	1	184930001	184940000	NA	null	NA	NA	NA	NA	Not found	0	0.0948477	0.36954	0.274693	2.47774	18.7826	19.8473	8.38826e-06	0.0196336	TRUE	hyper
Chr3:135515001-135525000	3_135515001_135525000	3	135515001	135525000	NA	null	NA	NA	NA	NA	Not found	0	0.0775303	0.353404	0.275874	2.75417	19.3037	21.2196	4.09554e-06	0.0147583	TRUE	hyper
Chr18:11790001-11800000	18_11790001_11800000	18	11790001	11800000	NA	null	NA	NA	NA	NA	Not found	0	0.110966	0.387067	0.276101	2.26811	18.6337	18.7054	1.52552e-05	0.0251354	TRUE	hyper
Chr5:30830001-30840000	5_30830001_30840000	5	30830001	30840000	NA	null	NA	NA	NA	NA	Not found	0	0.114342	0.391558	0.277216	2.53918	18.831	16.3201	5.34936e-05	0.0440242	TRUE	hyper
Chr1:184900001-184910000	1_184900001_184910000	1	184900001	184910000	NA	null	NA	NA	NA	NA	Not found	0	0.11064	0.388019	0.277379	2.35353	19.5939	17.3496	3.10958e-05	0.0347669	TRUE	hyper
Chr15:83905001-83915000	15_83905001_83915000	15	83905001	83915000	NA	null	NA	NA	NA	NA	Not found	0	0.229119	0.506807	0.277688	1.84726	19.8281	17.6746	2.62108e-05	0.0320224	TRUE	hyper
Chr4:82145001-82155000	4_82145001_82155000	4	82145001	82155000	NA	null	NA	NA	NA	NA	Not found	0	0.159728	0.438062	0.278334	1.98812	18.2668	16.1847	5.74559e-05	0.0452391	TRUE	hyper
Chr1:161285001-161295000	1_161285001_161295000	1	161285001	161295000	NA	null	NA	NA	NA	NA	Not found	0	0.104789	0.383689	0.278899	2.60633	19.5045	20.7079	5.34938e-06	0.0165269	TRUE	hyper
Chr13:97945001-97955000	13_97945001_97955000	13	97945001	97955000	NA	null	NA	NA	NA	NA	Not found	0	0.0350405	0.314058	0.279018	3.754	19.768	47.478	5.56258e-12	3.48279e-07	TRUE	hyper
Chr11:108150001-108160000	11_108150001_108160000	11	108150001	108160000	NA	null	NA	NA	NA	NA	Not found	0	0.228131	0.508334	0.280203	1.83354	19.2424	20.0646	7.48696e-06	0.0184736	TRUE	hyper
Chr16:89680001-89690000	16_89680001_89690000	16	89680001	89690000	NA	null	NA	NA	NA	NA	Not found	0	0.0862479	0.366804	0.280556	2.58419	18.395	17.0811	3.58173e-05	0.0371438	TRUE	hyper
Chr19:5215001-5225000	19_5215001_5225000	19	5215001	5225000	NA	null	NA	NA	NA	NA	Not found	0	0.0978716	0.378557	0.280685	2.41262	18.1783	19.6853	9.12999e-06	0.0202993	TRUE	hyper
Chr18:74895001-74905000	18_74895001_74905000	18	74895001	74905000	NA	null	NA	NA	NA	NA	Not found	0	0.0598406	0.341226	0.281385	3.33263	19.2379	19.6332	9.38249e-06	0.0205357	TRUE	hyper
Chr7:113640001-113650000	7_113640001_113650000	7	113640001	113650000	NA	null	NA	NA	NA	NA	Not found	0	0.0843274	0.367477	0.283149	2.83817	18.2994	17.6043	2.71976e-05	0.0327476	TRUE	hyper
Chr9:115645001-115655000	9_115645001_115655000	9	115645001	115655000	NA	null	NA	NA	NA	NA	Not found	0	0.0842353	0.367516	0.283281	2.66043	19.2457	20.7466	5.24243e-06	0.0165082	TRUE	hyper
ChrX:41550001-41560000	X_41550001_41560000	X	41550001	41560000	NA	null	NA	NA	NA	NA	Not found	0	0.106606	0.390704	0.284099	2.6634	18.0411	17.5551	2.79106e-05	0.0332741	TRUE	hyper
Chr12:50760001-50770000	12_50760001_50770000	12	50760001	50770000	NA	null	NA	NA	NA	NA	Not found	0	0.0464149	0.330973	0.284558	3.0772	17.6906	23.9647	9.81167e-07	0.00658423	TRUE	hyper
Chr4:57220001-57230000	4_57220001_57230000	4	57220001	57230000	NA	null	NA	NA	NA	NA	Not found	0	0.247931	0.532722	0.284791	1.83088	19.9288	17.0077	3.7229e-05	0.0379235	TRUE	hyper
Chr5:30820001-30830000	5_30820001_30830000	5	30820001	30830000	NA	null	NA	NA	NA	NA	Not found	0	0.0746207	0.359715	0.285094	2.96589	19.6183	18.7334	1.50327e-05	0.0251165	TRUE	hyper
Chr15:88415001-88425000	15_88415001_88425000	15	88415001	88425000	NA	null	NA	NA	NA	NA	Not found	0	0.155249	0.440965	0.285717	2.12616	18.413	16.4345	5.03599e-05	0.0428588	TRUE	hyper
Chr1:184905001-184915000	1_184905001_184915000	1	184905001	184915000	NA	null	NA	NA	NA	NA	Not found	0	0.124791	0.411977	0.287186	2.2592	19.9155	18.511	1.6893e-05	0.0262016	TRUE	hyper
Chr14:119125001-119135000	14_119125001_119135000	14	119125001	119135000	NA	null	NA	NA	NA	NA	Not found	0	0.10741	0.394658	0.287248	2.50716	19.2027	25.6739	4.04257e-07	0.00382053	TRUE	hyper
Chr6:84065001-84075000	6_84065001_84075000	6	84065001	84075000	NA	null	NA	NA	NA	NA	Not found	0	0.158999	0.446376	0.287378	2.25811	19.3376	17.0284	3.68253e-05	0.0377206	TRUE	hyper
Chr2:133590001-133600000	2_133590001_133600000	2	133590001	133600000	NA	null	NA	NA	NA	NA	Not found	0	0.121732	0.409319	0.287587	2.29198	17.9371	17.502	2.87001e-05	0.0337337	TRUE	hyper
Chr9:115675001-115685000	9_115675001_115685000	9	115675001	115685000	NA	null	NA	NA	NA	NA	Not found	0	0.145442	0.433979	0.288538	2.38352	18.859	18.8582	1.40807e-05	0.0244043	TRUE	hyper
Chr1:193520001-193530000	1_193520001_193530000	1	193520001	193530000	NA	null	NA	NA	NA	NA	Not found	0	0.115586	0.404604	0.289018	2.39163	18.0307	19.1957	1.17982e-05	0.0225556	TRUE	hyper
Chr3:16395001-16405000	3_16395001_16405000	3	16395001	16405000	NA	null	NA	NA	NA	NA	Not found	0	0.0525482	0.341612	0.289064	3.25187	17.3645	21.7474	3.11008e-06	0.0128744	TRUE	hyper
Chr6:93370001-93380000	6_93370001_93380000	6	93370001	93380000	NA	null	NA	NA	NA	NA	Not found	0	0.0793397	0.368621	0.289281	2.63101	18.2579	22.9239	1.68542e-06	0.00906304	TRUE	hyper
Chr1:132285001-132295000	1_132285001_132295000	1	132285001	132295000	NA	null	NA	NA	NA	NA	Not found	0	0.0997954	0.3894	0.289605	2.56822	19.6873	22.9905	1.62806e-06	0.00896128	TRUE	hyper
Chr1:87795001-87805000	1_87795001_87805000	1	87795001	87805000	NA	null	NA	NA	NA	NA	Not found	0	0.365411	0.655377	0.289966	1.72096	18.8908	17.2014	3.36191e-05	0.0361361	TRUE	hyper
Chr14:87085001-87095000	14_87085001_87095000	14	87085001	87095000	NA	null	NA	NA	NA	NA	Not found	0	0.3725	0.663225	0.290725	1.73083	18.723	17.3998	3.02851e-05	0.0343979	TRUE	hyper
Chr15:3210001-3220000	15_3210001_3220000	15	3210001	3220000	NA	null	NA	NA	NA	NA	Not found	0	0.0967112	0.388138	0.291427	2.71714	18.7149	20.1601	7.12235e-06	0.0184479	TRUE	hyper
Chr5:31900001-31910000	5_31900001_31910000	5	31900001	31910000	NA	null	NA	NA	NA	NA	Not found	0	0.333282	0.625179	0.291897	1.77931	18.5367	16.086	6.05303e-05	0.0461338	TRUE	hyper
Chr8:14280001-14290000	8_14280001_14290000	8	14280001	14290000	NA	null	NA	NA	NA	NA	Not found	0	0.202528	0.494527	0.291999	1.98022	19.6234	17.5433	2.80842e-05	0.0333343	TRUE	hyper
Chr2:17315001-17325000	2_17315001_17325000	2	17315001	17325000	NA	null	NA	NA	NA	NA	Not found	0	0.0429934	0.335092	0.292098	3.2921	17.5386	20.0499	7.54491e-06	0.0185253	TRUE	hyper
Chr8:93525001-93535000	8_93525001_93535000	8	93525001	93535000	NA	null	NA	NA	NA	NA	Not found	0	0.128537	0.420927	0.29239	2.63289	18.679	16.6472	4.50163e-05	0.0401928	TRUE	hyper
Chr11:63460001-63470000	11_63460001_63470000	11	63460001	63470000	NA	null	NA	NA	NA	NA	Not found	0	0.107721	0.401435	0.293714	2.43956	18.9454	21.5664	3.41795e-06	0.0134804	TRUE	hyper
Chr9:111000001-111010000	9_111000001_111010000	9	111000001	111010000	NA	null	NA	NA	NA	NA	Not found	0	0.161511	0.455636	0.294126	2.21613	19.2788	16.6147	4.57936e-05	0.0403171	TRUE	hyper
Chr1:85955001-85965000	1_85955001_85965000	1	85955001	85965000	NA	null	NA	NA	NA	NA	Not found	0	0.0763851	0.371179	0.294794	2.96462	19.1748	18.7478	1.49192e-05	0.0251165	TRUE	hyper
Chr5:63910001-63920000	5_63910001_63920000	5	63910001	63920000	NA	null	NA	NA	NA	NA	Not found	0	0.302669	0.597711	0.295043	1.81708	19.2821	18.7212	1.51293e-05	0.0251165	TRUE	hyper
Chr18:69655001-69665000	18_69655001_69665000	18	69655001	69665000	NA	null	NA	NA	NA	NA	Not found	0	0.0855482	0.381288	0.295739	2.57303	19.1992	16.2406	5.57856e-05	0.0443113	TRUE	hyper
Chr14:66415001-66425000	14_66415001_66425000	14	66415001	66425000	NA	null	NA	NA	NA	NA	Not found	0	0.197197	0.492941	0.295744	2.12503	18.684	15.8201	6.96594e-05	0.0494982	TRUE	hyper
Chr12:72255001-72265000	12_72255001_72265000	12	72255001	72265000	NA	null	NA	NA	NA	NA	Not found	0	0.103054	0.398844	0.295789	2.55482	19.3438	20.2434	6.81888e-06	0.0182647	TRUE	hyper
Chr2:20025001-20035000	2_20025001_20035000	2	20025001	20035000	NA	null	NA	NA	NA	NA	Not found	0	0.139329	0.435945	0.296616	2.28063	17.7888	16.9335	3.87123e-05	0.0379675	TRUE	hyper
Chr10:39610001-39620000	10_39610001_39620000	10	39610001	39620000	NA	null	NA	NA	NA	NA	Not found	0	0.0644243	0.361519	0.297095	3.923	19.7036	17.34	3.12535e-05	0.0348174	TRUE	hyper
Chr10:126010001-126020000	10_126010001_126020000	10	126010001	126020000	NA	null	NA	NA	NA	NA	Not found	0	0.11268	0.410322	0.297643	2.87873	19.7911	16.767	4.22622e-05	0.0395755	TRUE	hyper
Chr9:72940001-72950000	9_72940001_72950000	9	72940001	72950000	NA	null	NA	NA	NA	NA	Not found	0	0.243035	0.541053	0.298018	1.87245	19.5211	17.4673	2.92291e-05	0.0337337	TRUE	hyper
ChrX:38520001-38530000	X_38520001_38530000	X	38520001	38530000	NA	null	NA	NA	NA	NA	Not found	0	0.283678	0.583703	0.300025	1.82972	18.6708	17.6496	2.65568e-05	0.0322082	TRUE	hyper
Chr18:23790001-23800000	18_23790001_23800000	18	23790001	23800000	NA	null	NA	NA	NA	NA	Not found	0	0.480891	0.781077	0.300185	2.1211	18.1923	16.0736	6.09265e-05	0.0461685	TRUE	hyper
Chr18:33430001-33440000	18_33430001_33440000	18	33430001	33440000	NA	null	NA	NA	NA	NA	Not found	0	0.0911137	0.3913	0.300186	2.61225	18.8385	19.789	8.64802e-06	0.0196895	TRUE	hyper
Chr16:95440001-95450000	16_95440001_95450000	16	95440001	95450000	NA	null	NA	NA	NA	NA	Not found	0	0.236487	0.536858	0.300371	1.91385	19.3501	18.8026	1.44973e-05	0.0249537	TRUE	hyper
Chr14:34025001-34035000	14_34025001_34035000	14	34025001	34035000	NA	null	NA	NA	NA	NA	Not found	0	0.0854533	0.386806	0.301352	2.69539	18.0333	19.8157	8.52785e-06	0.0196895	TRUE	hyper
Chr2:131695001-131705000	2_131695001_131705000	2	131695001	131705000	NA	null	NA	NA	NA	NA	Not found	0	0.135081	0.436503	0.301422	2.47501	18.4791	17.2948	3.20054e-05	0.0350026	TRUE	hyper
Chr8:105800001-105810000	8_105800001_105810000	8	105800001	105810000	NA	null	NA	NA	NA	NA	Not found	0	0.249963	0.551557	0.301594	1.83041	18.6856	15.9534	6.49216e-05	0.0476113	TRUE	hyper
Chr6:15635001-15645000	6_15635001_15645000	6	15635001	15645000	NA	null	NA	NA	NA	NA	Not found	0	0.0968928	0.398936	0.302043	2.62434	17.8663	20.3947	6.30046e-06	0.0176291	TRUE	hyper
Chr10:24855001-24865000	10_24855001_24865000	10	24855001	24865000	NA	null	NA	NA	NA	NA	Not found	0	0.221346	0.5235	0.302154	1.91735	18.4904	16.87	4.00286e-05	0.0383363	TRUE	hyper
Chr5:107550001-107560000	5_107550001_107560000	5	107550001	107560000	NA	null	NA	NA	NA	NA	Not found	0	0.44589	0.748243	0.302354	1.91935	18.9357	16.7385	4.29015e-05	0.0396867	TRUE	hyper
Chr10:117465001-117475000	10_117465001_117475000	10	117465001	117475000	NA	null	NA	NA	NA	NA	Not found	0	0.0722472	0.375056	0.302808	3.04243	18.6856	23.8385	1.04764e-06	0.0067276	TRUE	hyper
Chr2:159055001-159065000	2_159055001_159065000	2	159055001	159065000	NA	null	NA	NA	NA	NA	Not found	0	0.0911566	0.393981	0.302824	3.05013	19.421	18.359	1.82956e-05	0.0267488	TRUE	hyper
Chr10:61565001-61575000	10_61565001_61575000	10	61565001	61575000	NA	null	NA	NA	NA	NA	Not found	0	0.256911	0.560474	0.303564	1.91613	19.3386	18.3495	1.83863e-05	0.0267488	TRUE	hyper
Chr6:84060001-84070000	6_84060001_84070000	6	84060001	84070000	NA	null	NA	NA	NA	NA	Not found	0	0.101264	0.405038	0.303773	2.93419	19.349	20.9128	4.80667e-06	0.0157974	TRUE	hyper
Chr15:51705001-51715000	15_51705001_51715000	15	51705001	51715000	NA	null	NA	NA	NA	NA	Not found	0	0.0987855	0.402684	0.303899	2.65056	18.5799	16.3239	5.33853e-05	0.0440242	TRUE	hyper
Chr15:38120001-38130000	15_38120001_38130000	15	38120001	38130000	NA	null	NA	NA	NA	NA	Not found	0	0.135938	0.440096	0.304159	2.44009	18.2668	16.8543	4.03626e-05	0.0385824	TRUE	hyper
Chr10:41200001-41210000	10_41200001_41210000	10	41200001	41210000	NA	null	NA	NA	NA	NA	Not found	0	0.449137	0.753392	0.304255	1.93441	18.9078	19.0545	1.27035e-05	0.0232054	TRUE	hyper
Chr18:33910001-33920000	18_33910001_33920000	18	33910001	33920000	NA	null	NA	NA	NA	NA	Not found	0	0.12679	0.432252	0.305462	2.50379	19.0628	17.8835	2.34854e-05	0.0306343	TRUE	hyper
Chr7:63550001-63560000	7_63550001_63560000	7	63550001	63560000	NA	null	NA	NA	NA	NA	Not found	0	0.105777	0.41131	0.305533	2.62899	17.912	16.2767	5.47332e-05	0.0441242	TRUE	hyper
Chr13:108355001-108365000	13_108355001_108365000	13	108355001	108365000	NA	null	NA	NA	NA	NA	Not found	0	0.291873	0.597655	0.305782	1.8755	19.2311	17.8987	2.32977e-05	0.0305485	TRUE	hyper
Chr6:144405001-144415000	6_144405001_144415000	6	144405001	144415000	NA	null	NA	NA	NA	NA	Not found	0	0.365133	0.671158	0.306025	1.83533	19.0978	17.1577	3.44009e-05	0.0365102	TRUE	hyper
Chr10:13285001-13295000	10_13285001_13295000	10	13285001	13295000	NA	null	NA	NA	NA	NA	Not found	0	0.154648	0.461298	0.30665	2.2663	18.9106	17.6635	2.63636e-05	0.0320948	TRUE	hyper
Chr5:30825001-30835000	5_30825001_30835000	5	30825001	30835000	NA	null	NA	NA	NA	NA	Not found	0	0.0791114	0.38607	0.306959	3.16602	19.4259	19.8092	8.55676e-06	0.0196895	TRUE	hyper
Chr19:28885001-28895000	19_28885001_28895000	19	28885001	28895000	NA	null	NA	NA	NA	NA	Not found	0	0.0763509	0.383853	0.307502	2.84333	18.3748	25.9396	3.52264e-07	0.00382053	TRUE	hyper
Chr7:118105001-118115000	7_118105001_118115000	7	118105001	118115000	NA	null	NA	NA	NA	NA	Not found	0	0.163029	0.471298	0.30827	2.19582	18.3271	18.1928	1.99632e-05	0.0281055	TRUE	hyper
Chr1:91220001-91230000	1_91220001_91230000	1	91220001	91230000	NA	null	NA	NA	NA	NA	Not found	0	0.10172	0.410245	0.308525	2.67042	19.415	25.4669	4.50044e-07	0.00409858	TRUE	hyper
Chr5:107545001-107555000	5_107545001_107555000	5	107545001	107555000	NA	null	NA	NA	NA	NA	Not found	0	0.464634	0.773489	0.308855	2.01964	18.9481	18.6633	1.55952e-05	0.0251983	TRUE	hyper
Chr11:110460001-110470000	11_110460001_110470000	11	110460001	110470000	NA	null	NA	NA	NA	NA	Not found	0	0.21834	0.527289	0.308949	2.02646	18.8444	17.3049	3.1837e-05	0.034998	TRUE	hyper
Chr2:71880001-71890000	2_71880001_71890000	2	71880001	71890000	NA	null	NA	NA	NA	NA	Not found	0	0.34372	0.652925	0.309205	1.90372	19.411	16.8701	4.00279e-05	0.0383363	TRUE	hyper
Chr9:66190001-66200000	9_66190001_66200000	9	66190001	66200000	NA	null	NA	NA	NA	NA	Not found	0	0.132973	0.442476	0.309503	2.53089	18.7979	19.2496	1.14692e-05	0.0223532	TRUE	hyper
Chr13:84490001-84500000	13_84490001_84500000	13	84490001	84500000	NA	null	NA	NA	NA	NA	Not found	0	0.104871	0.414466	0.309595	2.55426	17.5674	16.9293	3.87981e-05	0.0379675	TRUE	hyper
Chr4:4835001-4845000	4_4835001_4845000	4	4835001	4845000	NA	null	NA	NA	NA	NA	Not found	0	0.08559	0.395576	0.309986	2.68709	17.0385	16.6381	4.52322e-05	0.0402421	TRUE	hyper
Chr10:61570001-61580000	10_61570001_61580000	10	61570001	61580000	NA	null	NA	NA	NA	NA	Not found	0	0.212912	0.522931	0.310019	2.06221	19.3154	18.7865	1.46196e-05	0.0250781	TRUE	hyper
Chr19:59265001-59275000	19_59265001_59275000	19	59265001	59275000	NA	null	NA	NA	NA	NA	Not found	0	0.331232	0.64129	0.310058	1.87972	18.8793	16.9012	3.93766e-05	0.0381496	TRUE	hyper
Chr5:112285001-112295000	5_112285001_112295000	5	112285001	112295000	NA	null	NA	NA	NA	NA	Not found	0	0.201792	0.512023	0.31023	2.1174	20.0236	19.2046	1.17432e-05	0.0225556	TRUE	hyper
Chr1:6300001-6310000	1_6300001_6310000	1	6300001	6310000	NA	null	NA	NA	NA	NA	Not found	0	0.175778	0.486559	0.310781	2.0658	17.7949	17.0731	3.59678e-05	0.0372229	TRUE	hyper
Chr13:20465001-20475000	13_20465001_20475000	13	20465001	20475000	NA	null	NA	NA	NA	NA	Not found	0	0.191852	0.503089	0.311238	2.17267	19.1027	16.662	4.46665e-05	0.0401512	TRUE	hyper
Chr2:144635001-144645000	2_144635001_144645000	2	144635001	144645000	NA	null	NA	NA	NA	NA	Not found	0	0.115673	0.426996	0.311324	2.79676	19.4998	16.1819	5.75407e-05	0.0452391	TRUE	hyper
Chr5:64705001-64715000	5_64705001_64715000	5	64705001	64715000	NA	null	NA	NA	NA	NA	Not found	0	0.153083	0.464617	0.311534	2.51122	19.5966	17.3384	3.12801e-05	0.0348174	TRUE	hyper
Chr7:125400001-125410000	7_125400001_125410000	7	125400001	125410000	NA	null	NA	NA	NA	NA	Not found	0	0.182766	0.494497	0.311731	2.19929	18.9577	17.8206	2.42742e-05	0.0311502	TRUE	hyper
Chr9:115635001-115645000	9_115635001_115645000	9	115635001	115645000	NA	null	NA	NA	NA	NA	Not found	0	0.223016	0.53483	0.311814	2.11902	18.6674	17.187	3.38741e-05	0.0361721	TRUE	hyper
Chr6:135815001-135825000	6_135815001_135825000	6	135815001	135825000	NA	null	NA	NA	NA	NA	Not found	0	0.222141	0.534033	0.311892	2.04639	18.4484	16.4001	5.1283e-05	0.0432245	TRUE	hyper
Chr5:52860001-52870000	5_52860001_52870000	5	52860001	52870000	NA	null	NA	NA	NA	NA	Not found	0	0.294792	0.606759	0.311967	1.88509	19.2983	18.8871	1.3869e-05	0.0243456	TRUE	hyper
Chr17:83125001-83135000	17_83125001_83135000	17	83125001	83135000	NA	null	NA	NA	NA	NA	Not found	0	0.191741	0.503919	0.312178	2.1712	19.5349	16.3978	5.13459e-05	0.0432245	TRUE	hyper
Chr10:108650001-108660000	10_108650001_108660000	10	108650001	108660000	NA	null	NA	NA	NA	NA	Not found	0	0.433924	0.746664	0.31274	1.96125	18.7036	21.5291	3.48492e-06	0.0136372	TRUE	hyper
Chr9:115670001-115680000	9_115670001_115680000	9	115670001	115680000	NA	null	NA	NA	NA	NA	Not found	0	0.238591	0.551478	0.312887	2.05518	18.837	16.151	5.84866e-05	0.0454191	TRUE	hyper
Chr8:93520001-93530000	8_93520001_93530000	8	93520001	93530000	NA	null	NA	NA	NA	NA	Not found	0	0.147252	0.460253	0.313001	2.61981	18.4734	16.2594	5.52335e-05	0.0441242	TRUE	hyper
Chr14:64400001-64410000	14_64400001_64410000	14	64400001	64410000	NA	null	NA	NA	NA	NA	Not found	0	0.243478	0.556515	0.313037	1.97071	18.2799	17.0639	3.61419e-05	0.0373259	TRUE	hyper
Chr7:125425001-125435000	7_125425001_125435000	7	125425001	125435000	NA	null	NA	NA	NA	NA	Not found	0	0.19878	0.512364	0.313583	2.08914	18.6906	19.4372	1.03964e-05	0.0214299	TRUE	hyper
ChrX:38470001-38480000	X_38470001_38480000	X	38470001	38480000	NA	null	NA	NA	NA	NA	Not found	0	0.0990733	0.412735	0.313662	2.76548	19.3819	22.8154	1.78329e-06	0.00920854	TRUE	hyper
Chr2:107940001-107950000	2_107940001_107950000	2	107940001	107950000	NA	null	NA	NA	NA	NA	Not found	0	0.0694399	0.383213	0.313773	3.02857	17.0333	19.4224	1.04773e-05	0.0214706	TRUE	hyper
Chr2:12520001-12530000	2_12520001_12530000	2	12520001	12530000	NA	null	NA	NA	NA	NA	Not found	0	0.212901	0.526884	0.313983	1.99524	17.9967	15.9133	6.63121e-05	0.0484184	TRUE	hyper
Chr16:92410001-92420000	16_92410001_92420000	16	92410001	92420000	NA	null	NA	NA	NA	NA	Not found	0	0.205734	0.52007	0.314337	2.12577	19.6226	19.2805	1.12852e-05	0.0221255	TRUE	hyper
Chr2:131690001-131700000	2_131690001_131700000	2	131690001	131700000	NA	null	NA	NA	NA	NA	Not found	0	0.162963	0.478379	0.315416	2.27639	18.1138	16.7804	4.19652e-05	0.0395111	TRUE	hyper
Chr1:193515001-193525000	1_193515001_193525000	1	193515001	193525000	NA	null	NA	NA	NA	NA	Not found	0	0.0376702	0.353612	0.315942	3.56784	18.3645	25.6932	4.00235e-07	0.00382053	TRUE	hyper
Chr7:63555001-63565000	7_63555001_63565000	7	63555001	63565000	NA	null	NA	NA	NA	NA	Not found	0	0.120739	0.437071	0.316331	2.55312	18.0333	18.677	1.54841e-05	0.0251983	TRUE	hyper
Chr9:115625001-115635000	9_115625001_115635000	9	115625001	115635000	NA	null	NA	NA	NA	NA	Not found	0	0.0914108	0.407831	0.31642	2.89712	19.395	29.6154	5.26854e-08	0.00125664	TRUE	hyper
Chr1:161280001-161290000	1_161280001_161290000	1	161280001	161290000	NA	null	NA	NA	NA	NA	Not found	0	0.115836	0.43233	0.316494	2.7803	19.3839	22.7079	1.88593e-06	0.00954183	TRUE	hyper
Chr13:13375001-13385000	13_13375001_13385000	13	13375001	13385000	NA	null	NA	NA	NA	NA	Not found	0	0.281287	0.597927	0.316639	1.94456	18.0966	15.8392	6.89586e-05	0.0492841	TRUE	hyper
Chr4:48515001-48525000	4_48515001_48525000	4	48515001	48525000	NA	null	NA	NA	NA	NA	Not found	0	0.108616	0.425555	0.316938	2.67588	17.8429	17.9432	2.27599e-05	0.0301737	TRUE	hyper
Chr9:7685001-7695000	9_7685001_7695000	9	7685001	7695000	NA	null	NA	NA	NA	NA	Not found	0	0.198043	0.51546	0.317418	2.17638	18.3666	18.6908	1.53726e-05	0.0251983	TRUE	hyper
Chr2:126330001-126340000	2_126330001_126340000	2	126330001	126340000	NA	null	NA	NA	NA	NA	Not found	0	0.156841	0.474596	0.317756	2.25017	18.6774	20.8754	4.90154e-06	0.0158395	TRUE	hyper
Chr7:102675001-102685000	7_102675001_102685000	7	102675001	102685000	NA	null	NA	NA	NA	NA	Not found	0	0.426316	0.74447	0.318153	1.94887	19.0346	17.9899	2.22077e-05	0.0298563	TRUE	hyper
Chr9:34940001-34950000	9_34940001_34950000	9	34940001	34950000	NA	null	NA	NA	NA	NA	Not found	0	0.144426	0.463096	0.31867	2.57966	19.2961	19.049	1.27403e-05	0.0232054	TRUE	hyper
Chr9:122060001-122070000	9_122060001_122070000	9	122060001	122070000	NA	null	NA	NA	NA	NA	Not found	0	0.176732	0.496183	0.319451	2.21422	18.5531	18.3463	1.84174e-05	0.0267488	TRUE	hyper
Chr12:41660001-41670000	12_41660001_41670000	12	41660001	41670000	NA	null	NA	NA	NA	NA	Not found	0	0.119172	0.438651	0.319478	2.42741	17.2356	16.6692	4.44981e-05	0.0401512	TRUE	hyper
Chr13:36645001-36655000	13_36645001_36655000	13	36645001	36655000	NA	null	NA	NA	NA	NA	Not found	0	0.167375	0.486998	0.319623	2.37165	18.2755	17.1194	3.5101e-05	0.0368589	TRUE	hyper
Chr3:135510001-135520000	3_135510001_135520000	3	135510001	135520000	NA	null	NA	NA	NA	NA	Not found	0	0.0984867	0.418258	0.319771	3.00567	19.4011	18.7194	1.51435e-05	0.0251165	TRUE	hyper
Chr6:86205001-86215000	6_86205001_86215000	6	86205001	86215000	NA	null	NA	NA	NA	NA	Not found	0	0.348268	0.668043	0.319775	1.93586	18.9833	16.3496	5.26679e-05	0.0437492	TRUE	hyper
Chr5:102185001-102195000	5_102185001_102195000	5	102185001	102195000	NA	null	NA	NA	NA	NA	Not found	0	0.230899	0.55087	0.319971	2.07548	18.0791	16.1156	5.95924e-05	0.0457838	TRUE	hyper
Chr5:29270001-29280000	5_29270001_29280000	5	29270001	29280000	NA	null	NA	NA	NA	NA	Not found	0	0.469761	0.789767	0.320006	2.07836	18.0891	17.7599	2.50614e-05	0.0313042	TRUE	hyper
Chr1:184925001-184935000	1_184925001_184935000	1	184925001	184935000	NA	null	NA	NA	NA	NA	Not found	0	0.210094	0.530588	0.320494	2.11227	18.1642	17.0319	3.67574e-05	0.0377206	TRUE	hyper
Chr2:144755001-144765000	2_144755001_144765000	2	144755001	144765000	NA	null	NA	NA	NA	NA	Not found	0	0.323848	0.644776	0.320927	1.97801	18.9645	18.8454	1.4175e-05	0.0244832	TRUE	hyper
Chr7:135925001-135935000	7_135925001_135935000	7	135925001	135935000	NA	null	NA	NA	NA	NA	Not found	0	0.143429	0.464721	0.321292	2.34885	18.4619	16.7666	4.22707e-05	0.0395755	TRUE	hyper
Chr1:85960001-85970000	1_85960001_85970000	1	85960001	85970000	NA	null	NA	NA	NA	NA	Not found	0	0.102992	0.424726	0.321733	2.83563	18.684	18.2203	1.96772e-05	0.0280003	TRUE	hyper
Chr5:151435001-151445000	5_151435001_151445000	5	151435001	151445000	NA	null	NA	NA	NA	NA	Not found	0	0.130547	0.452796	0.32225	2.7771	17.176	16.7725	4.21389e-05	0.0395755	TRUE	hyper
Chr9:32735001-32745000	9_32735001_32745000	9	32735001	32745000	NA	null	NA	NA	NA	NA	Not found	0	0.0668658	0.389514	0.322648	3.12002	19.2961	30.8505	2.78686e-08	0.000821121	TRUE	hyper
Chr19:32640001-32650000	19_32640001_32650000	19	32640001	32650000	NA	null	NA	NA	NA	NA	Not found	0	0.332933	0.65661	0.323677	2.02574	19.1392	15.8535	6.84393e-05	0.049239	TRUE	hyper
Chr9:106960001-106970000	9_106960001_106970000	9	106960001	106970000	NA	null	NA	NA	NA	NA	Not found	0	0.418303	0.742612	0.324309	2.07526	17.7357	16.9764	3.7847e-05	0.0379675	TRUE	hyper
Chr5:67000001-67010000	5_67000001_67010000	5	67000001	67010000	NA	null	NA	NA	NA	NA	Not found	0	0.166037	0.490786	0.324749	2.2913	18.9793	16.8241	4.10084e-05	0.0389766	TRUE	hyper
Chr11:30285001-30295000	11_30285001_30295000	11	30285001	30295000	NA	null	NA	NA	NA	NA	Not found	0	0.141587	0.466372	0.324785	2.53438	17.9204	17.9826	2.22929e-05	0.0298563	TRUE	hyper
Chr9:115985001-115995000	9_115985001_115995000	9	115985001	115995000	NA	null	NA	NA	NA	NA	Not found	0	0.27542	0.602737	0.327317	2.0236	19.3355	19.7118	9.00438e-06	0.0202251	TRUE	hyper
Chr9:80105001-80115000	9_80105001_80115000	9	80105001	80115000	NA	null	NA	NA	NA	NA	Not found	0	0.485382	0.813087	0.327705	2.19108	18.0665	15.9843	6.38684e-05	0.0474418	TRUE	hyper
Chr13:84485001-84495000	13_84485001_84495000	13	84485001	84495000	NA	null	NA	NA	NA	NA	Not found	0	0.0653624	0.393114	0.327751	3.00495	17.2579	17.9372	2.28311e-05	0.0301737	TRUE	hyper
Chr14:73245001-73255000	14_73245001_73255000	14	73245001	73255000	NA	null	NA	NA	NA	NA	Not found	0	0.312613	0.640372	0.327759	1.94833	18.4503	17.746	2.5245e-05	0.031455	TRUE	hyper
Chr14:48250001-48260000	14_48250001_48260000	14	48250001	48260000	NA	null	NA	NA	NA	NA	Not found	0	0.135553	0.463419	0.327866	3.02278	20.0013	20.541	5.83683e-06	0.0172994	TRUE	hyper
Chr9:122610001-122620000	9_122610001_122620000	9	122610001	122620000	NA	null	NA	NA	NA	NA	Not found	0	0.119392	0.447307	0.327914	2.87155	19.1992	16.283	5.4551e-05	0.0441242	TRUE	hyper
Chr9:103940001-103950000	9_103940001_103950000	9	103940001	103950000	NA	null	NA	NA	NA	NA	Not found	0	0.294277	0.622248	0.327972	2.07945	19.4377	16.9867	3.76427e-05	0.0379373	TRUE	hyper
Chr14:56230001-56240000	14_56230001_56240000	14	56230001	56240000	NA	null	NA	NA	NA	NA	Not found	0	0.135686	0.464456	0.328771	2.43644	18.2334	18.6732	1.55151e-05	0.0251983	TRUE	hyper
Chr12:4435001-4445000	12_4435001_4445000	12	4435001	4445000	NA	null	NA	NA	NA	NA	Not found	0	0.402173	0.730995	0.328823	2.07673	18.419	19.8997	8.16151e-06	0.0192944	TRUE	hyper
Chr11:85375001-85385000	11_85375001_85385000	11	85375001	85385000	NA	null	NA	NA	NA	NA	Not found	0	0.368532	0.697691	0.329159	2.022	18.1992	16.598	4.61996e-05	0.040456	TRUE	hyper
Chr2:52710001-52720000	2_52710001_52720000	2	52710001	52720000	NA	null	NA	NA	NA	NA	Not found	0	0.310064	0.63952	0.329457	1.95662	18.4866	16.9439	3.85014e-05	0.0379675	TRUE	hyper
Chr18:23475001-23485000	18_23475001_23485000	18	23475001	23485000	NA	null	NA	NA	NA	NA	Not found	0	0.197026	0.526621	0.329595	2.19045	18.1332	15.9824	6.39328e-05	0.0474418	TRUE	hyper
Chr15:34920001-34930000	15_34920001_34930000	15	34920001	34930000	NA	null	NA	NA	NA	NA	Not found	0	0.462167	0.791942	0.329775	2.30636	18.4464	16.4812	4.91362e-05	0.0420714	TRUE	hyper
Chr13:92675001-92685000	13_92675001_92685000	13	92675001	92685000	NA	null	NA	NA	NA	NA	Not found	0	0.18461	0.514946	0.330336	2.27682	18.6269	19.9506	7.94689e-06	0.0190455	TRUE	hyper
Chr9:80215001-80225000	9_80215001_80225000	9	80215001	80225000	NA	null	NA	NA	NA	NA	Not found	0	0.243348	0.573913	0.330564	2.08813	18.8634	16.1366	5.89352e-05	0.0455943	TRUE	hyper
Chr15:81500001-81510000	15_81500001_81510000	15	81500001	81510000	NA	null	NA	NA	NA	NA	Not found	0	0.171613	0.50219	0.330577	2.41307	17.7641	19.0501	1.27329e-05	0.0232054	TRUE	hyper
Chr2:13070001-13080000	2_13070001_13080000	2	13070001	13080000	NA	null	NA	NA	NA	NA	Not found	0	0.230305	0.561025	0.33072	2.25597	17.9618	17.4576	2.93791e-05	0.0337337	TRUE	hyper
Chr1:76385001-76395000	1_76385001_76395000	1	76385001	76395000	NA	null	NA	NA	NA	NA	Not found	0	0.121533	0.452604	0.33107	2.64834	17.959	16.6594	4.47292e-05	0.0401512	TRUE	hyper
Chr7:125405001-125415000	7_125405001_125415000	7	125405001	125415000	NA	null	NA	NA	NA	NA	Not found	0	0.289523	0.620816	0.331293	1.98751	18.6439	16.0928	6.03121e-05	0.0461338	TRUE	hyper
Chr6:144380001-144390000	6_144380001_144390000	6	144380001	144390000	NA	null	NA	NA	NA	NA	Not found	0	0.240322	0.572342	0.33202	2.32767	19.2875	15.8132	6.99118e-05	0.0494982	TRUE	hyper
Chr19:50195001-50205000	19_50195001_50205000	19	50195001	50205000	NA	null	NA	NA	NA	NA	Not found	0	0.156406	0.488585	0.332178	2.37678	17.7389	19.3695	1.07717e-05	0.0215058	TRUE	hyper
Chr14:47720001-47730000	14_47720001_47730000	14	47720001	47730000	NA	null	NA	NA	NA	NA	Not found	0	0.333003	0.665336	0.332333	2.01145	18.62	16.6504	4.4941e-05	0.0401928	TRUE	hyper
Chr9:34945001-34955000	9_34945001_34955000	9	34945001	34955000	NA	null	NA	NA	NA	NA	Not found	0	0.0797429	0.412827	0.333084	3.28212	19.39	25.6332	4.12873e-07	0.00382969	TRUE	hyper
Chr13:97985001-97995000	13_97985001_97995000	13	97985001	97995000	NA	null	NA	NA	NA	NA	Not found	0	0.173375	0.506755	0.33338	2.35992	19.1368	18.4844	1.71297e-05	0.0263253	TRUE	hyper
Chr10:13210001-13220000	10_13210001_13220000	10	13210001	13220000	NA	null	NA	NA	NA	NA	Not found	0	0.0592256	0.392664	0.333439	3.37168	19.1981	26.9199	2.12063e-07	0.00303486	TRUE	hyper
Chr16:73015001-73025000	16_73015001_73025000	16	73015001	73025000	NA	null	NA	NA	NA	NA	Not found	0	0.311147	0.645675	0.334528	1.98814	18.8146	17.1833	3.39414e-05	0.0361721	TRUE	hyper
Chr10:13280001-13290000	10_13280001_13290000	10	13280001	13290000	NA	null	NA	NA	NA	NA	Not found	0	0.155857	0.491647	0.33579	2.39468	18.804	20.5867	5.69915e-06	0.0170937	TRUE	hyper
Chr14:122340001-122350000	14_122340001_122350000	14	122340001	122350000	NA	null	NA	NA	NA	NA	Not found	0	0.364616	0.700584	0.335967	2.04108	19.2557	18.0543	2.14697e-05	0.0291948	TRUE	hyper
Chr2:160755001-160765000	2_160755001_160765000	2	160755001	160765000	NA	null	NA	NA	NA	NA	Not found	0	0.356187	0.692219	0.336032	2.03092	19.4318	20.3331	6.50657e-06	0.0178091	TRUE	hyper
ChrX:102490001-102500000	X_102490001_102500000	X	102490001	102500000	NA	null	NA	NA	NA	NA	Not found	0	0.364778	0.701158	0.33638	2.05195	18.1642	18.0577	2.14311e-05	0.0291948	TRUE	hyper
Chr9:103935001-103945000	9_103935001_103945000	9	103935001	103945000	NA	null	NA	NA	NA	NA	Not found	0	0.355932	0.692365	0.336433	2.11606	19.3047	17.6609	2.63992e-05	0.0320948	TRUE	hyper
Chr7:66020001-66030000	7_66020001_66030000	7	66020001	66030000	NA	null	NA	NA	NA	NA	Not found	0	0.191676	0.528487	0.336811	2.26435	18.3207	16.4299	5.04837e-05	0.0428588	TRUE	hyper
Chr5:24965001-24975000	5_24965001_24975000	5	24965001	24975000	NA	null	NA	NA	NA	NA	Not found	0	0.141868	0.480643	0.338775	2.56767	19.5772	22.9122	1.69574e-06	0.00906304	TRUE	hyper
Chr3:138530001-138540000	3_138530001_138540000	3	138530001	138540000	NA	null	NA	NA	NA	NA	Not found	0	0.415449	0.754512	0.339063	2.22994	18.3583	17.1048	3.53722e-05	0.0369346	TRUE	hyper
Chr17:8155001-8165000	17_8155001_8165000	17	8155001	8165000	NA	null	NA	NA	NA	NA	Not found	0	0.2657	0.605474	0.339773	2.19496	18.5692	17.4575	2.938e-05	0.0337337	TRUE	hyper
Chr12:69630001-69640000	12_69630001_69640000	12	69630001	69640000	NA	null	NA	NA	NA	NA	Not found	0	0.431143	0.771095	0.339952	2.17115	18.19	18.5258	1.67619e-05	0.0261962	TRUE	hyper
Chr8:10810001-10820000	8_10810001_10820000	8	10810001	10820000	NA	null	NA	NA	NA	NA	Not found	0	0.322158	0.662126	0.339968	2.04839	18.8116	18.455	1.73964e-05	0.0263253	TRUE	hyper
Chr9:54320001-54330000	9_54320001_54330000	9	54320001	54330000	NA	null	NA	NA	NA	NA	Not found	0	0.184118	0.525676	0.341558	2.37841	19.395	22.6288	1.96514e-06	0.00974572	TRUE	hyper
Chr15:3215001-3225000	15_3215001_3225000	15	3215001	3225000	NA	null	NA	NA	NA	NA	Not found	0	0.102456	0.444978	0.342522	3.08458	18.8221	21.793	3.03699e-06	0.0127655	TRUE	hyper
Chr17:85985001-85995000	17_85985001_85995000	17	85985001	85995000	NA	null	NA	NA	NA	NA	Not found	0	0.283927	0.626552	0.342624	2.13633	19.1368	18.4566	1.73817e-05	0.0263253	TRUE	hyper
Chr6:143830001-143840000	6_143830001_143840000	6	143830001	143840000	NA	null	NA	NA	NA	NA	Not found	0	0.201083	0.543729	0.342646	2.32691	19.6105	16.9251	3.88847e-05	0.0379675	TRUE	hyper
Chr17:48890001-48900000	17_48890001_48900000	17	48890001	48900000	NA	null	NA	NA	NA	NA	Not found	0	0.309823	0.652487	0.342663	2.08468	19.1015	18.9308	1.35548e-05	0.023991	TRUE	hyper
Chr13:116860001-116870000	13_116860001_116870000	13	116860001	116870000	NA	null	NA	NA	NA	NA	Not found	0	0.441339	0.784761	0.343422	2.23622	18.3249	16.1779	5.76644e-05	0.0452391	TRUE	hyper
Chr1:91215001-91225000	1_91215001_91225000	1	91215001	91225000	NA	null	NA	NA	NA	NA	Not found	0	0.0846358	0.428132	0.343496	3.0437	19.4071	28.7029	8.43758e-08	0.00169052	TRUE	hyper
Chr2:144640001-144650000	2_144640001_144650000	2	144640001	144650000	NA	null	NA	NA	NA	NA	Not found	0	0.132425	0.476084	0.343659	2.8778	19.1865	16.2707	5.49072e-05	0.0441242	TRUE	hyper
Chr10:13205001-13215000	10_13205001_13215000	10	13205001	13215000	NA	null	NA	NA	NA	NA	Not found	0	0.0637981	0.408312	0.344514	3.37421	18.9316	28.7597	8.19367e-08	0.00169052	TRUE	hyper
Chr5:108330001-108340000	5_108330001_108340000	5	108330001	108340000	NA	null	NA	NA	NA	NA	Not found	0	0.330586	0.675139	0.344554	2.13541	18.5513	18.1528	2.03865e-05	0.0284439	TRUE	hyper
Chr5:133770001-133780000	5_133770001_133780000	5	133770001	133780000	NA	null	NA	NA	NA	NA	Not found	0	0.22091	0.56602	0.34511	2.33605	17.3849	16.3004	5.40538e-05	0.0441242	TRUE	hyper
Chr18:23500001-23510000	18_23500001_23510000	18	23500001	23510000	NA	null	NA	NA	NA	NA	Not found	0	0.156168	0.501334	0.345166	2.37145	17.9064	17.4916	2.88579e-05	0.0337337	TRUE	hyper
Chr2:161985001-161995000	2_161985001_161995000	2	161985001	161995000	NA	null	NA	NA	NA	NA	Not found	0	0.350287	0.695822	0.345535	2.2429	18.1404	16.6176	4.57246e-05	0.0403171	TRUE	hyper
Chr9:116035001-116045000	9_116035001_116045000	9	116035001	116045000	NA	null	NA	NA	NA	NA	Not found	0	0.209517	0.555094	0.345577	2.40852	18.7826	17.0029	3.73224e-05	0.0379235	TRUE	hyper
Chr18:52195001-52205000	18_52195001_52205000	18	52195001	52205000	NA	null	NA	NA	NA	NA	Not found	0	0.257967	0.604266	0.346299	2.30528	18.2334	16.5473	4.74515e-05	0.0412637	TRUE	hyper
Chr8:58465001-58475000	8_58465001_58475000	8	58465001	58475000	NA	null	NA	NA	NA	NA	Not found	0	0.240044	0.587097	0.347052	2.22685	18.5922	17.7658	2.49829e-05	0.0313042	TRUE	hyper
Chr9:123575001-123585000	9_123575001_123585000	9	123575001	123585000	NA	null	NA	NA	NA	NA	Not found	0	0.390231	0.737918	0.347687	2.1663	17.9699	18.225	1.96289e-05	0.0280003	TRUE	hyper
Chr11:72300001-72310000	11_72300001_72310000	11	72300001	72310000	NA	null	NA	NA	NA	NA	Not found	0	0.357275	0.705615	0.34834	2.12899	18.9274	18.3743	1.8149e-05	0.0267488	TRUE	hyper
Chr15:34915001-34925000	15_34915001_34925000	15	34915001	34925000	NA	null	NA	NA	NA	NA	Not found	0	0.405111	0.753758	0.348648	2.25512	18.389	15.8007	7.03762e-05	0.0495323	TRUE	hyper
Chr9:72935001-72945000	9_72935001_72945000	9	72935001	72945000	NA	null	NA	NA	NA	NA	Not found	0	0.203878	0.552747	0.348869	2.33346	19.0242	18.6555	1.56597e-05	0.0252211	TRUE	hyper
Chr13:97960001-97970000	13_97960001_97970000	13	97960001	97970000	NA	null	NA	NA	NA	NA	Not found	0	0.127565	0.476701	0.349136	3.49226	19.5485	22.373	2.24512e-06	0.010813	TRUE	hyper
Chr18:23480001-23490000	18_23480001_23490000	18	23480001	23490000	NA	null	NA	NA	NA	NA	Not found	0	0.18185	0.5311	0.349251	2.28995	18.3563	20.4748	6.04201e-06	0.0173456	TRUE	hyper
Chr5:126860001-126870000	5_126860001_126870000	5	126860001	126870000	NA	null	NA	NA	NA	NA	Not found	0	0.268706	0.618124	0.349418	2.23733	17.837	16.2675	5.49997e-05	0.0441242	TRUE	hyper
Chr15:4930001-4940000	15_4930001_4940000	15	4930001	4940000	NA	null	NA	NA	NA	NA	Not found	0	0.128236	0.478112	0.349876	2.78015	18.5239	17.4874	2.89212e-05	0.0337337	TRUE	hyper
Chr16:29155001-29165000	16_29155001_29165000	16	29155001	29165000	NA	null	NA	NA	NA	NA	Not found	0	0.222083	0.572098	0.350016	2.25456	18.1428	20.3842	6.33523e-06	0.0176291	TRUE	hyper
Chr9:115970001-115980000	9_115970001_115980000	9	115970001	115980000	NA	null	NA	NA	NA	NA	Not found	0	0.194024	0.544971	0.350947	2.39051	19.5878	21.2389	4.05452e-06	0.0147583	TRUE	hyper
Chr2:62670001-62680000	2_62670001_62680000	2	62670001	62680000	NA	null	NA	NA	NA	NA	Not found	0	0.190943	0.541965	0.351022	2.39253	18.7405	17.6877	2.60304e-05	0.0319567	TRUE	hyper
Chr9:115960001-115970000	9_115960001_115970000	9	115960001	115970000	NA	null	NA	NA	NA	NA	Not found	0	0.222141	0.574152	0.352011	2.31476	18.9874	20.6976	5.37821e-06	0.0165269	TRUE	hyper
Chr15:3300001-3310000	15_3300001_3310000	15	3300001	3310000	NA	null	NA	NA	NA	NA	Not found	0	0.13562	0.487788	0.352168	2.64857	17.9371	17.2374	3.29876e-05	0.0356871	TRUE	hyper
Chr3:34260001-34270000	3_34260001_34270000	3	34260001	34270000	NA	null	NA	NA	NA	NA	Not found	0	0.198829	0.551407	0.352578	2.45068	18.7246	16.1125	5.96876e-05	0.0457838	TRUE	hyper
Chr6:67315001-67325000	6_67315001_67325000	6	67315001	67325000	NA	null	NA	NA	NA	NA	Not found	0	0.162296	0.515575	0.353279	2.43122	18.8191	16.2826	5.45639e-05	0.0441242	TRUE	hyper
Chr8:16550001-16560000	8_16550001_16560000	8	16550001	16560000	NA	null	NA	NA	NA	NA	Not found	0	0.161647	0.515135	0.353488	2.47974	17.2084	17.5982	2.7284e-05	0.0327728	TRUE	hyper
Chr8:93510001-93520000	8_93510001_93520000	8	93510001	93520000	NA	null	NA	NA	NA	NA	Not found	0	0.271528	0.625239	0.353711	2.30725	17.5638	16.3574	5.24502e-05	0.0437492	TRUE	hyper
Chr18:37160001-37170000	18_37160001_37170000	18	37160001	37170000	NA	null	NA	NA	NA	NA	Not found	0	0.100038	0.453987	0.353949	2.97225	18.0333	24.7026	6.68931e-07	0.00549279	TRUE	hyper
Chr1:186560001-186570000	1_186560001_186570000	1	186560001	186570000	NA	null	NA	NA	NA	NA	Not found	0	0.239017	0.593878	0.354862	2.33275	18.7085	16.6987	4.38105e-05	0.0398985	TRUE	hyper
Chr9:66185001-66195000	9_66185001_66195000	9	66185001	66195000	NA	null	NA	NA	NA	NA	Not found	0	0.145925	0.500867	0.354941	2.8296	18.5674	18.9784	1.32204e-05	0.0236499	TRUE	hyper
Chr4:118560001-118570000	4_118560001_118570000	4	118560001	118570000	NA	null	NA	NA	NA	NA	Not found	0	0.339002	0.693966	0.354965	2.23755	20.2424	17.7777	2.48282e-05	0.0313042	TRUE	hyper
Chr2:118570001-118580000	2_118570001_118580000	2	118570001	118580000	NA	null	NA	NA	NA	NA	Not found	0	0.375549	0.730587	0.355038	2.22241	17.9967	17.3034	3.18616e-05	0.034998	TRUE	hyper
Chr6:117745001-117755000	6_117745001_117755000	6	117745001	117755000	NA	null	NA	NA	NA	NA	Not found	0	0.154705	0.510659	0.355954	2.55032	18.2107	19.6127	9.48364e-06	0.0205639	TRUE	hyper
Chr9:115955001-115965000	9_115955001_115965000	9	115955001	115965000	NA	null	NA	NA	NA	NA	Not found	0	0.170274	0.526846	0.356572	2.54148	19.2015	19.9878	7.79389e-06	0.0188593	TRUE	hyper
Chr9:115640001-115650000	9_115640001_115650000	9	115640001	115650000	NA	null	NA	NA	NA	NA	Not found	0	0.138973	0.495589	0.356615	2.62397	19.1689	24.3575	8.00127e-07	0.00616577	TRUE	hyper
Chr11:30290001-30300000	11_30290001_30300000	11	30290001	30300000	NA	null	NA	NA	NA	NA	Not found	0	0.165519	0.522155	0.356636	2.60359	17.986	17.5512	2.79671e-05	0.0332741	TRUE	hyper
Chr19:28845001-28855000	19_28845001_28855000	19	28845001	28855000	NA	null	NA	NA	NA	NA	Not found	0	0.0973016	0.455451	0.358149	2.97275	19.213	31.4454	2.05128e-08	0.000684975	TRUE	hyper
Chr2:115400001-115410000	2_115400001_115410000	2	115400001	115410000	NA	null	NA	NA	NA	NA	Not found	0	0.202574	0.561444	0.358869	2.35957	17.6473	19.489	1.01183e-05	0.021292	TRUE	hyper
Chr13:116855001-116865000	13_116855001_116865000	13	116855001	116865000	NA	null	NA	NA	NA	NA	Not found	0	0.418539	0.778886	0.360347	2.31321	18.3271	17.4116	3.00984e-05	0.0342635	TRUE	hyper
Chr16:30135001-30145000	16_30135001_30145000	16	30135001	30145000	NA	null	NA	NA	NA	NA	Not found	0	0.254485	0.614914	0.360429	2.42467	18.7979	17.0994	3.5474e-05	0.0369346	TRUE	hyper
Chr1:186575001-186585000	1_186575001_186585000	1	186575001	186585000	NA	null	NA	NA	NA	NA	Not found	0	0.201236	0.562697	0.361461	2.48789	18.9302	21.1519	4.24281e-06	0.0150124	TRUE	hyper
Chr9:87515001-87525000	9_87515001_87525000	9	87515001	87525000	NA	null	NA	NA	NA	NA	Not found	0	0.172573	0.534378	0.361805	2.46474	17.6607	19.963	7.89559e-06	0.0190135	TRUE	hyper
Chr6:140895001-140905000	6_140895001_140905000	6	140895001	140905000	NA	null	NA	NA	NA	NA	Not found	0	0.301603	0.664205	0.362601	2.09536	18.7656	19.7179	8.97588e-06	0.0202251	TRUE	hyper
Chr5:91905001-91915000	5_91905001_91915000	5	91905001	91915000	NA	null	NA	NA	NA	NA	Not found	0	0.136005	0.498774	0.362769	2.95309	19.4239	24.2579	8.42627e-07	0.00630172	TRUE	hyper
Chr9:7690001-7700000	9_7690001_7700000	9	7690001	7700000	NA	null	NA	NA	NA	NA	Not found	0	0.191163	0.554231	0.363068	2.5581	18.3143	21.8888	2.88921e-06	0.0124325	TRUE	hyper
Chr3:43535001-43545000	3_43535001_43545000	3	43535001	43545000	NA	null	NA	NA	NA	NA	Not found	0	0.19936	0.562629	0.363269	2.7244	18.5549	17.189	3.3839e-05	0.0361721	TRUE	hyper
Chr16:35995001-36005000	16_35995001_36005000	16	35995001	36005000	NA	null	NA	NA	NA	NA	Not found	0	0.391773	0.756944	0.365172	2.12628	17.7357	16.6922	4.39608e-05	0.0399627	TRUE	hyper
Chr16:29160001-29170000	16_29160001_29170000	16	29160001	29170000	NA	null	NA	NA	NA	NA	Not found	0	0.162583	0.528005	0.365422	2.7291	18.4753	27.2547	1.78337e-07	0.00272627	TRUE	hyper
Chr9:115630001-115640000	9_115630001_115640000	9	115630001	115640000	NA	null	NA	NA	NA	NA	Not found	0	0.151945	0.518473	0.366528	2.82631	18.9288	23.4554	1.27842e-06	0.00771499	TRUE	hyper
Chr14:8620001-8630000	14_8620001_8630000	14	8620001	8630000	NA	null	NA	NA	NA	NA	Not found	0	0.205867	0.572598	0.366731	2.34749	18.3355	19.4812	1.01595e-05	0.021292	TRUE	hyper
Chr18:64600001-64610000	18_64600001_64610000	18	64600001	64610000	NA	null	NA	NA	NA	NA	Not found	0	0.172405	0.539707	0.367302	2.72241	19.0653	16.9305	3.87733e-05	0.0379675	TRUE	hyper
Chr1:70545001-70555000	1_70545001_70555000	1	70545001	70555000	NA	null	NA	NA	NA	NA	Not found	0	0.0974696	0.465278	0.367808	2.89964	16.6507	16.7459	4.27339e-05	0.0396867	TRUE	hyper
Chr13:14125001-14135000	13_14125001_14135000	13	14125001	14135000	NA	null	NA	NA	NA	NA	Not found	0	0.329695	0.698223	0.368528	2.27875	17.4676	16.3545	5.25308e-05	0.0437492	TRUE	hyper
Chr15:4925001-4935000	15_4925001_4935000	15	4925001	4935000	NA	null	NA	NA	NA	NA	Not found	0	0.142777	0.512311	0.369534	2.65631	18.4676	20.1155	7.29022e-06	0.0184736	TRUE	hyper
Chr16:97590001-97600000	16_97590001_97600000	16	97590001	97600000	NA	null	NA	NA	NA	NA	Not found	0	0.218782	0.588357	0.369576	2.98792	18.2557	20.2681	6.73123e-06	0.0182248	TRUE	hyper
Chr10:119850001-119860000	10_119850001_119860000	10	119850001	119860000	NA	null	NA	NA	NA	NA	Not found	0	0.181379	0.551654	0.370275	2.52318	19.0112	24.507	7.40388e-07	0.00579457	TRUE	hyper
Chr1:151915001-151925000	1_151915001_151925000	1	151915001	151925000	NA	null	NA	NA	NA	NA	Not found	0	0.130539	0.500891	0.370353	2.88715	19.412	26.1675	3.1305e-07	0.00382053	TRUE	hyper
Chr9:116000001-116010000	9_116000001_116010000	9	116000001	116010000	NA	null	NA	NA	NA	NA	Not found	0	0.234966	0.605563	0.370597	2.44976	18.7578	21.3119	3.903e-06	0.0146939	TRUE	hyper
Chr1:151910001-151920000	1_151910001_151920000	1	151910001	151920000	NA	null	NA	NA	NA	NA	Not found	0	0.185095	0.555954	0.370859	2.63507	19.6674	19.2104	1.17076e-05	0.0225556	TRUE	hyper
Chr9:116010001-116020000	9_116010001_116020000	9	116010001	116020000	NA	null	NA	NA	NA	NA	Not found	0	0.24746	0.61929	0.371831	2.46785	18.7117	16.3112	5.37457e-05	0.0440354	TRUE	hyper
Chr10:108335001-108345000	10_108335001_108345000	10	108335001	108345000	NA	null	NA	NA	NA	NA	Not found	0	0.164513	0.536397	0.371884	2.62914	19.1524	26.7055	2.36949e-07	0.0032077	TRUE	hyper
ChrX:72690001-72700000	X_72690001_72700000	X	72690001	72700000	NA	null	NA	NA	NA	NA	Not found	0	0.108698	0.480985	0.372287	2.89806	17.421	20.2515	6.79014e-06	0.0182647	TRUE	hyper
Chr5:53115001-53125000	5_53115001_53125000	5	53115001	53125000	NA	null	NA	NA	NA	NA	Not found	0	0.138502	0.510923	0.372421	2.67305	19.0703	25.7502	3.88593e-07	0.00382053	TRUE	hyper
Chr19:32645001-32655000	19_32645001_32655000	19	32645001	32655000	NA	null	NA	NA	NA	NA	Not found	0	0.250528	0.623019	0.372491	2.39753	19.1548	21.6974	3.19231e-06	0.0129577	TRUE	hyper
Chr18:73940001-73950000	18_73940001_73950000	18	73940001	73950000	NA	null	NA	NA	NA	NA	Not found	0	0.0286296	0.401237	0.372607	4.54437	19.4031	24.6383	6.9162e-07	0.00549881	TRUE	hyper
ChrX:87835001-87845000	X_87835001_87845000	X	87835001	87845000	NA	null	NA	NA	NA	NA	Not found	0	0.109669	0.482691	0.373022	2.99111	17.0281	16.8054	4.14149e-05	0.0392142	TRUE	hyper
Chr9:115945001-115955000	9_115945001_115955000	9	115945001	115955000	NA	null	NA	NA	NA	NA	Not found	0	0.195656	0.568935	0.373279	2.60754	19.2198	20.4997	5.96416e-06	0.0173456	TRUE	hyper
Chr5:24970001-24980000	5_24970001_24980000	5	24970001	24980000	NA	null	NA	NA	NA	NA	Not found	0	0.130892	0.5045	0.373607	2.98512	19.6666	24.1242	9.03195e-07	0.00637708	TRUE	hyper
Chr5:91910001-91920000	5_91910001_91920000	5	91910001	91920000	NA	null	NA	NA	NA	NA	Not found	0	0.198885	0.572602	0.373716	2.58441	19.1853	23.7035	1.1238e-06	0.00694938	TRUE	hyper
Chr11:32720001-32730000	11_32720001_32730000	11	32720001	32730000	NA	null	NA	NA	NA	NA	Not found	0	0.348177	0.722312	0.374135	2.30624	18.5638	17.64	2.66914e-05	0.0322155	TRUE	hyper
Chr18:23425001-23435000	18_23425001_23435000	18	23425001	23435000	NA	null	NA	NA	NA	NA	Not found	0	0.24536	0.620011	0.374651	2.36872	17.7069	17.1016	3.54319e-05	0.0369346	TRUE	hyper
ChrX:87830001-87840000	X_87830001_87840000	X	87830001	87840000	NA	null	NA	NA	NA	NA	Not found	0	0.159298	0.535417	0.376119	2.82571	17.1853	19.9142	8.09983e-06	0.0192944	TRUE	hyper
Chr1:193535001-193545000	1_193535001_193545000	1	193535001	193545000	NA	null	NA	NA	NA	NA	Not found	0	0.0873555	0.463709	0.376354	3.31161	18.9807	31.1173	2.42899e-08	0.00076041	TRUE	hyper
Chr9:87520001-87530000	9_87520001_87530000	9	87520001	87530000	NA	null	NA	NA	NA	NA	Not found	0	0.212918	0.589835	0.376917	2.42711	17.3015	17.0027	3.73262e-05	0.0379235	TRUE	hyper
Chr6:143825001-143835000	6_143825001_143835000	6	143825001	143835000	NA	null	NA	NA	NA	NA	Not found	0	0.204133	0.581103	0.37697	2.5036	19.414	21.0626	4.44531e-06	0.0151448	TRUE	hyper
ChrX:113570001-113580000	X_113570001_113580000	X	113570001	113580000	NA	null	NA	NA	NA	NA	Not found	0	0.0807692	0.457933	0.377163	3.04292	16.5674	16.7277	4.31455e-05	0.0396867	TRUE	hyper
Chr9:115965001-115975000	9_115965001_115975000	9	115965001	115975000	NA	null	NA	NA	NA	NA	Not found	0	0.165654	0.543549	0.377894	2.66191	19.3365	25.3141	4.87127e-07	0.00428064	TRUE	hyper
Chr9:103930001-103940000	9_103930001_103940000	9	103930001	103940000	NA	null	NA	NA	NA	NA	Not found	0	0.286954	0.665118	0.378164	2.36364	18.6009	20.5732	5.73952e-06	0.0171123	TRUE	hyper
Chr7:52800001-52810000	7_52800001_52810000	7	52800001	52810000	NA	null	NA	NA	NA	NA	Not found	0	0.166516	0.54556	0.379045	2.53221	17.4051	18.99	1.31406e-05	0.0235914	TRUE	hyper
Chr9:115935001-115945000	9_115935001_115945000	9	115935001	115945000	NA	null	NA	NA	NA	NA	Not found	0	0.107413	0.486619	0.379205	3.1369	19.281	28.1246	1.13753e-07	0.00189926	TRUE	hyper
Chr14:79880001-79890000	14_79880001_79890000	14	79880001	79890000	NA	null	NA	NA	NA	NA	Not found	0	0.138296	0.517614	0.379317	3.14879	18.6906	17.5244	2.83645e-05	0.0335865	TRUE	hyper
Chr5:91900001-91910000	5_91900001_91910000	5	91900001	91910000	NA	null	NA	NA	NA	NA	Not found	0	0.123205	0.503179	0.379975	3.42102	19.0333	23.4211	1.30142e-06	0.00776029	TRUE	hyper
Chr11:4580001-4590000	11_4580001_4590000	11	4580001	4590000	NA	null	NA	NA	NA	NA	Not found	0	0.251134	0.632118	0.380985	2.44121	17.5091	16.7369	4.29371e-05	0.0396867	TRUE	hyper
Chr15:41535001-41545000	15_41535001_41545000	15	41535001	41545000	NA	null	NA	NA	NA	NA	Not found	0	0.220961	0.602234	0.381273	2.46492	17.9481	24.8903	6.06866e-07	0.00507102	TRUE	hyper
Chr16:8325001-8335000	16_8325001_8335000	16	8325001	8335000	NA	null	NA	NA	NA	NA	Not found	0	0.215309	0.596888	0.381579	2.47025	17.926	20.2222	6.8947e-06	0.0182724	TRUE	hyper
Chr13:34510001-34520000	13_34510001_34520000	13	34510001	34520000	NA	null	NA	NA	NA	NA	Not found	0	0.175248	0.557502	0.382254	2.6674	17.2842	19.5896	9.59914e-06	0.0207246	TRUE	hyper
Chr6:148995001-149005000	6_148995001_149005000	6	148995001	149005000	NA	null	NA	NA	NA	NA	Not found	0	0.221486	0.604102	0.382616	2.58906	18.0462	16.5994	4.61664e-05	0.040456	TRUE	hyper
Chr9:115940001-115950000	9_115940001_115950000	9	115940001	115950000	NA	null	NA	NA	NA	NA	Not found	0	0.126317	0.509474	0.383157	3.01962	19.2897	25.7978	3.79125e-07	0.00382053	TRUE	hyper
Chr14:66410001-66420000	14_66410001_66420000	14	66410001	66420000	NA	null	NA	NA	NA	NA	Not found	0	0.223123	0.606533	0.38341	2.46233	17.6774	21.2852	3.95784e-06	0.0146939	TRUE	hyper
Chr11:89275001-89285000	11_89275001_89285000	11	89275001	89285000	NA	null	NA	NA	NA	NA	Not found	0	0.176048	0.559661	0.383613	2.75791	18.6166	19.5656	9.72061e-06	0.0208968	TRUE	hyper
Chr15:93140001-93150000	15_93140001_93150000	15	93140001	93150000	NA	null	NA	NA	NA	NA	Not found	0	0.26829	0.65206	0.38377	2.50874	18.5887	18.5228	1.67881e-05	0.0261962	TRUE	hyper
Chr8:14370001-14380000	8_14370001_14380000	8	14370001	14380000	NA	null	NA	NA	NA	NA	Not found	0	0.172223	0.556296	0.384072	2.57933	18.3313	28.1485	1.12355e-07	0.00189926	TRUE	hyper
Chr16:95435001-95445000	16_95435001_95445000	16	95435001	95445000	NA	null	NA	NA	NA	NA	Not found	0	0.166783	0.551448	0.384665	2.68847	19.5063	28.4312	9.70862e-08	0.00187036	TRUE	hyper
Chr14:67050001-67060000	14_67050001_67060000	14	67050001	67060000	NA	null	NA	NA	NA	NA	Not found	0	0.305101	0.68982	0.384718	2.33807	17.6641	18.3456	1.84239e-05	0.0267488	TRUE	hyper
Chr6:96040001-96050000	6_96040001_96050000	6	96040001	96050000	NA	null	NA	NA	NA	NA	Not found	0	0.238598	0.623328	0.38473	2.50617	17.4328	18.5692	1.63846e-05	0.025967	TRUE	hyper
Chr15:20670001-20680000	15_20670001_20680000	15	20670001	20680000	NA	null	NA	NA	NA	NA	Not found	0	0.0752315	0.460952	0.38572	3.10483	16.6096	16.0168	6.27835e-05	0.047058	TRUE	hyper
Chr19:25390001-25400000	19_25390001_25400000	19	25390001	25400000	NA	null	NA	NA	NA	NA	Not found	0	0.172354	0.558132	0.385777	3.04016	19.6243	21.8516	2.94569e-06	0.0125039	TRUE	hyper
Chr19:28875001-28885000	19_28875001_28885000	19	28875001	28885000	NA	null	NA	NA	NA	NA	Not found	0	0.0785588	0.464378	0.385819	3.48979	18.8865	35.1529	3.04799e-09	0.000152671	TRUE	hyper
Chr19:28865001-28875000	19_28865001_28875000	19	28865001	28875000	NA	null	NA	NA	NA	NA	Not found	0	0.0861395	0.472408	0.386269	3.52514	18.9577	29.1876	6.56981e-08	0.00143076	TRUE	hyper
Chr11:24555001-24565000	11_24555001_24565000	11	24555001	24565000	NA	null	NA	NA	NA	NA	Not found	0	0.255043	0.642062	0.38702	2.39613	17.6938	19.2766	1.13081e-05	0.0221255	TRUE	hyper
Chr5:64710001-64720000	5_64710001_64720000	5	64710001	64720000	NA	null	NA	NA	NA	NA	Not found	0	0.218943	0.610554	0.391612	2.64248	18.9658	26.3926	2.78604e-07	0.00367237	TRUE	hyper
Chr18:64625001-64635000	18_64625001_64635000	18	64625001	64635000	NA	null	NA	NA	NA	NA	Not found	0	0.223951	0.615704	0.391753	2.72173	18.7718	18.4987	1.7002e-05	0.0262843	TRUE	hyper
Chr13:115935001-115945000	13_115935001_115945000	13	115935001	115945000	NA	null	NA	NA	NA	NA	Not found	0	0.226933	0.619515	0.392582	2.56694	17.9007	22.6497	1.94394e-06	0.00973698	TRUE	hyper
Chr3:80205001-80215000	3_80205001_80215000	3	80205001	80215000	NA	null	NA	NA	NA	NA	Not found	0	0.0888534	0.481701	0.392848	2.86924	16.9092	16.669	4.45033e-05	0.0401512	TRUE	hyper
Chr2:170615001-170625000	2_170615001_170625000	2	170615001	170625000	NA	null	NA	NA	NA	NA	Not found	0	0.146562	0.540552	0.393989	2.83395	19.2886	29.6422	5.19604e-08	0.00125664	TRUE	hyper
Chr9:115950001-115960000	9_115950001_115960000	9	115950001	115960000	NA	null	NA	NA	NA	NA	Not found	0	0.177004	0.576701	0.399696	3.00313	19.4503	20.4725	6.04951e-06	0.0173456	TRUE	hyper
Chr18:37155001-37165000	18_37155001_37165000	18	37155001	37165000	NA	null	NA	NA	NA	NA	Not found	0	0.14853	0.548595	0.400065	2.91753	18.0691	21.6266	3.31222e-06	0.0131671	TRUE	hyper
Chr1:193540001-193550000	1_193540001_193550000	1	193540001	193550000	NA	null	NA	NA	NA	NA	Not found	0	0.0986925	0.499691	0.400999	3.41914	18.7278	32.4864	1.20029e-08	0.000429438	TRUE	hyper
Chr7:104225001-104235000	7_104225001_104235000	7	104225001	104235000	NA	null	NA	NA	NA	NA	Not found	0	0.179021	0.580189	0.401169	2.82816	18.919	18.4572	1.73767e-05	0.0263253	TRUE	hyper
Chr16:55040001-55050000	16_55040001_55050000	16	55040001	55050000	NA	null	NA	NA	NA	NA	Not found	0	0.179416	0.580677	0.401261	2.79533	17.4406	20.3517	6.44355e-06	0.0177335	TRUE	hyper
Chr7:124435001-124445000	7_124435001_124445000	7	124435001	124445000	NA	null	NA	NA	NA	NA	Not found	0	0.249953	0.652877	0.402924	2.5146	17.176	18.863	1.4045e-05	0.0244043	TRUE	hyper
Chr4:74180001-74190000	4_74180001_74190000	4	74180001	74190000	NA	null	NA	NA	NA	NA	Not found	0	0.215497	0.62002	0.404523	2.58034	16.986	16.8289	4.09066e-05	0.0389538	TRUE	hyper
Chr2:62680001-62690000	2_62680001_62690000	2	62680001	62690000	NA	null	NA	NA	NA	NA	Not found	0	0.249431	0.655677	0.406247	2.65728	17.7979	22.7446	1.85025e-06	0.00945686	TRUE	hyper
Chr3:43530001-43540000	3_43530001_43540000	3	43530001	43540000	NA	null	NA	NA	NA	NA	Not found	0	0.241498	0.649206	0.407708	2.67713	17.2929	16.707	4.36207e-05	0.0397981	TRUE	hyper
Chr13:97955001-97965000	13_97955001_97965000	13	97955001	97965000	NA	null	NA	NA	NA	NA	Not found	0	0.0647126	0.472739	0.408026	3.74433	19.2491	53.5723	2.49248e-13	3.12114e-08	TRUE	hyper
Chr13:115930001-115940000	13_115930001_115940000	13	115930001	115940000	NA	null	NA	NA	NA	NA	Not found	0	0.245283	0.65437	0.409086	2.61336	17.7069	22.1685	2.49738e-06	0.0115825	TRUE	hyper
Chr15:5035001-5045000	15_5035001_5045000	15	5035001	5045000	NA	null	NA	NA	NA	NA	Not found	0	0.272023	0.681249	0.409226	2.6108	17.6741	16.9283	3.88187e-05	0.0379675	TRUE	hyper
Chr2:62675001-62685000	2_62675001_62685000	2	62675001	62685000	NA	null	NA	NA	NA	NA	Not found	0	0.198818	0.611001	0.412183	2.84309	18.5922	23.9544	9.86434e-07	0.00658423	TRUE	hyper
Chr13:97950001-97960000	13_97950001_97960000	13	97950001	97960000	NA	null	NA	NA	NA	NA	Not found	0	0.0391358	0.452926	0.41379	4.44904	19.5904	62.7822	2.30876e-15	1.15643e-09	TRUE	hyper
Chr9:54330001-54340000	9_54330001_54340000	9	54330001	54340000	NA	null	NA	NA	NA	NA	Not found	0	0.149416	0.565934	0.416518	3.10319	19.2334	28.1835	1.10341e-07	0.00189926	TRUE	hyper
Chr10:114140001-114150000	10_114140001_114150000	10	114140001	114150000	NA	null	NA	NA	NA	NA	Not found	0	0.191102	0.612342	0.421241	3.05514	17.2084	22.0717	2.62659e-06	0.0118525	TRUE	hyper
Chr6:117740001-117750000	6_117740001_117750000	6	117740001	117750000	NA	null	NA	NA	NA	NA	Not found	0	0.243839	0.665556	0.421717	2.68047	18.2311	22.3469	2.27585e-06	0.0108451	TRUE	hyper
Chr17:85980001-85990000	17_85980001_85990000	17	85980001	85990000	NA	null	NA	NA	NA	NA	Not found	0	0.267125	0.689129	0.422004	2.64132	19.1416	25.9057	3.58515e-07	0.00382053	TRUE	hyper
Chr15:57345001-57355000	15_57345001_57355000	15	57345001	57355000	NA	null	NA	NA	NA	NA	Not found	0	0.339067	0.762744	0.423677	2.72392	17.0488	17.7243	2.55345e-05	0.0315801	TRUE	hyper
Chr19:28860001-28870000	19_28860001_28870000	19	28860001	28870000	NA	null	NA	NA	NA	NA	Not found	0	0.0453851	0.471801	0.426416	4.42515	19.4714	55.0536	1.17287e-13	1.95826e-08	TRUE	hyper
Chr10:89105001-89115000	10_89105001_89115000	10	89105001	89115000	NA	null	NA	NA	NA	NA	Not found	0	0.231686	0.658298	0.426612	2.77232	17.994	22.8611	1.74137e-06	0.00908574	TRUE	hyper
Chr3:18975001-18985000	3_18975001_18985000	3	18975001	18985000	NA	null	NA	NA	NA	NA	Not found	0	0.167622	0.594776	0.427154	3.38516	17.1524	27.0695	1.96268e-07	0.00289142	TRUE	hyper
Chr6:149000001-149010000	6_149000001_149010000	6	149000001	149010000	NA	null	NA	NA	NA	NA	Not found	0	0.240897	0.670419	0.429522	2.84164	18.3829	21.2369	4.05877e-06	0.0147583	TRUE	hyper
Chr13:115920001-115930000	13_115920001_115930000	13	115920001	115930000	NA	null	NA	NA	NA	NA	Not found	0	0.294139	0.724023	0.429883	3.02376	17.2175	21.0281	4.52585e-06	0.0152144	TRUE	hyper
Chr4:118565001-118575000	4_118565001_118575000	4	118565001	118575000	NA	null	NA	NA	NA	NA	Not found	0	0.234628	0.665342	0.430714	3.01325	20.3666	21.2196	4.09547e-06	0.0147583	TRUE	hyper
Chr3:23785001-23795000	3_23785001_23795000	3	23785001	23795000	NA	null	NA	NA	NA	NA	Not found	0	0.348483	0.780579	0.432096	3.01142	16.875	21.4013	3.72525e-06	0.0142438	TRUE	hyper
Chr4:74185001-74195000	4_74185001_74195000	4	74185001	74195000	NA	null	NA	NA	NA	NA	Not found	0	0.195017	0.633267	0.43825	2.90433	16.8979	21.1125	4.33094e-06	0.0150597	TRUE	hyper
Chr13:115925001-115935000	13_115925001_115935000	13	115925001	115935000	NA	null	NA	NA	NA	NA	Not found	0	0.2766	0.715027	0.438427	2.94042	17.5091	23.1029	1.53559e-06	0.00864223	TRUE	hyper
Chr7:84710001-84720000	7_84710001_84720000	7	84710001	84720000	NA	null	NA	NA	NA	NA	Not found	0	0.0550808	0.496173	0.441093	3.5204	17.2972	27.9819	1.22455e-07	0.00197858	TRUE	hyper
Chr10:11545001-11555000	10_11545001_11555000	10	11545001	11555000	NA	null	NA	NA	NA	NA	Not found	0	0.220524	0.664375	0.443851	2.86131	17.3228	18.4808	1.71622e-05	0.0263253	TRUE	hyper
Chr19:28870001-28880000	19_28870001_28880000	19	28870001	28880000	NA	null	NA	NA	NA	NA	Not found	0	0.116549	0.562826	0.446276	3.43349	18.9563	33.1246	8.64373e-09	0.000333042	TRUE	hyper
Chr2:171025001-171035000	2_171025001_171035000	2	171025001	171035000	NA	null	NA	NA	NA	NA	Not found	0	0.17272	0.619696	0.446976	3.2856	18.1235	17.0958	3.55417e-05	0.0369346	TRUE	hyper
Chr19:28855001-28865000	19_28855001_28865000	19	28855001	28865000	NA	null	NA	NA	NA	NA	Not found	0	0.0641976	0.514528	0.450331	4.07889	18.9672	49.7847	1.71575e-12	1.7188e-07	TRUE	hyper
Chr3:23790001-23800000	3_23790001_23800000	3	23790001	23800000	NA	null	NA	NA	NA	NA	Not found	0	0.320426	0.771832	0.451406	2.99924	16.9036	19.3941	1.06335e-05	0.0215058	TRUE	hyper
Chr9:54325001-54335000	9_54325001_54335000	9	54325001	54335000	NA	null	NA	NA	NA	NA	Not found	0	0.145419	0.602831	0.457412	3.37778	19.2379	33.8236	6.03428e-09	0.000274773	TRUE	hyper
Chr12:20955001-20965000	12_20955001_20965000	12	20955001	20965000	NA	null	NA	NA	NA	NA	Not found	0	0.167608	0.646326	0.478718	3.31295	18.3829	30.4759	3.38035e-08	0.000893523	TRUE	hyper
Chr8:93505001-93515000	8_93505001_93515000	8	93505001	93515000	NA	null	NA	NA	NA	NA	Not found	0	0.222174	0.707285	0.485112	3.09877	17.2356	23.2222	1.44321e-06	0.00830907	TRUE	hyper
Chr19:28850001-28860000	19_28850001_28860000	19	28850001	28860000	NA	null	NA	NA	NA	NA	Not found	0	0.108633	0.595262	0.486629	3.71989	18.6807	41.6599	1.08617e-10	6.04499e-06	TRUE	hyper
Chr2:170625001-170635000	2_170625001_170635000	2	170625001	170635000	NA	null	NA	NA	NA	NA	Not found	0	0.136242	0.624221	0.487979	3.40285	18.731	47.7842	4.75807e-12	3.40466e-07	TRUE	hyper
Chr2:170620001-170630000	2_170620001_170630000	2	170620001	170630000	NA	null	NA	NA	NA	NA	Not found	0	0.0327699	0.528118	0.495348	5.03362	18.9726	60.4378	7.59416e-15	1.90192e-09	TRUE	hyper
Chr9:116005001-116015000	9_116005001_116015000	9	116005001	116015000	NA	null	NA	NA	NA	NA	Not found	0	0.237583	0.741857	0.504273	3.27897	18.2289	33.1875	8.36847e-09	0.000333042	TRUE	hyper
Chr6:44685001-44695000	6_44685001_44695000	6	44685001	44695000	NA	null	NA	NA	NA	NA	Not found	0	0.210925	0.753802	0.542878	3.0314	17.0589	20.4034	6.27196e-06	0.0176291	TRUE	hyper
Chr12:20950001-20960000	12_20950001_20960000	12	20950001	20960000	NA	null	NA	NA	NA	NA	Not found	0	0.148203	0.786187	0.637984	4.63475	18.2755	48.5482	3.22265e-12	2.69032e-07	TRUE	hyper

## Sheet: E2.75_female_promoters_diff_met
probe	probe_name	chromosome	start	end	probe_strand	feature	id	description	feature_strand	type	feature_orientation	distance	mean_wt	mean_oodel	oo_minus_wt	logFC	logCPM	LR	PValue	padj	diff_meth	status
Gm25976	15_20180832_20185961	15	20180832	20185961	+	Gm25976	ENSMUSG00000089320	predicted gene, 25976 [Source:MGI Symbol;Acc:MGI:5455753]	+	gene	Name match	0	0.581245	0.198451	-0.382794	-2.67613	16.723	17.2544	3.26935e-05	0.00841788	TRUE	hypo
Gm26473	7_16233738_16238864	7	16233738	16238864	-	Gm26473	ENSMUSG00000080413	predicted gene, 26473 [Source:MGI Symbol;Acc:MGI:5456250]	-	gene	Name match	0	0.547293	0.179279	-0.368014	-2.86983	19.0307	12.1069	0.000502355	0.031137	TRUE	hypo
Gm37746	3_43951721_43956918	3	43951721	43956918	+	Gm37746	ENSMUSG00000103148	predicted gene, 37746 [Source:MGI Symbol;Acc:MGI:5610974]	+	gene	Name match	0	0.394505	0.041958	-0.352547	-3.84463	16.6906	22.3505	2.27155e-06	0.00180257	TRUE	hypo
Gm7839	7_11445014_11450686	7	11445014	11450686	+	Gm7839	ENSMUSG00000109786	predicted gene 7839 [Source:MGI Symbol;Acc:MGI:3644047]	+	gene	Name match	0	0.59576	0.267266	-0.328494	-2.72495	16.8922	16.8	4.1534e-05	0.00943775	TRUE	hypo
Gm44481	1_173520086_173525169	1	173520086	173525169	+	Gm44481	ENSMUSG00000104989	predicted gene, 44481 [Source:MGI Symbol;Acc:MGI:5690873]	+	gene	Name match	0	0.409313	0.0839161	-0.325397	-2.92808	16.3521	14.0774	0.000175435	0.0193355	TRUE	hypo
Gm5408	14_52770869_52776615	14	52770869	52776615	+	Gm5408	ENSMUSG00000105920	predicted pseudogene 5408 [Source:MGI Symbol;Acc:MGI:3647344]	+	gene	Name match	0	0.461769	0.174009	-0.28776	-2.04559	17.4599	16.3225	5.34245e-05	0.0105986	TRUE	hypo
Gm5409	6_41412912_41420589	6	41412912	41420589	+	Gm5409	ENSMUSG00000059014	predicted pseudogene 5409 [Source:MGI Symbol;Acc:MGI:3643903]	+	gene	Name match	0	0.302493	0.016129	-0.286364	-3.33394	16.5386	12.5345	0.000399497	0.0279452	TRUE	hypo
Trav8d-1	14_52774447_52779995	14	52774447	52779995	+	Trav8d-1	ENSMUSG00000076770	T cell receptor alpha variable 8D-1 [Source:MGI Symbol;Acc:MGI:3650121]	+	gene	Name match	0	0.397118	0.117422	-0.279696	-2.23005	17.8546	19.1673	1.19748e-05	0.00485233	TRUE	hypo
Gm24536	6_29959555_29964661	6	29959555	29964661	+	Gm24536	ENSMUSG00000065078	predicted gene, 24536 [Source:MGI Symbol;Acc:MGI:5454313]	+	gene	Name match	0	0.453932	0.20826	-0.245672	-1.80453	17.4676	11.4972	0.000697001	0.0368733	TRUE	hypo
Gm13725	6_29959644_29964850	6	29959644	29964850	+	Gm13725	ENSMUSG00000083961	predicted gene 13725 [Source:MGI Symbol;Acc:MGI:3702114]	+	gene	Name match	0	0.456767	0.214541	-0.242226	-1.68436	17.5458	11.9804	0.000537638	0.0324517	TRUE	hypo
Gm16062	11_59806080_59819491	11	59806080	59819491	+	Gm16062	ENSMUSG00000087249	predicted gene 16062 [Source:MGI Symbol;Acc:MGI:3802162]	+	gene	Name match	0	0.169655	0.369681	0.200026	1.57775	20.562	11.7922	0.000594808	0.0340737	TRUE	hyper
Gm15202	X_161904223_161909777	X	161904223	161909777	+	Gm15202	ENSMUSG00000087571	predicted gene 15202 [Source:MGI Symbol;Acc:MGI:3705278]	+	gene	Name match	0	0.0449488	0.245476	0.200527	2.81443	19.9597	11.0833	0.000871071	0.0410166	TRUE	hyper
Gm44738	7_73625701_73631435	7	73625701	73631435	-	Gm44738	ENSMUSG00000108497	predicted gene 44738 [Source:MGI Symbol;Acc:MGI:5753314]	-	gene	Name match	0	0.112075	0.312997	0.200922	1.82537	18.6987	11.3383	0.000759261	0.0384846	TRUE	hyper
AC154271.1	13_85136720_85142102	13	85136720	85142102	+	AC154271.1	ENSMUSG00000114954	No description	+	gene	Name match	0	0.0329521	0.234345	0.201393	2.95531	17.0741	13.0485	0.000303521	0.024982	TRUE	hyper
Gm45271	8_15181089_15193612	8	15181089	15193612	-	Gm45271	ENSMUSG00000109886	predicted gene 45271 [Source:MGI Symbol;Acc:MGI:5791107]	-	gene	Name match	0	0.443537	0.645041	0.201504	1.14792	19.0703	10.5754	0.00114602	0.0465388	TRUE	hyper
Gm15392	1_121488296_121497203	1	121488296	121497203	-	Gm15392	ENSMUSG00000085857	predicted gene 15392 [Source:MGI Symbol;Acc:MGI:3705317]	-	gene	Name match	0	0.370479	0.572865	0.202386	1.1648	19.3133	10.6535	0.0010986	0.0456863	TRUE	hyper
Gm44633	7_96812869_96822306	7	96812869	96822306	-	Gm44633	ENSMUSG00000108635	predicted gene 44633 [Source:MGI Symbol;Acc:MGI:5753209]	-	gene	Name match	0	0.135119	0.338094	0.202975	1.70591	18.4522	11.6167	0.000653615	0.0357068	TRUE	hyper
AC140409.4	9_40711158_40721034	9	40711158	40721034	+	AC140409.4	ENSMUSG00000111794	No description	+	gene	Name match	0	0.0463039	0.249804	0.203501	2.92753	19.2356	23.122	1.52043e-06	0.00163551	TRUE	hyper
Ndufa10	1_92438010_92477860	1	92438010	92477860	-	Ndufa10	ENSMUSG00000026260	NADH dehydrogenase (ubiquinone) 1 alpha subcomplex 10 [Source:MGI Symbol;Acc:MGI:1914523]	-	gene	Name match	0	0.25838	0.462264	0.203884	1.28824	21.2665	19.0504	1.27308e-05	0.00485233	TRUE	hyper
AC154295.1	9_14945463_14978583	9	14945463	14978583	+	AC154295.1	ENSMUSG00000110766	No description	+	gene	Name match	0	0.213996	0.417934	0.203937	1.47597	20.1076	10.9416	0.000940309	0.042708	TRUE	hyper
Gm7869	8_21704029_21710350	8	21704029	21710350	+	Gm7869	ENSMUSG00000081668	predicted gene 7869 [Source:MGI Symbol;Acc:MGI:3644630]	+	gene	Name match	0	0.0944317	0.298871	0.204439	1.90235	17.6507	13.0601	0.00030166	0.0249337	TRUE	hyper
F13b	1_139497702_139524752	1	139497702	139524752	+	F13b	ENSMUSG00000026368	coagulation factor XIII, beta subunit [Source:MGI Symbol;Acc:MGI:88379]	+	gene	Name match	0	0.153317	0.358292	0.204975	1.68186	19.413	10.328	0.00131027	0.0498234	TRUE	hyper
Cldnd1	16_58723910_58735251	16	58723910	58735251	+	Cldnd1	ENSMUSG00000022744	claudin domain containing 1 [Source:MGI Symbol;Acc:MGI:2447860]	+	gene	Name match	0	0.15155	0.357103	0.205553	1.69149	19.9371	10.6884	0.00107809	0.0452609	TRUE	hyper
Anapc4	5_52830012_52868797	5	52830012	52868797	+	Anapc4	ENSMUSG00000029176	anaphase promoting complex subunit 4 [Source:MGI Symbol;Acc:MGI:1098673]	+	gene	Name match	0	0.211222	0.417305	0.206083	1.4385	21.0503	15.7897	7.07853e-05	0.0125972	TRUE	hyper
Fbxw25	9_109644122_109668652	9	109644122	109668652	-	Fbxw25	ENSMUSG00000094992	F-box and WD-40 domain protein 25 [Source:MGI Symbol;Acc:MGI:3588266]	-	gene	Name match	0	0.335388	0.541646	0.206258	1.2493	19.2918	11.2059	0.000815373	0.0395084	TRUE	hyper
Gm21859	16_10911012_10918797	16	10911012	10918797	-	Gm21859	ENSMUSG00000095369	predicted gene, 21859 [Source:MGI Symbol;Acc:MGI:5434023]	-	gene	Name match	0	0.416934	0.623373	0.206439	1.26407	18.5728	10.3987	0.00126102	0.0488704	TRUE	hyper
Rps27a-ps1	1_52518239_52523701	1	52518239	52523701	+	Rps27a-ps1	ENSMUSG00000101501	ribosomal protein S27A, pseudogene 1 [Source:MGI Symbol;Acc:MGI:3781839]	+	gene	Name match	0	0.0813537	0.288008	0.206655	2.14538	17.8281	13.6601	0.000219057	0.0215345	TRUE	hyper
Gm4181	14_51629273_51639666	14	51629273	51639666	-	Gm4181	ENSMUSG00000091296	predicted gene 4181 [Source:MGI Symbol;Acc:MGI:3782357]	-	gene	Name match	0	0.159948	0.366794	0.206846	1.53165	17.6269	11.4625	0.00071014	0.0371807	TRUE	hyper
Gm36694	7_24053232_24077164	7	24053232	24077164	-	Gm36694	ENSMUSG00000108613	predicted gene, 36694 [Source:MGI Symbol;Acc:MGI:5595853]	-	gene	Name match	0	0.142964	0.351815	0.208851	1.66916	18.9232	12.9656	0.000317261	0.0250528	TRUE	hyper
Ankrd61	5_143889741_143901685	5	143889741	143901685	-	Ankrd61	ENSMUSG00000029607	ankyrin repeat domain 61 [Source:MGI Symbol;Acc:MGI:1913979]	-	gene	Name match	0	0.365524	0.575045	0.209522	1.26237	19.8281	10.6007	0.00113042	0.0463329	TRUE	hyper
C79798	2_34283771_34305440	2	34283771	34305440	+	C79798	ENSMUSG00000084908	expressed sequence C79798 [Source:MGI Symbol;Acc:MGI:2139494]	+	gene	Name match	0	0.367053	0.576688	0.209635	1.14387	18.5781	10.7966	0.00101686	0.0440659	TRUE	hyper
Gm15425	17_8563258_8572860	17	8563258	8572860	-	Gm15425	ENSMUSG00000084390	predicted gene 15425 [Source:MGI Symbol;Acc:MGI:3705642]	-	gene	Name match	0	0.383012	0.592705	0.209693	1.26277	19.2244	14.215	0.000163065	0.0189519	TRUE	hyper
CT485606.2	9_14331612_14344063	9	14331612	14344063	+	CT485606.2	ENSMUSG00000111555	No description	+	gene	Name match	0	0.228607	0.438501	0.209894	1.43547	19.3635	15.3028	9.15784e-05	0.0140961	TRUE	hyper
8030443G20Rik	4_108941843_108976077	4	108941843	108976077	-	8030443G20Rik	ENSMUSG00000086483	RIKEN cDNA 8030443G20 gene [Source:MGI Symbol;Acc:MGI:1924423]	-	gene	Name match	0	0.18412	0.395036	0.210915	1.49473	20.3186	12.9804	0.000314767	0.024982	TRUE	hyper
Gm4956	1_21284246_21302312	1	21284246	21302312	-	Gm4956	ENSMUSG00000025936	predicted gene 4956 [Source:MGI Symbol;Acc:MGI:3647976]	-	gene	Name match	0	0.391391	0.604014	0.212623	1.23281	18.5313	11.1953	0.00082006	0.0395504	TRUE	hyper
Gm16095	9_40717906_40723986	9	40717906	40723986	-	Gm16095	ENSMUSG00000086014	predicted gene 16095 [Source:MGI Symbol;Acc:MGI:3801984]	-	gene	Name match	0	0.0565241	0.269304	0.212779	3.28918	18.3686	13.979	0.000184861	0.0198412	TRUE	hyper
Gm17087	17_8564852_8570950	17	8564852	8570950	-	Gm17087	ENSMUSG00000099104	predicted gene 17087 [Source:MGI Symbol;Acc:MGI:4937914]	-	gene	Name match	0	0.371639	0.584536	0.212897	1.27169	18.8649	15.7029	7.41115e-05	0.0128123	TRUE	hyper
Gm24932	7_107318654_107323763	7	107318654	107323763	-	Gm24932	ENSMUSG00000076951	predicted gene, 24932 [Source:MGI Symbol;Acc:MGI:5454709]	-	gene	Name match	0	0.0667243	0.279813	0.213088	2.41688	18.2266	14.6888	0.000126799	0.016518	TRUE	hyper
Rnf34	5_122846048_122872291	5	122846048	122872291	+	Rnf34	ENSMUSG00000029474	ring finger protein 34 [Source:MGI Symbol;Acc:MGI:2153340]	+	gene	Name match	0	0.214334	0.428218	0.213883	1.4374	20.6303	30.1201	4.06111e-08	0.000327637	TRUE	hyper
Slc1a1	19_28831049_28914960	19	28831049	28914960	+	Slc1a1	ENSMUSG00000024935	solute carrier family 1 (neuronal/epithelial high affinity glutamate transporter, system Xag), member 1 [Source:MGI Symbol;Acc:MGI:105083]	+	gene	Name match	0	0.16655	0.380804	0.214254	1.65336	22.4149	28.5057	9.34219e-08	0.000447054	TRUE	hyper
Gm25188	3_86096534_86101655	3	86096534	86101655	+	Gm25188	ENSMUSG00000065847	predicted gene, 25188 [Source:MGI Symbol;Acc:MGI:5454965]	+	gene	Name match	0	0.459969	0.674524	0.214555	1.28066	18.0741	10.9212	0.000950679	0.0428224	TRUE	hyper
Gm45436	7_13089172_13099674	7	13089172	13099674	+	Gm45436	ENSMUSG00000110268	predicted gene 45436 [Source:MGI Symbol;Acc:MGI:5791272]	+	gene	Name match	0	0.079458	0.29451	0.215052	2.18	18.0281	10.9277	0.000947359	0.0427508	TRUE	hyper
Olfr783-ps1	10_129372961_129378401	10	129372961	129378401	+	Olfr783-ps1	ENSMUSG00000107790	olfactory receptor 783, pseudogene 1 [Source:MGI Symbol;Acc:MGI:3030617]	+	gene	Name match	0	0.13016	0.345243	0.215083	1.78672	17.8488	13.8047	0.000202828	0.02054	TRUE	hyper
4933430M04Rik	11_24477909_24570952	11	24477909	24570952	+	4933430M04Rik	ENSMUSG00000086892	RIKEN cDNA 4933430M04 gene [Source:MGI Symbol;Acc:MGI:1918566]	+	gene	Name match	0	0.216996	0.432194	0.215198	1.48524	20.6724	11.8286	0.000583291	0.0337446	TRUE	hyper
Gm24806	2_10513337_10518426	2	10513337	10518426	+	Gm24806	ENSMUSG00000080686	predicted gene, 24806 [Source:MGI Symbol;Acc:MGI:5454583]	+	gene	Name match	0	0.27488	0.49135	0.21647	1.3444	17.9371	10.8467	0.000989709	0.043395	TRUE	hyper
Gm29759	7_122833963_122839289	7	122833963	122839289	+	Gm29759	ENSMUSG00000108529	predicted gene, 29759 [Source:MGI Symbol;Acc:MGI:5588918]	+	gene	Name match	0	0.100296	0.317706	0.21741	2.39392	16.6971	12.1438	0.00049251	0.0309215	TRUE	hyper
Rprl2	3_22247374_22252663	3	22247374	22252663	+	Rprl2	ENSMUSG00000087775	ribonuclease P RNA-like 2 [Source:MGI Symbol;Acc:MGI:105104]	+	gene	Name match	0	0.444717	0.662416	0.217699	1.45783	17.9509	12.4308	0.000422305	0.0287917	TRUE	hyper
Mir669i	2_10513604_10518730	2	10513604	10518730	+	Mir669i	ENSMUSG00000080657	microRNA 669i [Source:MGI Symbol;Acc:MGI:3783387]	+	gene	Name match	0	0.265813	0.484384	0.218571	1.32501	18.0359	10.9393	0.000941443	0.042708	TRUE	hyper
Gm14280	2_131651897_131725838	2	131651897	131725838	-	Gm14280	ENSMUSG00000086831	predicted gene 14280 [Source:MGI Symbol;Acc:MGI:3650415]	-	gene	Name match	0	0.253509	0.472636	0.219127	1.41244	20.9604	17.7501	2.51899e-05	0.00750629	TRUE	hyper
Gm43651	3_116528149_116533587	3	116528149	116533587	+	Gm43651	ENSMUSG00000105992	predicted gene 43651 [Source:MGI Symbol;Acc:MGI:5663788]	+	gene	Name match	0	0.0657775	0.284963	0.219186	2.37243	18.2513	10.4168	0.00124872	0.0487133	TRUE	hyper
Nae1	8_104510028_104538637	8	104510028	104538637	-	Nae1	ENSMUSG00000031878	NEDD8 activating enzyme E1 subunit 1 [Source:MGI Symbol;Acc:MGI:2384561]	-	gene	Name match	0	0.273696	0.493418	0.219722	1.38051	20.5508	18.0288	2.17592e-05	0.00692946	TRUE	hyper
Gm26962	9_115194453_115200898	9	115194453	115200898	-	Gm26962	ENSMUSG00000098191	predicted gene, 26962 [Source:MGI Symbol;Acc:MGI:5504077]	-	gene	Name match	0	0.492854	0.713047	0.220193	1.35495	18.7934	11.085	0.000870304	0.0410166	TRUE	hyper
Gm27191	X_150847838_150853378	X	150847838	150853378	-	Gm27191	ENSMUSG00000098311	predicted gene 27191 [Source:MGI Symbol;Acc:MGI:5521034]	-	gene	Name match	0	0.0307232	0.250932	0.220209	3.33877	18.2821	12.5353	0.000399327	0.0279452	TRUE	hyper
Gm44669	7_67678335_67685303	7	67678335	67685303	-	Gm44669	ENSMUSG00000109115	predicted gene 44669 [Source:MGI Symbol;Acc:MGI:5753245]	-	gene	Name match	0	0.433538	0.654399	0.220861	1.41577	19.2733	14.4693	0.00014246	0.0173991	TRUE	hyper
Trav9-1	14_53484045_53489567	14	53484045	53489567	+	Trav9-1	ENSMUSG00000096900	T cell receptor alpha variable 9-1 [Source:MGI Symbol;Acc:MGI:3650356]	+	gene	Name match	0	0.0635699	0.285052	0.221482	2.55757	17.3058	10.9371	0.000942588	0.042708	TRUE	hyper
Gm9458	1_30985226_30990952	1	30985226	30990952	-	Gm9458	ENSMUSG00000086726	predicted gene 9458 [Source:MGI Symbol;Acc:MGI:3779868]	-	gene	Name match	0	0.0435394	0.265148	0.221608	2.45018	17.0741	10.5801	0.00114312	0.0465372	TRUE	hyper
Gm42737	5_67756576_67763330	5	67756576	67763330	-	Gm42737	ENSMUSG00000106859	predicted gene 42737 [Source:MGI Symbol;Acc:MGI:5662874]	-	gene	Name match	0	0.290143	0.511757	0.221615	1.35878	18.1853	10.7165	0.00106186	0.0448649	TRUE	hyper
Gm15699	1_104910431_104916333	1	104910431	104916333	-	Gm15699	ENSMUSG00000089866	predicted gene 15699 [Source:MGI Symbol;Acc:MGI:3783139]	-	gene	Name match	0	0.150495	0.372129	0.221634	1.99202	17.6303	12.4092	0.000427217	0.0288379	TRUE	hyper
AV064505	9_7668429_7699631	9	7668429	7699631	-	AV064505	ENSMUSG00000086381	expressed sequence AV064505 [Source:MGI Symbol;Acc:MGI:2143259]	-	gene	Name match	0	0.186923	0.408883	0.22196	1.6337	20.0229	20.7191	5.31833e-06	0.00273871	TRUE	hyper
Gm42955	5_127016227_127024619	5	127016227	127024619	+	Gm42955	ENSMUSG00000105782	predicted gene 42955 [Source:MGI Symbol;Acc:MGI:5663092]	+	gene	Name match	0	0.0807518	0.302738	0.221987	2.22191	17.8779	16.818	4.11416e-05	0.00942212	TRUE	hyper
4930433I11Rik	7_40983543_40996435	7	40983543	40996435	+	4930433I11Rik	ENSMUSG00000091692	RIKEN cDNA 4930433I11 gene [Source:MGI Symbol;Acc:MGI:2685327]	+	gene	Name match	0	0.140384	0.362532	0.222148	1.72387	17.6473	11.2299	0.00080489	0.0393015	TRUE	hyper
4930544D05Rik	11_70611848_70617890	11	70611848	70617890	+	4930544D05Rik	ENSMUSG00000087279	RIKEN cDNA 4930544D05 gene [Source:MGI Symbol;Acc:MGI:2148639]	+	gene	Name match	0	0.209314	0.433195	0.223881	1.52612	20.2067	14.5849	0.000133982	0.0167289	TRUE	hyper
Cplx3	9_57598992_57610281	9	57598992	57610281	-	Cplx3	ENSMUSG00000039714	complexin 3 [Source:MGI Symbol;Acc:MGI:2384571]	-	gene	Name match	0	0.151624	0.375936	0.224311	1.65306	19.804	14.1403	0.000169665	0.0192107	TRUE	hyper
Sox5os3	6_144668868_144694834	6	144668868	144694834	+	Sox5os3	ENSMUSG00000085785	SRY (sex determining region Y)-box 5, opposite strand 3 [Source:MGI Symbol;Acc:MGI:1914010]	+	gene	Name match	0	0.342854	0.567471	0.224617	1.34261	20.0621	13.7811	0.000205393	0.0206271	TRUE	hyper
Tmem81	1_132502230_132509639	1	132502230	132509639	+	Tmem81	ENSMUSG00000048174	transmembrane protein 81 [Source:MGI Symbol;Acc:MGI:1921876]	+	gene	Name match	0	0.350762	0.575637	0.224876	1.33616	19.3625	13.6579	0.000219322	0.0215345	TRUE	hyper
B3galt2	1_143636664_143655614	1	143636664	143655614	+	B3galt2	ENSMUSG00000033849	UDP-Gal:betaGlcNAc beta 1,3- galactosyltransferase, polypeptide 2 [Source:MGI Symbol;Acc:MGI:1349461]	+	gene	Name match	0	0.542803	0.76828	0.225477	1.46005	18.5276	13.3057	0.000264598	0.0235989	TRUE	hyper
Gm14304	2_131453128_131458640	2	131453128	131458640	-	Gm14304	ENSMUSG00000083671	predicted gene 14304 [Source:MGI Symbol;Acc:MGI:3650849]	-	gene	Name match	0	0.0697912	0.295313	0.225522	2.41162	17.7198	19.1511	1.2077e-05	0.00485233	TRUE	hyper
Gm14245	2_127684405_127691247	2	127684405	127691247	+	Gm14245	ENSMUSG00000084006	predicted gene 14245 [Source:MGI Symbol;Acc:MGI:3651254]	+	gene	Name match	0	0.0161751	0.241963	0.225788	3.94496	18.2535	24.8984	6.04331e-07	0.000914163	TRUE	hyper
Zfp708	13_67068399_67101976	13	67068399	67101976	-	Zfp708	ENSMUSG00000058883	zinc finger protein 708 [Source:MGI Symbol;Acc:MGI:3040674]	-	gene	Name match	0	0.338658	0.565028	0.22637	1.36113	19.785	13.2313	0.000275316	0.0236789	TRUE	hyper
A330009N23Rik	15_101220196_101228121	15	101220196	101228121	-	A330009N23Rik	ENSMUSG00000097915	RIKEN cDNA A330009N23 gene [Source:MGI Symbol;Acc:MGI:2443491]	-	gene	Name match	0	0.215699	0.442257	0.226559	1.56209	20.5768	12.5592	0.000394255	0.0279328	TRUE	hyper
Rab11fip4os2	11_79669372_79679128	11	79669372	79679128	-	Rab11fip4os2	ENSMUSG00000086569	RAB11 family interacting protein 4 (class II), opposite strand 2 [Source:MGI Symbol;Acc:MGI:1925439]	-	gene	Name match	0	0.351826	0.578391	0.226564	1.35311	20.1992	12.2189	0.000473083	0.0305685	TRUE	hyper
Gm23116	16_14378807_14383873	16	14378807	14383873	+	Gm23116	ENSMUSG00000089106	predicted gene, 23116 [Source:MGI Symbol;Acc:MGI:5452893]	+	gene	Name match	0	0.162583	0.389843	0.22726	1.74259	18.1783	14.8052	0.000119206	0.0161632	TRUE	hyper
Mir5110	11_85759616_85764702	11	85759616	85764702	-	Mir5110	ENSMUSG00000093278	microRNA 5110 [Source:MGI Symbol;Acc:MGI:4950430]	-	gene	Name match	0	0.365497	0.592877	0.22738	1.35863	18.3809	10.5596	0.00115588	0.0467449	TRUE	hyper
Gm4651	6_121060464_121070954	6	121060464	121070954	+	Gm4651	ENSMUSG00000097011	predicted gene 4651 [Source:MGI Symbol;Acc:MGI:3782833]	+	gene	Name match	0	0.411308	0.638925	0.227618	1.41789	20.3625	10.3717	0.00127964	0.0491214	TRUE	hyper
Gm22126	13_35658135_35663276	13	35658135	35663276	+	Gm22126	ENSMUSG00000065178	predicted gene, 22126 [Source:MGI Symbol;Acc:MGI:5451903]	+	gene	Name match	0	0.166499	0.394309	0.227811	2.13317	17.4599	12.3592	0.00043881	0.0292301	TRUE	hyper
Gldn	9_54282486_54342786	9	54282486	54342786	+	Gldn	ENSMUSG00000046167	gliomedin [Source:MGI Symbol;Acc:MGI:2388361]	+	gene	Name match	0	0.104421	0.332944	0.228523	2.15089	21.6989	21.9441	2.80716e-06	0.002099	TRUE	hyper
Gm7598	X_38472461_38483486	X	38472461	38483486	+	Gm7598	ENSMUSG00000087390	predicted gene 7598 [Source:MGI Symbol;Acc:MGI:3644312]	+	gene	Name match	0	0.229048	0.457828	0.228779	1.52916	19.7617	12.2217	0.000472369	0.0305685	TRUE	hyper
AC154485.1	12_30482755_30487989	12	30482755	30487989	+	AC154485.1	ENSMUSG00000112665	No description	+	gene	Name match	0	0.109249	0.338608	0.229359	1.88419	17.5165	11.4654	0.000709021	0.0371807	TRUE	hyper
AC155256.1	12_54618590_54624217	12	54618590	54624217	+	AC155256.1	ENSMUSG00000112145	No description	+	gene	Name match	0	0.537168	0.766725	0.229557	1.59756	18.62	18.5818	1.62768e-05	0.00575934	TRUE	hyper
Rps19-ps14	6_52130778_52136046	6	52130778	52136046	-	Rps19-ps14	ENSMUSG00000082781	ribosomal protein S19, pseudogene 14 [Source:MGI Symbol;Acc:MGI:3705565]	-	gene	Name match	0	0.0817125	0.311657	0.229944	2.44719	17.4445	13.8441	0.000198615	0.0203784	TRUE	hyper
AC126554.3	12_87492093_87497363	12	87492093	87497363	+	AC126554.3	ENSMUSG00000113323	No description	+	gene	Name match	0	0.0455682	0.27592	0.230352	2.75681	16.6439	13.2972	0.000265805	0.0235996	TRUE	hyper
Aasdh	5_76872659_76909514	5	76872659	76909514	-	Aasdh	ENSMUSG00000055923	aminoadipate-semialdehyde dehydrogenase [Source:MGI Symbol;Acc:MGI:2442517]	-	gene	Name match	0	0.250122	0.480722	0.2306	1.49146	21.2856	24.6718	6.79718e-07	0.000997044	TRUE	hyper
AC160340.2	12_100365078_100373752	12	100365078	100373752	-	AC160340.2	ENSMUSG00000113917	No description	-	gene	Name match	0	0.356506	0.587318	0.230811	1.34409	18.7278	11.6639	0.000637253	0.0354155	TRUE	hyper
Gm27373	9_21673913_21679096	9	21673913	21679096	+	Gm27373	ENSMUSG00000099192	predicted gene, 27373 [Source:MGI Symbol;Acc:MGI:5530755]	+	gene	Name match	0	0.426182	0.657016	0.230834	1.38357	19.0953	11.9261	0.000553519	0.0330378	TRUE	hyper
Obox4-ps33	7_15687650_15694360	7	15687650	15694360	+	Obox4-ps33	ENSMUSG00000093420	oocyte specific homeobox 4, pseudogene 33 [Source:MGI Symbol;Acc:MGI:3782197]	+	gene	Name match	0	0.134293	0.365507	0.231213	1.93191	17.4753	11.8411	0.000579367	0.0336269	TRUE	hyper
Gm11624	11_105032034_105038074	11	105032034	105038074	-	Gm11624	ENSMUSG00000084120	predicted gene 11624 [Source:MGI Symbol;Acc:MGI:3649733]	-	gene	Name match	0	0.48198	0.714446	0.232465	1.38713	17.926	12.4638	0.000414913	0.0284884	TRUE	hyper
Gm45220	7_90197278_90204786	7	90197278	90204786	+	Gm45220	ENSMUSG00000109279	predicted gene 45220 [Source:MGI Symbol;Acc:MGI:5753796]	+	gene	Name match	0	0.53811	0.770696	0.232586	1.54906	18.0333	11.0737	0.000875611	0.0411347	TRUE	hyper
Gm43417	5_74047299_74057505	5	74047299	74057505	-	Gm43417	ENSMUSG00000106993	predicted gene 43417 [Source:MGI Symbol;Acc:MGI:5663554]	-	gene	Name match	0	0.374415	0.608416	0.234001	1.39723	19.4609	12.5601	0.000394075	0.0279328	TRUE	hyper
Trim6	7_104214793_104236152	7	104214793	104236152	+	Trim6	ENSMUSG00000072244	tripartite motif-containing 6 [Source:MGI Symbol;Acc:MGI:2137352]	+	gene	Name match	0	0.108167	0.343039	0.234871	2.36508	20.0947	11.5909	0.000662741	0.0360052	TRUE	hyper
Eid3	10_82862626_82868930	10	82862626	82868930	+	Eid3	ENSMUSG00000109864	EP300 interacting inhibitor of differentiation 3 [Source:MGI Symbol;Acc:MGI:1913591]	+	gene	Name match	0	0.245382	0.480622	0.23524	1.51103	19.0577	15.7971	7.05093e-05	0.0125972	TRUE	hyper
Crbn	6_106779201_106804077	6	106779201	106804077	-	Crbn	ENSMUSG00000005362	cereblon [Source:MGI Symbol;Acc:MGI:1913277]	-	gene	Name match	0	0.183104	0.418585	0.235481	1.62006	20.3292	16.7142	4.34554e-05	0.0095388	TRUE	hyper
Gm5449	13_53521703_53527059	13	53521703	53527059	+	Gm5449	ENSMUSG00000063166	predicted pseudogene 5449 [Source:MGI Symbol;Acc:MGI:3643792]	+	gene	Name match	0	0.250888	0.486397	0.235509	1.51096	18.7326	11.0643	0.000880072	0.0412	TRUE	hyper
Gm28379	9_66416746_66452496	9	66416746	66452496	-	Gm28379	ENSMUSG00000100130	predicted gene 28379 [Source:MGI Symbol;Acc:MGI:5579085]	-	gene	Name match	0	0.511904	0.747817	0.235913	1.46725	19.5294	19.3517	1.0872e-05	0.00455309	TRUE	hyper
Gm43828	5_24228409_24234047	5	24228409	24234047	+	Gm43828	ENSMUSG00000105141	predicted gene 43828 [Source:MGI Symbol;Acc:MGI:5663965]	+	gene	Name match	0	0.103283	0.339217	0.235934	2.23731	17.9092	13.6988	0.000214596	0.0212006	TRUE	hyper
AC147782.3	12_3043729_3050242	12	3043729	3050242	-	AC147782.3	ENSMUSG00000112541	No description	-	gene	Name match	0	0.0776643	0.314179	0.236515	2.41318	17.6131	13.5583	0.000231271	0.0220372	TRUE	hyper
Gm37326	9_73856108_73864178	9	73856108	73864178	-	Gm37326	ENSMUSG00000103202	predicted gene, 37326 [Source:MGI Symbol;Acc:MGI:5610554]	-	gene	Name match	0	0.262259	0.499265	0.237006	1.7142	17.4328	12.6229	0.000381055	0.0274289	TRUE	hyper
Gm11622	11_105027157_105032847	11	105027157	105032847	+	Gm11622	ENSMUSG00000082767	predicted gene 11622 [Source:MGI Symbol;Acc:MGI:3650005]	+	gene	Name match	0	0.514227	0.751353	0.237126	1.48306	18.1666	11.4192	0.000726875	0.0376598	TRUE	hyper
Gm13093	4_150112879_150123263	4	150112879	150123263	-	Gm13093	ENSMUSG00000087094	predicted gene 13093 [Source:MGI Symbol;Acc:MGI:3650866]	-	gene	Name match	0	0.13287	0.370103	0.237232	2.04918	20.3111	13.8291	0.000200207	0.0204709	TRUE	hyper
Traf3ip2	10_39608934_39656307	10	39608934	39656307	+	Traf3ip2	ENSMUSG00000019842	TRAF3 interacting protein 2 [Source:MGI Symbol;Acc:MGI:2143599]	+	gene	Name match	0	0.194937	0.433279	0.238342	1.71996	21.5598	11.7965	0.000593437	0.0340355	TRUE	hyper
Gm20658	12_116101769_116142648	12	116101769	116142648	-	Gm20658	ENSMUSG00000093765	predicted gene 20658 [Source:MGI Symbol;Acc:MGI:5313105]	-	gene	Name match	0	0.147735	0.38803	0.240296	1.98004	20.2902	12.4172	0.000425401	0.0288379	TRUE	hyper
Gm11380	13_31880225_31886224	13	31880225	31886224	+	Gm11380	ENSMUSG00000083149	predicted gene 11380 [Source:MGI Symbol;Acc:MGI:3650782]	+	gene	Name match	0	0.498908	0.740135	0.241227	1.52075	18.2221	16.1433	5.8727e-05	0.0113447	TRUE	hyper
Gm19927	1_111381918_111387698	1	111381918	111387698	+	Gm19927	ENSMUSG00000101846	predicted gene, 19927 [Source:MGI Symbol;Acc:MGI:5012112]	+	gene	Name match	0	0.0507937	0.292208	0.241414	2.88648	16.4714	12.5571	0.000394698	0.0279328	TRUE	hyper
Gm28927	1_65419850_65425121	1	65419850	65425121	-	Gm28927	ENSMUSG00000100503	predicted gene 28927 [Source:MGI Symbol;Acc:MGI:5579633]	-	gene	Name match	0	0.0513219	0.292877	0.241556	2.81099	16.7796	12.2795	0.00045796	0.0299568	TRUE	hyper
Gm38251	1_184919136_184943500	1	184919136	184943500	+	Gm38251	ENSMUSG00000102784	predicted gene, 38251 [Source:MGI Symbol;Acc:MGI:5611479]	+	gene	Name match	0	0.154766	0.396766	0.242	1.84109	20.1958	13.4673	0.000242762	0.0227295	TRUE	hyper
AC154347.2	12_103479442_103487681	12	103479442	103487681	+	AC154347.2	ENSMUSG00000113383	No description	+	gene	Name match	0	0.159981	0.402416	0.242435	1.84735	18.5531	11.8035	0.000591199	0.0340355	TRUE	hyper
Gm9376	14_118262960_118268688	14	118262960	118268688	+	Gm9376	ENSMUSG00000092109	predicted gene 9376 [Source:MGI Symbol;Acc:MGI:3643023]	+	gene	Name match	0	0.120041	0.362486	0.242445	2.01885	17.6371	14.1876	0.000165461	0.0190698	TRUE	hyper
AC123954.1	13_49489318_49497589	13	49489318	49497589	+	AC123954.1	ENSMUSG00000113255	No description	+	gene	Name match	0	0.452583	0.695048	0.242465	1.43685	17.9426	12.1047	0.000502951	0.031137	TRUE	hyper
Slfnl1	4_120528231_120537661	4	120528231	120537661	+	Slfnl1	ENSMUSG00000047518	schlafen like 1 [Source:MGI Symbol;Acc:MGI:3045330]	+	gene	Name match	0	0.259104	0.502247	0.243143	1.5792	20.0171	10.4637	0.00121741	0.0483032	TRUE	hyper
Angptl8	9_21831510_21838347	9	21831510	21838347	+	Angptl8	ENSMUSG00000047822	angiopoietin-like 8 [Source:MGI Symbol;Acc:MGI:3643534]	+	gene	Name match	0	0.275431	0.519181	0.24375	1.51418	19.9658	12.1071	0.000502304	0.031137	TRUE	hyper
Mir297a-4	2_10513067_10518164	2	10513067	10518164	+	Mir297a-4	ENSMUSG00000077954	microRNA 297a-4 [Source:MGI Symbol;Acc:MGI:3718466]	+	gene	Name match	0	0.267529	0.51205	0.244521	1.51024	17.8779	12.9771	0.000315332	0.024982	TRUE	hyper
Gm14541	X_36838137_36843293	X	36838137	36843293	-	Gm14541	ENSMUSG00000084265	predicted gene 14541 [Source:MGI Symbol;Acc:MGI:3709642]	-	gene	Name match	0	0.407209	0.651882	0.244673	1.40739	18.7765	11.0296	0.000896665	0.0417284	TRUE	hyper
Gm44417	6_87251250_87259608	6	87251250	87259608	-	Gm44417	ENSMUSG00000107865	predicted gene, 44417 [Source:MGI Symbol;Acc:MGI:5690809]	-	gene	Name match	0	0.0413212	0.286085	0.244763	2.82683	18.7949	10.6324	0.00111125	0.0459754	TRUE	hyper
Gm13191	2_3924808_3933139	2	3924808	3933139	-	Gm13191	ENSMUSG00000086445	predicted gene 13191 [Source:MGI Symbol;Acc:MGI:3650045]	-	gene	Name match	0	0.336918	0.581748	0.244831	1.39723	18.5221	10.7748	0.00102894	0.0444306	TRUE	hyper
Gm42908	5_123397072_123402941	5	123397072	123402941	+	Gm42908	ENSMUSG00000104940	predicted gene 42908 [Source:MGI Symbol;Acc:MGI:5663045]	+	gene	Name match	0	0.423842	0.668751	0.244908	1.59136	17.9204	14.3738	0.000149872	0.0180018	TRUE	hyper
Gm3786	5_117293029_117298406	5	117293029	117298406	-	Gm3786	ENSMUSG00000106829	predicted gene 3786 [Source:MGI Symbol;Acc:MGI:3781959]	-	gene	Name match	0	0.169348	0.414413	0.245066	1.77331	18.099	10.4148	0.00125008	0.0487133	TRUE	hyper
1500035N22Rik	5_24981842_24999168	5	24981842	24999168	+	1500035N22Rik	ENSMUSG00000059631	RIKEN cDNA 1500035N22 gene [Source:MGI Symbol;Acc:MGI:1917508]	+	gene	Name match	0	0.154585	0.400878	0.246293	1.92701	20.392	19.4358	1.04037e-05	0.00441754	TRUE	hyper
Gca	2_62660285_62695109	2	62660285	62695109	+	Gca	ENSMUSG00000026893	grancalcin [Source:MGI Symbol;Acc:MGI:1918521]	+	gene	Name match	0	0.151305	0.398778	0.247473	1.90547	20.2761	15.9123	6.6347e-05	0.0122365	TRUE	hyper
AC132085.1	13_20444286_20477490	13	20444286	20477490	-	AC132085.1	ENSMUSG00000113313	No description	-	gene	Name match	0	0.292931	0.541024	0.248093	1.57699	20.4006	11.152	0.000839393	0.0403092	TRUE	hyper
Gm45331	7_105322661_105328214	7	105322661	105328214	+	Gm45331	ENSMUSG00000110265	predicted gene 45331 [Source:MGI Symbol;Acc:MGI:5791167]	+	gene	Name match	0	0.243962	0.4924	0.248438	1.66044	17.6131	10.5629	0.0011538	0.0467373	TRUE	hyper
Gm37034	14_55081745_55088926	14	55081745	55088926	-	Gm37034	ENSMUSG00000104389	predicted gene, 37034 [Source:MGI Symbol;Acc:MGI:5610262]	-	gene	Name match	0	0.114132	0.363049	0.248917	2.1126	19.0841	24.1794	8.77657e-07	0.00114821	TRUE	hyper
Gm42846	5_34169887_34175887	5	34169887	34175887	+	Gm42846	ENSMUSG00000106702	predicted gene 42846 [Source:MGI Symbol;Acc:MGI:5662983]	+	gene	Name match	0	0.333303	0.582355	0.249052	1.50351	18.5799	11.8835	0.000566324	0.0334424	TRUE	hyper
AC165149.2	13_34499728_34510511	13	34499728	34510511	-	AC165149.2	ENSMUSG00000113998	No description	-	gene	Name match	0	0.313526	0.564542	0.251016	1.53934	17.9288	11.2802	0.000783398	0.0387429	TRUE	hyper
Gm15694	16_31986178_31991460	16	31986178	31991460	-	Gm15694	ENSMUSG00000081404	predicted gene 15694 [Source:MGI Symbol;Acc:MGI:3783135]	-	gene	Name match	0	0.348725	0.601213	0.252489	1.46635	18.4425	10.9624	0.000929806	0.0426214	TRUE	hyper
Gpr82	X_13657363_13668433	X	13657363	13668433	+	Gpr82	ENSMUSG00000047678	G protein-coupled receptor 82 [Source:MGI Symbol;Acc:MGI:2441734]	+	gene	Name match	0	0.411436	0.664048	0.252612	1.47881	17.8779	11.0926	0.00086673	0.0410166	TRUE	hyper
Gm43176	5_52138585_52146573	5	52138585	52146573	-	Gm43176	ENSMUSG00000106648	predicted gene 43176 [Source:MGI Symbol;Acc:MGI:5663313]	-	gene	Name match	0	0.229948	0.482597	0.252649	1.6253	18.4657	16.9688	3.79989e-05	0.00896848	TRUE	hyper
Tas2r139	6_42136936_42142895	6	42136936	42142895	+	Tas2r139	ENSMUSG00000047102	taste receptor, type 2, member 139 [Source:MGI Symbol;Acc:MGI:2681308]	+	gene	Name match	0	0.13099	0.384524	0.253534	2.49892	16.3438	12.3235	0.000447301	0.029539	TRUE	hyper
AC154699.1	9_18297833_18304651	9	18297833	18304651	-	AC154699.1	ENSMUSG00000110816	No description	-	gene	Name match	0	0.417959	0.671617	0.253658	1.59601	18.2668	12.5024	0.000406422	0.0282257	TRUE	hyper
Ccl3	11_83646844_83653355	11	83646844	83653355	-	Ccl3	ENSMUSG00000000982	chemokine (C-C motif) ligand 3 [Source:MGI Symbol;Acc:MGI:98260]	-	gene	Name match	0	0.30197	0.555832	0.253863	1.47036	18.0177	10.4974	0.00119546	0.0477452	TRUE	hyper
Gm26523	1_163300790_163307620	1	163300790	163307620	-	Gm26523	ENSMUSG00000096984	predicted gene, 26523 [Source:MGI Symbol;Acc:MGI:5477017]	-	gene	Name match	0	0.102332	0.357304	0.254972	2.23676	17.8576	19.5461	9.82013e-06	0.00423826	TRUE	hyper
Gm13865	3_109191003_109196867	3	109191003	109196867	-	Gm13865	ENSMUSG00000083717	predicted gene 13865 [Source:MGI Symbol;Acc:MGI:3651348]	-	gene	Name match	0	0.122683	0.37781	0.255127	1.84281	17.0691	10.5147	0.00118426	0.0474939	TRUE	hyper
Gm37955	9_72712960_72718171	9	72712960	72718171	+	Gm37955	ENSMUSG00000104066	predicted gene, 37955 [Source:MGI Symbol;Acc:MGI:5611183]	+	gene	Name match	0	0.359654	0.615407	0.255753	1.62764	18.3313	11.3025	0.000774041	0.0387007	TRUE	hyper
AC141425.1	14_64917821_64923085	14	64917821	64923085	+	AC141425.1	ENSMUSG00000114686	No description	+	gene	Name match	0	0.319641	0.575661	0.25602	1.73566	17.2799	10.7143	0.00106309	0.0448649	TRUE	hyper
Gm28925	1_65420770_65425937	1	65420770	65425937	-	Gm28925	ENSMUSG00000099383	predicted gene 28925 [Source:MGI Symbol;Acc:MGI:5579631]	-	gene	Name match	0	0.15792	0.414944	0.257024	1.82235	16.9967	10.3629	0.00128575	0.0492388	TRUE	hyper
Gm15461	5_30816977_30826612	5	30816977	30826612	-	Gm15461	ENSMUSG00000087258	predicted gene 15461 [Source:MGI Symbol;Acc:MGI:3705274]	-	gene	Name match	0	0.0629052	0.320069	0.257164	2.93218	19.5147	20.9334	4.7554e-06	0.00264586	TRUE	hyper
AC132465.1	10_90748992_90754687	10	90748992	90754687	-	AC132465.1	ENSMUSG00000111909	No description	-	gene	Name match	0	0.225244	0.483204	0.25796	1.71128	17.8191	11.9141	0.000557108	0.0332068	TRUE	hyper
Gm12926	4_123626295_123631703	4	123626295	123631703	+	Gm12926	ENSMUSG00000081585	predicted gene 12926 [Source:MGI Symbol;Acc:MGI:3651535]	+	gene	Name match	0	0.0956469	0.353706	0.258059	2.29863	17.3849	14.3454	0.000152155	0.0182304	TRUE	hyper
Gm25707	4_132404309_132409404	4	132404309	132409404	+	Gm25707	ENSMUSG00000096350	predicted gene, 25707 [Source:MGI Symbol;Acc:MGI:5455484]	+	gene	Name match	0	0.438624	0.697709	0.259084	1.55289	18.0255	11.3428	0.000757415	0.0384716	TRUE	hyper
4932413F04Rik	9_103553090_103566891	9	103553090	103566891	+	4932413F04Rik	ENSMUSG00000099616	RIKEN cDNA 4932413F04 gene [Source:MGI Symbol;Acc:MGI:2441690]	+	gene	Name match	0	0.289759	0.549233	0.259474	1.60543	20.2435	14.6149	0.000131867	0.0167289	TRUE	hyper
Gadl1	9_115905455_116077176	9	115905455	116077176	+	Gadl1	ENSMUSG00000056880	glutamate decarboxylase-like 1 [Source:MGI Symbol;Acc:MGI:1920998]	+	gene	Name match	0	0.224635	0.484279	0.259644	1.76697	23.2531	20.8472	4.97414e-06	0.002647	TRUE	hyper
AC124489.3	14_65162914_65168191	14	65162914	65168191	+	AC124489.3	ENSMUSG00000114944	No description	+	gene	Name match	0	0.254511	0.515355	0.260843	1.74095	18.3829	10.7541	0.00104046	0.044481	TRUE	hyper
4631405K08Rik	1_193506238_193514174	1	193506238	193514174	-	4631405K08Rik	ENSMUSG00000097850	RIKEN cDNA 4631405K08 gene [Source:MGI Symbol;Acc:MGI:1918050]	-	gene	Name match	0	0.104335	0.365821	0.261486	2.41552	18.2038	16.464	4.95827e-05	0.0103522	TRUE	hyper
Gm9836	5_24252822_24258037	5	24252822	24258037	+	Gm9836	ENSMUSG00000081071	predicted pseudogene 9836 [Source:MGI Symbol;Acc:MGI:3642194]	+	gene	Name match	0	0.446346	0.708043	0.261697	1.57669	18.3417	13.4633	0.000243275	0.0227335	TRUE	hyper
Mir6914	10_128378838_128383906	10	128378838	128383906	+	Mir6914	ENSMUSG00000098701	microRNA 6914 [Source:MGI Symbol;Acc:MGI:5530908]	+	gene	Name match	0	0.434464	0.696591	0.262127	1.55071	19.0526	15.0651	0.000103867	0.0152043	TRUE	hyper
Gm24056	15_77241406_77246551	15	77241406	77246551	-	Gm24056	ENSMUSG00000089242	predicted gene, 24056 [Source:MGI Symbol;Acc:MGI:5453833]	-	gene	Name match	0	0.31409	0.576786	0.262695	1.56385	17.8101	12.7768	0.000350948	0.0266087	TRUE	hyper
Gm26483	8_12662095_12667198	8	12662095	12667198	+	Gm26483	ENSMUSG00000088641	predicted gene, 26483 [Source:MGI Symbol;Acc:MGI:5456260]	+	gene	Name match	0	0.435696	0.698754	0.263058	1.62281	17.9454	10.9364	0.000942946	0.042708	TRUE	hyper
Gm45743	8_122822086_122829880	8	122822086	122829880	+	Gm45743	ENSMUSG00000110540	predicted gene 45743 [Source:MGI Symbol;Acc:MGI:5804858]	+	gene	Name match	0	0.362839	0.626196	0.263357	1.57034	19.4895	10.5826	0.00114155	0.0465275	TRUE	hyper
Gm17909	7_67078843_67084749	7	67078843	67084749	+	Gm17909	ENSMUSG00000108833	predicted gene, 17909 [Source:MGI Symbol;Acc:MGI:5010094]	+	gene	Name match	0	0.411247	0.677613	0.266366	1.51791	18.7421	16.3932	5.14685e-05	0.0104242	TRUE	hyper
Tmod4	3_95120476_95130209	3	95120476	95130209	+	Tmod4	ENSMUSG00000005628	tropomodulin 4 [Source:MGI Symbol;Acc:MGI:1355285]	+	gene	Name match	0	0.318686	0.586964	0.268278	1.67995	19.9766	11.8703	0.000570361	0.0335059	TRUE	hyper
Mageb10-ps	X_86298922_86305328	X	86298922	86305328	-	Mageb10-ps	ENSMUSG00000082033	melanoma antigen, family B, 10, pseudogene [Source:MGI Symbol;Acc:MGI:2148174]	-	gene	Name match	0	0.145544	0.414734	0.269191	2.07732	17.8807	13.2331	0.000275053	0.0236789	TRUE	hyper
Gm6308	6_124293863_124299175	6	124293863	124299175	+	Gm6308	ENSMUSG00000107600	predicted gene 6308 [Source:MGI Symbol;Acc:MGI:3648854]	+	gene	Name match	0	0.0907723	0.362166	0.271393	2.48719	18.2446	19.3285	1.10051e-05	0.00455309	TRUE	hyper
Gm20100	8_11456471_11463742	8	11456471	11463742	-	Gm20100	ENSMUSG00000110245	predicted gene, 20100 [Source:MGI Symbol;Acc:MGI:5012285]	-	gene	Name match	0	0.30246	0.574122	0.271661	1.62605	18.391	14.9457	0.000110648	0.0155793	TRUE	hyper
Gm6576	15_27021386_27027207	15	27021386	27027207	+	Gm6576	ENSMUSG00000090544	predicted gene 6576 [Source:MGI Symbol;Acc:MGI:3646644]	+	gene	Name match	0	0.483371	0.75525	0.271879	1.71582	18.1259	12.6485	0.000375868	0.0272909	TRUE	hyper
Gm4270	7_13090992_13096397	7	13090992	13096397	+	Gm4270	ENSMUSG00000109707	predicted gene 4270 [Source:MGI Symbol;Acc:MGI:3782447]	+	gene	Name match	0	0.0364092	0.308326	0.271917	3.48681	17.4484	17.3885	3.04658e-05	0.00805862	TRUE	hyper
Gm13218	2_9590219_9601843	2	9590219	9601843	-	Gm13218	ENSMUSG00000079603	predicted gene 13218 [Source:MGI Symbol;Acc:MGI:3651679]	-	gene	Name match	0	0.141039	0.413462	0.272423	1.90827	18.9426	14.6012	0.000132831	0.0167289	TRUE	hyper
Gm45048	8_4015454_4020882	8	4015454	4020882	-	Gm45048	ENSMUSG00000109267	predicted gene 45048 [Source:MGI Symbol;Acc:MGI:5753624]	-	gene	Name match	0	0.391493	0.664413	0.272921	1.70045	17.5054	11.0199	0.000901369	0.0418329	TRUE	hyper
Gm18325	6_115158097_115163931	6	115158097	115163931	-	Gm18325	ENSMUSG00000107489	predicted gene, 18325 [Source:MGI Symbol;Acc:MGI:5010510]	-	gene	Name match	0	0.0655012	0.339176	0.273675	2.56856	17.0691	11.5438	0.00067974	0.0365803	TRUE	hyper
Gm4782	6_50604637_50611682	6	50604637	50611682	+	Gm4782	ENSMUSG00000107418	predicted gene 4782 [Source:MGI Symbol;Acc:MGI:3646036]	+	gene	Name match	0	0.234351	0.508458	0.274107	1.79226	17.7004	11.2675	0.000788764	0.0388808	TRUE	hyper
Gm21115	7_38718956_38727756	7	38718956	38727756	-	Gm21115	ENSMUSG00000100841	predicted gene, 21115 [Source:MGI Symbol;Acc:MGI:5434470]	-	gene	Name match	0	0.464206	0.73869	0.274484	1.90063	16.9536	10.439	0.00123382	0.0486232	TRUE	hyper
n-R5s92	9_115625600_115630718	9	115625600	115630718	-	n-R5s92	ENSMUSG00000094630	nuclear encoded rRNA 5S 92 [Source:MGI Symbol;Acc:MGI:4421940]	-	gene	Name match	0	0.0717814	0.346564	0.274783	2.87134	18.6807	22.704	1.88976e-06	0.00175092	TRUE	hyper
Mir205	1_193506463_193511530	1	193506463	193511530	-	Mir205	ENSMUSG00000065533	microRNA 205 [Source:MGI Symbol;Acc:MGI:2676880]	-	gene	Name match	0	0.141611	0.416563	0.274953	2.24353	17.6641	13.9401	0.000188728	0.0199903	TRUE	hyper
Mir1941	15_101365352_101370434	15	101365352	101370434	+	Mir1941	ENSMUSG00000088459	microRNA 1941 [Source:MGI Symbol;Acc:MGI:3836979]	+	gene	Name match	0	0.314093	0.589491	0.275398	1.74626	19.1583	10.6945	0.00107457	0.0451524	TRUE	hyper
Gm7832	5_91759696_91765575	5	91759696	91765575	-	Gm7832	ENSMUSG00000106917	predicted gene 7832 [Source:MGI Symbol;Acc:MGI:3779767]	-	gene	Name match	0	0.303755	0.579341	0.275585	1.68914	18.7036	11.7059	0.000623017	0.0348853	TRUE	hyper
Gm38108	1_183924405_183930230	1	183924405	183930230	+	Gm38108	ENSMUSG00000102743	predicted gene, 38108 [Source:MGI Symbol;Acc:MGI:5611336]	+	gene	Name match	0	0.0939064	0.370405	0.276499	2.29709	17.0125	11.0392	0.000892068	0.0416006	TRUE	hyper
Gm25142	11_5247850_5252956	11	5247850	5252956	+	Gm25142	ENSMUSG00000064632	predicted gene, 25142 [Source:MGI Symbol;Acc:MGI:5454919]	+	gene	Name match	0	0.174206	0.450745	0.27654	1.83305	18.2424	16.2765	5.47393e-05	0.0108073	TRUE	hyper
AC079245.1	9_75872260_75878713	9	75872260	75878713	+	AC079245.1	ENSMUSG00000110817	No description	+	gene	Name match	0	0.518632	0.796193	0.27756	1.68953	17.2711	11.0884	0.000868675	0.0410166	TRUE	hyper
Gm5339	7_102567476_102573735	7	102567476	102573735	-	Gm5339	ENSMUSG00000109756	predicted gene 5339 [Source:MGI Symbol;Acc:MGI:3645143]	-	gene	Name match	0	0.0873161	0.364948	0.277632	2.47632	17.5922	16.867	4.00935e-05	0.00924174	TRUE	hyper
Gm13091	4_150565869_150572544	4	150565869	150572544	-	Gm13091	ENSMUSG00000085213	predicted gene 13091 [Source:MGI Symbol;Acc:MGI:3649653]	-	gene	Name match	0	0.194564	0.473685	0.279121	1.95461	20.1548	13.0295	0.000306628	0.024982	TRUE	hyper
Gm32250	1_194988062_194999345	1	194988062	194999345	-	Gm32250	ENSMUSG00000104206	predicted gene, 32250 [Source:MGI Symbol;Acc:MGI:5591409]	-	gene	Name match	0	0.283758	0.563513	0.279755	1.52239	18.19	12.9854	0.000313935	0.024982	TRUE	hyper
Mir7230	5_113336590_113341645	5	113336590	113341645	-	Mir7230	ENSMUSG00000104840	microRNA 7230 [Source:MGI Symbol;Acc:MGI:5562766]	-	gene	Name match	0	0.140629	0.421407	0.280779	2.32131	19.4667	14.242	0.000160744	0.0188859	TRUE	hyper
Gm25551	5_37091258_37096360	5	37091258	37096360	-	Gm25551	ENSMUSG00000088707	predicted gene, 25551 [Source:MGI Symbol;Acc:MGI:5455328]	-	gene	Name match	0	0.206252	0.488248	0.281996	1.95314	19.4647	12.2876	0.00045597	0.0299074	TRUE	hyper
AC107851.2	9_115661914_115675353	9	115661914	115675353	+	AC107851.2	ENSMUSG00000111398	No description	+	gene	Name match	0	0.24177	0.524236	0.282465	1.95863	19.0229	12.1704	0.00048555	0.0308041	TRUE	hyper
Gm8152	5_107380381_107386017	5	107380381	107386017	-	Gm8152	ENSMUSG00000081798	predicted gene 8152 [Source:MGI Symbol;Acc:MGI:3644504]	-	gene	Name match	0	0.545717	0.828278	0.282561	2.1885	18.0046	12.7091	0.000363883	0.027057	TRUE	hyper
Gm5264	1_95254963_95260810	1	95254963	95260810	-	Gm5264	ENSMUSG00000099592	predicted gene 5264 [Source:MGI Symbol;Acc:MGI:3646340]	-	gene	Name match	0	0.285464	0.569388	0.283924	1.6856	17.1524	10.3918	0.00126575	0.0488985	TRUE	hyper
Gm23830	3_104088381_104093482	3	104088381	104093482	+	Gm23830	ENSMUSG00000088016	predicted gene, 23830 [Source:MGI Symbol;Acc:MGI:5453607]	+	gene	Name match	0	0.365766	0.649798	0.284032	1.86566	16.7857	10.3811	0.00127313	0.0490271	TRUE	hyper
Gm11325	13_23099454_23104922	13	23099454	23104922	+	Gm11325	ENSMUSG00000080861	predicted gene 11325 [Source:MGI Symbol;Acc:MGI:3650589]	+	gene	Name match	0	0.127546	0.412051	0.284505	2.19678	16.8576	10.8761	0.000974123	0.0430636	TRUE	hyper
AC107851.1	9_115676743_115683263	9	115676743	115683263	+	AC107851.1	ENSMUSG00000110905	No description	+	gene	Name match	0	0.127043	0.412433	0.28539	2.45379	18.4979	17.1153	3.51772e-05	0.00864801	TRUE	hyper
Gm14828	X_100333514_100339668	X	100333514	100339668	+	Gm14828	ENSMUSG00000080813	predicted gene 14828 [Source:MGI Symbol;Acc:MGI:3708090]	+	gene	Name match	0	0.311264	0.597461	0.286197	1.69292	18.4464	12.4072	0.000427673	0.0288379	TRUE	hyper
Gm23725	3_157236225_157241331	3	157236225	157241331	-	Gm23725	ENSMUSG00000094982	predicted gene, 23725 [Source:MGI Symbol;Acc:MGI:5453502]	-	gene	Name match	0	0.300954	0.587629	0.286676	1.72133	16.9967	10.8759	0.000974229	0.0430636	TRUE	hyper
Gm25288	1_176789956_176795220	1	176789956	176795220	+	Gm25288	ENSMUSG00000084749	predicted gene, 25288 [Source:MGI Symbol;Acc:MGI:5455065]	+	gene	Name match	0	0.387527	0.675031	0.287504	1.68925	17.2535	11.0003	0.00091097	0.0421169	TRUE	hyper
Klk1b11	7_43991877_44000875	7	43991877	44000875	+	Klk1b11	ENSMUSG00000044485	kallikrein 1-related peptidase b11 [Source:MGI Symbol;Acc:MGI:892023]	+	gene	Name match	0	0.321408	0.60926	0.287852	1.69875	18.1235	13.5811	0.000228476	0.0219873	TRUE	hyper
AC126806.3	9_46662273_46675844	9	46662273	46675844	+	AC126806.3	ENSMUSG00000111800	No description	+	gene	Name match	0	0.256577	0.544699	0.288122	1.82554	19.6191	17.5759	2.76068e-05	0.00760599	TRUE	hyper
Gm15426	17_8764372_8769927	17	8764372	8769927	-	Gm15426	ENSMUSG00000083386	predicted gene 15426 [Source:MGI Symbol;Acc:MGI:3705598]	-	gene	Name match	0	0.332047	0.62045	0.288403	1.76235	18.15	15.4993	8.25362e-05	0.0133745	TRUE	hyper
Gm24188	9_35502588_35507695	9	35502588	35507695	-	Gm24188	ENSMUSG00000088605	predicted gene, 24188 [Source:MGI Symbol;Acc:MGI:5453965]	-	gene	Name match	0	0.320498	0.612223	0.291725	1.68534	18.0385	10.7913	0.00101976	0.044113	TRUE	hyper
Gm24445	8_122981837_122986943	8	122981837	122986943	-	Gm24445	ENSMUSG00000065915	predicted gene, 24445 [Source:MGI Symbol;Acc:MGI:5454222]	-	gene	Name match	0	0.385055	0.677834	0.292778	1.65093	17.837	11.8492	0.000576865	0.0335585	TRUE	hyper
Gm38129	14_55085253_55091291	14	55085253	55091291	-	Gm38129	ENSMUSG00000104056	predicted gene, 38129 [Source:MGI Symbol;Acc:MGI:5611357]	-	gene	Name match	0	0.0675728	0.361341	0.293768	2.9428	19.19	26.2938	2.93233e-07	0.000708712	TRUE	hyper
Gm27957	15_62171422_62176548	15	62171422	62176548	+	Gm27957	ENSMUSG00000098595	predicted gene, 27957 [Source:MGI Symbol;Acc:MGI:5531339]	+	gene	Name match	0	0.140866	0.435831	0.294965	2.04232	17.7516	14.4662	0.000142698	0.0173991	TRUE	hyper
AC134898.1	14_64529952_64541538	14	64529952	64541538	-	AC134898.1	ENSMUSG00000114680	No description	-	gene	Name match	0	0.169629	0.464976	0.295347	2.09552	18.8131	11.6148	0.000654298	0.0357068	TRUE	hyper
Gm6322	X_139675087_139681489	X	139675087	139681489	-	Gm6322	ENSMUSG00000082018	predicted gene 6322 [Source:MGI Symbol;Acc:MGI:3645541]	-	gene	Name match	0	0.09945	0.39807	0.29862	2.6572	17.1666	12.6073	0.000384235	0.0275545	TRUE	hyper
Gm15466	3_8881238_8886570	3	8881238	8886570	-	Gm15466	ENSMUSG00000081657	predicted gene 15466 [Source:MGI Symbol;Acc:MGI:3705491]	-	gene	Name match	0	0.311764	0.611701	0.299937	1.83645	18.3228	11.0838	0.000870842	0.0410166	TRUE	hyper
AC162179.1	9_115280520_115285981	9	115280520	115285981	-	AC162179.1	ENSMUSG00000111564	No description	-	gene	Name match	0	0.459812	0.760043	0.30023	2.00965	18.5745	12.4309	0.00042228	0.0287917	TRUE	hyper
AC161371.1	9_21606863_21612327	9	21606863	21612327	-	AC161371.1	ENSMUSG00000111812	No description	-	gene	Name match	0	0.205031	0.505319	0.300288	2.12984	18.4923	12.7696	0.000352293	0.0266087	TRUE	hyper
Gm42827	3_126222327_126229357	3	126222327	126229357	+	Gm42827	ENSMUSG00000106503	predicted gene 42827 [Source:MGI Symbol;Acc:MGI:5662964]	+	gene	Name match	0	0.164887	0.465736	0.300849	1.95562	17.1619	12.5516	0.000395858	0.0279328	TRUE	hyper
Gm22275	11_53697179_53702488	11	53697179	53702488	+	Gm22275	ENSMUSG00000084419	predicted gene, 22275 [Source:MGI Symbol;Acc:MGI:5452052]	+	gene	Name match	0	0.361767	0.662663	0.300896	2.0096	18.6044	13.4575	0.000244024	0.0227596	TRUE	hyper
CT009765.2	12_11495295_11500892	12	11495295	11500892	+	CT009765.2	ENSMUSG00000113787	No description	+	gene	Name match	0	0.529368	0.830881	0.301514	1.88975	17.389	12.4645	0.000414758	0.0284884	TRUE	hyper
AC124421.1	10_61566911_61576064	10	61566911	61576064	+	AC124421.1	ENSMUSG00000112255	No description	+	gene	Name match	0	0.249618	0.552646	0.303027	1.95164	19.3143	22.9539	1.6593e-06	0.00168568	TRUE	hyper
AC133496.1	13_40947889_40953631	13	40947889	40953631	-	AC133496.1	ENSMUSG00000114723	No description	-	gene	Name match	0	0.225035	0.528402	0.303366	1.74076	18.4484	15.8316	6.92354e-05	0.0125575	TRUE	hyper
Gm16179	8_61111130_61116502	8	61111130	61116502	-	Gm16179	ENSMUSG00000080956	predicted gene 16179 [Source:MGI Symbol;Acc:MGI:3801988]	-	gene	Name match	0	0.427227	0.730602	0.303375	1.86722	17.4599	11.7535	0.000607286	0.0342614	TRUE	hyper
Gm25515	10_4100313_4105469	10	4100313	4105469	+	Gm25515	ENSMUSG00000065792	predicted gene, 25515 [Source:MGI Symbol;Acc:MGI:5455292]	+	gene	Name match	0	0.375652	0.679095	0.303443	1.8376	18.5549	16.7456	4.27419e-05	0.00944732	TRUE	hyper
AC154669.1	14_30203738_30209219	14	30203738	30209219	+	AC154669.1	ENSMUSG00000114650	No description	+	gene	Name match	0	0.352728	0.656552	0.303824	1.74172	17.5276	11.2154	0.000811229	0.039426	TRUE	hyper
AC167234.1	10_11329137_11334415	10	11329137	11334415	-	AC167234.1	ENSMUSG00000111983	No description	-	gene	Name match	0	0.077929	0.383185	0.305256	2.39174	17.0891	10.6066	0.00112685	0.0462651	TRUE	hyper
Gm25979	10_11329489_11334626	10	11329489	11334626	-	Gm25979	ENSMUSG00000087802	predicted gene, 25979 [Source:MGI Symbol;Acc:MGI:5455756]	-	gene	Name match	0	0.077929	0.383185	0.305256	2.39174	17.0891	10.6066	0.00112685	0.0462651	TRUE	hyper
Gm13590	2_62667783_62674370	2	62667783	62674370	-	Gm13590	ENSMUSG00000081817	predicted gene 13590 [Source:MGI Symbol;Acc:MGI:3650248]	-	gene	Name match	0	0.151159	0.456537	0.305378	2.23074	17.8807	16.1643	5.80799e-05	0.0112908	TRUE	hyper
Gm44039	6_15632124_15639369	6	15632124	15639369	+	Gm44039	ENSMUSG00000107703	predicted gene, 44039 [Source:MGI Symbol;Acc:MGI:5690431]	+	gene	Name match	0	0.118613	0.424424	0.30581	2.36592	17.6337	15.6472	7.63253e-05	0.0131014	TRUE	hyper
Ptma-ps1	7_24059832_24065140	7	24059832	24065140	+	Ptma-ps1	ENSMUSG00000095331	prothymosin alpha, pseudogene 1 [Source:MGI Symbol;Acc:MGI:3644252]	+	gene	Name match	0	0.160654	0.466961	0.306307	2.0538	17.4904	11.8487	0.000577027	0.0335585	TRUE	hyper
Gm5787	8_36371596_36377633	8	36371596	36377633	-	Gm5787	ENSMUSG00000098154	predicted gene 5787 [Source:MGI Symbol;Acc:MGI:3811197]	-	gene	Name match	0	0.470225	0.778434	0.308209	2.04663	18.2107	18.6067	1.60654e-05	0.00575934	TRUE	hyper
Gm44331	6_114785390_114790777	6	114785390	114790777	+	Gm44331	ENSMUSG00000107395	predicted gene, 44331 [Source:MGI Symbol;Acc:MGI:5690723]	+	gene	Name match	0	0.333191	0.642237	0.309046	1.76198	17.8836	10.4533	0.0012243	0.0484178	TRUE	hyper
Mmp7	9_7688090_7700585	9	7688090	7700585	+	Mmp7	ENSMUSG00000018623	matrix metallopeptidase 7 [Source:MGI Symbol;Acc:MGI:103189]	+	gene	Name match	0	0.182645	0.49611	0.313465	2.31991	18.654	17.9829	2.229e-05	0.00698421	TRUE	hyper
Ces5a	8_93498064_93539830	8	93498064	93539830	-	Ces5a	ENSMUSG00000058019	carboxylesterase 5A [Source:MGI Symbol;Acc:MGI:1915185]	-	gene	Name match	0	0.159933	0.47375	0.313817	2.26392	20.1326	36.9355	1.221e-09	2.9552e-05	TRUE	hyper
Gm11632	11_98083457_98089424	11	98083457	98089424	-	Gm11632	ENSMUSG00000084896	predicted gene 11632 [Source:MGI Symbol;Acc:MGI:3705198]	-	gene	Name match	0	0.336609	0.651002	0.314393	1.94602	18.684	16.5801	4.66372e-05	0.00994639	TRUE	hyper
Gm1840	8_5635580_5642011	8	5635580	5642011	+	Gm1840	ENSMUSG00000043192	predicted gene 1840 [Source:MGI Symbol;Acc:MGI:3037698]	+	gene	Name match	0	0.152748	0.467798	0.315049	3.11223	18.2557	10.7531	0.00104106	0.044481	TRUE	hyper
Gm43342	5_118924123_118936962	5	118924123	118936962	+	Gm43342	ENSMUSG00000106745	predicted gene 43342 [Source:MGI Symbol;Acc:MGI:5663479]	+	gene	Name match	0	0.0938521	0.411896	0.318044	2.76497	19.5522	13.9422	0.000188516	0.0199903	TRUE	hyper
AC154231.2	13_93457846_93463184	13	93457846	93463184	+	AC154231.2	ENSMUSG00000113247	No description	+	gene	Name match	0	0.527488	0.846601	0.319113	2.22948	16.9807	17.0498	3.6413e-05	0.0087692	TRUE	hyper
AC159710.1	10_97589984_97600931	10	97589984	97600931	-	AC159710.1	ENSMUSG00000112484	No description	-	gene	Name match	0	0.137262	0.4565	0.319238	2.10603	16.9967	15.2369	9.48334e-05	0.0143453	TRUE	hyper
Gm11743	2_144752329_144759582	2	144752329	144759582	+	Gm11743	ENSMUSG00000084306	predicted gene 11743 [Source:MGI Symbol;Acc:MGI:3651178]	+	gene	Name match	0	0.188168	0.508782	0.320614	2.23189	18.5656	22.6432	1.95051e-06	0.00175092	TRUE	hyper
Gm7079	X_8043229_8048399	X	8043229	8048399	+	Gm7079	ENSMUSG00000068243	predicted pseudogene 7079 [Source:MGI Symbol;Acc:MGI:3643105]	+	gene	Name match	0	0.480536	0.803536	0.322999	1.94469	17.6938	11.759	0.000605502	0.0342406	TRUE	hyper
Mir5119	11_98258606_98263662	11	98258606	98263662	+	Mir5119	ENSMUSG00000093176	microRNA 5119 [Source:MGI Symbol;Acc:MGI:4950444]	+	gene	Name match	0	0.294511	0.618145	0.323634	1.81967	17.1713	11.4339	0.000721178	0.0375773	TRUE	hyper
Gm37054	13_90234172_90239714	13	90234172	90239714	+	Gm37054	ENSMUSG00000102756	predicted gene, 37054 [Source:MGI Symbol;Acc:MGI:5610282]	+	gene	Name match	0	0.209882	0.534524	0.324641	2.32851	16.4484	11.3254	0.000764532	0.038544	TRUE	hyper
Gzmc	14_56230441_56238656	14	56230441	56238656	-	Gzmc	ENSMUSG00000079186	granzyme C [Source:MGI Symbol;Acc:MGI:109256]	-	gene	Name match	0	0.143063	0.468133	0.32507	2.32917	17.8692	17.5153	2.85007e-05	0.00766448	TRUE	hyper
Gm20399	7_5901019_5906150	7	5901019	5906150	+	Gm20399	ENSMUSG00000092393	predicted gene 20399 [Source:MGI Symbol;Acc:MGI:5141864]	+	gene	Name match	0	0.11164	0.439325	0.327684	2.42641	16.8458	16.4315	5.04401e-05	0.0103764	TRUE	hyper
Vmn1r-ps149	17_21268288_21273470	17	21268288	21273470	-	Vmn1r-ps149	ENSMUSG00000093449	vomeronasal 1 receptor, pseudogene 149 [Source:MGI Symbol;Acc:MGI:3852489]	-	gene	Name match	0	0.0333333	0.363201	0.329868	3.56653	16.4561	14.0428	0.000178697	0.019526	TRUE	hyper
Gm11969	11_6181679_6187034	11	6181679	6187034	-	Gm11969	ENSMUSG00000083209	predicted gene 11969 [Source:MGI Symbol;Acc:MGI:3650290]	-	gene	Name match	0	0.272409	0.6034	0.330991	2.03521	18.2557	12.7939	0.000347756	0.0265932	TRUE	hyper
Gm28180	11_74991773_74997494	11	74991773	74997494	-	Gm28180	ENSMUSG00000101295	predicted gene 28180 [Source:MGI Symbol;Acc:MGI:5578886]	-	gene	Name match	0	0.366981	0.698505	0.331524	1.89614	17.3727	11.7088	0.000622049	0.0348853	TRUE	hyper
Gm23964	17_94760825_94765931	17	94760825	94765931	+	Gm23964	ENSMUSG00000088591	predicted gene, 23964 [Source:MGI Symbol;Acc:MGI:5453741]	+	gene	Name match	0	0.491402	0.823396	0.331993	2.10951	17.1476	15.6153	7.76249e-05	0.0131098	TRUE	hyper
Gm16142	9_115989956_116005788	9	115989956	116005788	-	Gm16142	ENSMUSG00000087469	predicted gene 16142 [Source:MGI Symbol;Acc:MGI:3802121]	-	gene	Name match	0	0.298776	0.632295	0.333519	2.14594	20.076	14.9434	0.000110787	0.0155793	TRUE	hyper
n-R5s32	16_30140843_30145945	16	30140843	30145945	-	n-R5s32	ENSMUSG00000084444	nuclear encoded rRNA 5S 32 [Source:MGI Symbol;Acc:MGI:4421877]	-	gene	Name match	0	0.107905	0.444304	0.336399	3.01161	18.731	15.9351	6.55528e-05	0.0121577	TRUE	hyper
Gm44457	2_19884653_19889728	2	19884653	19889728	+	Gm44457	ENSMUSG00000105927	predicted gene, 44457 [Source:MGI Symbol;Acc:MGI:5690849]	+	gene	Name match	0	0.0919925	0.431017	0.339024	2.6587	16.5531	13.1771	0.00028339	0.0240088	TRUE	hyper
AC140314.1	12_32218961_32224669	12	32218961	32224669	-	AC140314.1	ENSMUSG00000111893	No description	-	gene	Name match	0	0.303416	0.6425	0.339084	2.03609	17.4714	16.5799	4.66436e-05	0.00994639	TRUE	hyper
Olfr634-ps1	7_103952412_103958366	7	103952412	103958366	+	Olfr634-ps1	ENSMUSG00000080751	olfactory receptor 634, pseudogene 1 [Source:MGI Symbol;Acc:MGI:3030468]	+	gene	Name match	0	0.255314	0.596648	0.341334	2.23794	16.7294	15.4662	8.39935e-05	0.0134629	TRUE	hyper
Gm37943	1_156871177_156880120	1	156871177	156880120	-	Gm37943	ENSMUSG00000102960	predicted gene, 37943 [Source:MGI Symbol;Acc:MGI:5611171]	-	gene	Name match	0	0.437783	0.779195	0.341412	2.19479	17.9343	19.5318	9.89387e-06	0.00423826	TRUE	hyper
AC164612.2	9_122678742_122684641	9	122678742	122684641	+	AC164612.2	ENSMUSG00000111837	No description	+	gene	Name match	0	0.15338	0.495202	0.341822	2.54661	17.4406	11.026	0.000898444	0.0417371	TRUE	hyper
Pate4	9_35606093_35615941	9	35606093	35615941	-	Pate4	ENSMUSG00000032099	prostate and testis expressed 4 [Source:MGI Symbol;Acc:MGI:1930790]	-	gene	Name match	0	0.302778	0.644675	0.341898	1.99251	17.2221	15.3167	9.09114e-05	0.0140596	TRUE	hyper
Gm13213	4_133637210_133642683	4	133637210	133642683	-	Gm13213	ENSMUSG00000083885	predicted gene 13213 [Source:MGI Symbol;Acc:MGI:3651606]	-	gene	Name match	0	0.167785	0.509802	0.342017	2.45484	18.2468	17.7495	2.51985e-05	0.00750629	TRUE	hyper
n-R5s169	5_3557154_3562273	5	3557154	3562273	+	n-R5s169	ENSMUSG00000065044	nuclear encoded rRNA 5S 169 [Source:MGI Symbol;Acc:MGI:4422033]	+	gene	Name match	0	0.312199	0.658081	0.345883	1.98156	17.8281	22.0772	2.61909e-06	0.00201237	TRUE	hyper
Gm43214	5_21278270_21283621	5	21278270	21283621	-	Gm43214	ENSMUSG00000105275	predicted gene 43214 [Source:MGI Symbol;Acc:MGI:5663351]	-	gene	Name match	0	0.311462	0.659083	0.347621	1.90373	18.0411	11.7181	0.000618941	0.0347897	TRUE	hyper
Gm27659	X_145665973_145671070	X	145665973	145671070	-	Gm27659	ENSMUSG00000099000	predicted gene, 27659 [Source:MGI Symbol;Acc:MGI:5531041]	-	gene	Name match	0	0.0942577	0.442208	0.34795	2.44802	16.409	11.8017	0.000591761	0.0340355	TRUE	hyper
Gm37892	3_80201492_80209598	3	80201492	80209598	-	Gm37892	ENSMUSG00000103929	predicted gene, 37892 [Source:MGI Symbol;Acc:MGI:5611120]	-	gene	Name match	0	0.153187	0.501587	0.348401	2.13037	16.8221	12.1921	0.000479912	0.0307938	TRUE	hyper
Trav5-2	14_53610945_53616224	14	53610945	53616224	+	Trav5-2	ENSMUSG00000104815	T cell receptor alpha variable 5-2 [Source:MGI Symbol;Acc:MGI:5009977]	+	gene	Name match	0	0.105449	0.454545	0.349097	2.75436	16.1187	12.6335	0.000378903	0.0273749	TRUE	hyper
Ces2d-ps	8_104863488_104874861	8	104863488	104874861	+	Ces2d-ps	ENSMUSG00000031884	carboxylesterase 2D, pseudogene [Source:MGI Symbol;Acc:MGI:3704319]	+	gene	Name match	0	0.182242	0.531494	0.349252	2.39515	16.4714	11.8558	0.000574812	0.0335585	TRUE	hyper
Mir138-1	9_122678876_122683974	9	122678876	122683974	+	Mir138-1	ENSMUSG00000065414	microRNA 138-1 [Source:MGI Symbol;Acc:MGI:2676823]	+	gene	Name match	0	0.159826	0.521807	0.361981	2.70866	17.2623	10.9967	0.000912752	0.0421591	TRUE	hyper
Gm12808	4_109753414_109758817	4	109753414	109758817	-	Gm12808	ENSMUSG00000083995	predicted gene 12808 [Source:MGI Symbol;Acc:MGI:3650597]	-	gene	Name match	0	0.430174	0.793831	0.363657	2.39275	16.138	11.6505	0.000641864	0.0354681	TRUE	hyper
Gm43688	5_91910400_91917403	5	91910400	91917403	-	Gm43688	ENSMUSG00000107301	predicted gene 43688 [Source:MGI Symbol;Acc:MGI:5663825]	-	gene	Name match	0	0.167474	0.531164	0.36369	2.69664	18.8236	20.3869	6.32606e-06	0.00300215	TRUE	hyper
Gm44681	7_91643711_91649552	7	91643711	91649552	+	Gm44681	ENSMUSG00000109256	predicted gene 44681 [Source:MGI Symbol;Acc:MGI:5753257]	+	gene	Name match	0	0.377189	0.743894	0.366705	2.24496	16.4484	11.0122	0.000905122	0.0419668	TRUE	hyper
Gm4335	15_93192595_93198598	15	93192595	93198598	+	Gm4335	ENSMUSG00000097989	predicted gene 4335 [Source:MGI Symbol;Acc:MGI:3782519]	+	gene	Name match	0	0.192923	0.561415	0.368491	2.76776	18.3292	10.3944	0.00126399	0.0488985	TRUE	hyper
AL603630.2	9_7687975_7693836	9	7687975	7693836	-	AL603630.2	ENSMUSG00000110936	No description	-	gene	Name match	0	0.155182	0.524685	0.369503	2.81646	17.9288	20.0823	7.418e-06	0.00345265	TRUE	hyper
Gm14736	X_72691510_72696845	X	72691510	72696845	-	Gm14736	ENSMUSG00000082657	predicted gene 14736 [Source:MGI Symbol;Acc:MGI:3705679]	-	gene	Name match	0	0.115957	0.492774	0.376816	2.95558	16.9753	17.1525	3.44958e-05	0.00864801	TRUE	hyper
Gm4853	X_38392935_38398328	X	38392935	38398328	+	Gm4853	ENSMUSG00000081473	predicted pseudogene 4853 [Source:MGI Symbol;Acc:MGI:3644655]	+	gene	Name match	0	0.142219	0.534467	0.392248	2.87984	17.5494	12.427	0.000423177	0.0288106	TRUE	hyper
Gm20305	1_180853282_180858458	1	180853282	180858458	-	Gm20305	ENSMUSG00000103979	predicted gene, 20305 [Source:MGI Symbol;Acc:MGI:5012490]	-	gene	Name match	0	0.242281	0.63522	0.392939	2.64293	17.9672	14.8731	0.000114991	0.0159036	TRUE	hyper
Gm14773	X_91151168_91156791	X	91151168	91156791	+	Gm14773	ENSMUSG00000059972	predicted gene 14773 [Source:MGI Symbol;Acc:MGI:3642821]	+	gene	Name match	0	0.233497	0.636276	0.402779	2.4094	16.6371	14.3168	0.000154481	0.0184182	TRUE	hyper
Gm23788	7_123941104_123946209	7	123941104	123946209	-	Gm23788	ENSMUSG00000084484	predicted gene, 23788 [Source:MGI Symbol;Acc:MGI:5453565]	-	gene	Name match	0	0.125872	0.540152	0.41428	2.30894	16.1571	10.8359	0.000995531	0.0435318	TRUE	hyper
AC141438.2	9_25753555_25758825	9	25753555	25758825	+	AC141438.2	ENSMUSG00000111416	No description	+	gene	Name match	0	0.153364	0.569673	0.416309	3.18915	18.1015	12.7524	0.000355559	0.0266476	TRUE	hyper
Mir217	11_28759728_28764835	11	28759728	28764835	+	Mir217	ENSMUSG00000065415	microRNA 217 [Source:MGI Symbol;Acc:MGI:2676893]	+	gene	Name match	0	0.102652	0.524205	0.421553	2.70673	16.3101	13.1362	0.000289652	0.0242996	TRUE	hyper
Gm5822	19_28861330_28867707	19	28861330	28867707	-	Gm5822	ENSMUSG00000089993	predicted gene 5822 [Source:MGI Symbol;Acc:MGI:3648836]	-	gene	Name match	0	0.0318682	0.45698	0.425112	4.67876	19.0423	74.7435	5.36025e-18	2.59468e-13	TRUE	hyper
Gm15779	6_148999915_149005326	6	148999915	149005326	+	Gm15779	ENSMUSG00000082633	predicted gene 15779 [Source:MGI Symbol;Acc:MGI:3783221]	+	gene	Name match	0	0.251952	0.699549	0.447597	3.18389	17.8251	13.8268	0.000200455	0.0204709	TRUE	hyper
Gm15214	X_163325900_163331369	X	163325900	163331369	-	Gm15214	ENSMUSG00000082970	predicted gene 15214 [Source:MGI Symbol;Acc:MGI:3705751]	-	gene	Name match	0	0.288425	0.750926	0.462501	2.94876	16.4561	21.6185	3.32635e-06	0.00230571	TRUE	hyper
Gm24659	7_89290190_89295299	7	89290190	89295299	-	Gm24659	ENSMUSG00000094780	predicted gene, 24659 [Source:MGI Symbol;Acc:MGI:5454436]	-	gene	Name match	0	0.337239	0.836719	0.49948	3.25119	17.1187	11.7559	0.000606519	0.0342581	TRUE	hyper
Olfr271-ps1	4_52934430_52940381	4	52934430	52940381	-	Olfr271-ps1	ENSMUSG00000082216	olfactory receptor 271, pseudogene 1 [Source:MGI Symbol;Acc:MGI:3030105]	-	gene	Name match	0	0.206303	0.710317	0.504014	2.41772	16.5017	13.4147	0.000249665	0.0230196	TRUE	hyper

## Sheet: E2.75_female_CGIs_stats
probe	probe_name	chromosome	start	end	probe_strand	feature	id	description	feature_strand	type	feature_orientation	distance	mean_wt	mean_oodel	oo_minus_wt	logFC	logCPM	LR	PValue	padj	diff_meth	status
oe = 0.70	1_3670620_3672156	1	3670620	3672156	+	Xkr4	ENSMUSG00000051951	X-linked Kx blood group related 4 [Source:MGI Symbol;Acc:MGI:3528744]	-	gene	overlapping	0	0.0195369	0.0168886	-0.00264831	-0.147356	20.3935	0.0263369	0.87108	0.996346	FALSE	non-DMR
oe = 0.77	1_4491702_4493673	1	4491702	4493673	+	Sox17	ENSMUSG00000025902	SRY (sex determining region Y)-box 17 [Source:MGI Symbol;Acc:MGI:107543]	-	gene	overlapping	0	0.0154823	0.0118833	-0.00359897	-0.355759	20.7145	0.229653	0.631781	0.989928	FALSE	non-DMR
oe = 1.00	1_4496948_4497608	1	4496948	4497608	+	Sox17	ENSMUSG00000025902	SRY (sex determining region Y)-box 17 [Source:MGI Symbol;Acc:MGI:107543]	-	gene	overlapping	0	0.00987221	0.0204543	0.0105821	1.05641	18.7964	0.829765	0.36234	0.976179	FALSE	non-DMR
oe = 0.61	1_4559641_4561010	1	4559641	4561010	+	null	NA	NA	NA	NA	Not found	0	0.273693	0.238095	-0.0355977	-0.29377	16.176	0.0569364	0.811405	0.996346	FALSE	non-DMR
oe = 0.78	1_4567042_4567519	1	4567042	4567519	+	null	NA	NA	NA	NA	Not found	0	0.675052	0.655218	-0.0198342	0.14524	17.0333	0.0204729	0.886224	0.996346	FALSE	non-DMR
oe = 0.77	1_4571642_4572075	1	4571642	4572075	+	null	NA	NA	NA	NA	Not found	0	0.0170695	0.0267133	0.00964376	0.547652	18.6591	0.247821	0.618613	0.989928	FALSE	non-DMR
oe = 0.80	1_4785377_4785814	1	4785377	4785814	+	Mrpl15	ENSMUSG00000033845	mitochondrial ribosomal protein L15 [Source:MGI Symbol;Acc:MGI:1351639]	-	gene	overlapping	0	0.0327678	0.0657255	0.0329577	0.413626	19.0372	0.0470863	0.828213	0.996346	FALSE	non-DMR
oe = 0.92	1_4807560_4808103	1	4807560	4808103	+	Lypla1	ENSMUSG00000025903	lysophospholipase 1 [Source:MGI Symbol;Acc:MGI:1344588]	+	gene	overlapping	0	0.00637476	0.0164684	0.0100936	1.17937	19.4847	1.27956	0.25798	0.971901	FALSE	non-DMR
oe = 0.81	1_4857466_4858372	1	4857466	4858372	+	Gm37988	ENSMUSG00000104217	predicted gene, 37988 [Source:MGI Symbol;Acc:MGI:5611216]	+	gene	overlapping	0	0.011945	0.0206008	0.0086558	0.796041	19.837	0.775415	0.378547	0.976179	FALSE	non-DMR
oe = 0.76	1_5018558_5019711	1	5018558	5019711	+	Rgs20	ENSMUSG00000002459	regulator of G-protein signaling 20 [Source:MGI Symbol;Acc:MGI:1929866]	-	gene	overlapping	0	0.00777005	0.00659938	-0.00117067	-0.347793	19.348	0.0983492	0.75382	0.996305	FALSE	non-DMR
oe = 0.82	1_5083040_5083536	1	5083040	5083536	+	Atp6v1h	ENSMUSG00000033793	ATPase, H+ transporting, lysosomal V1 subunit H [Source:MGI Symbol;Acc:MGI:1914864]	+	gene	overlapping	0	0.00448829	0.0112704	0.00678207	0.87234	18.6873	0.674752	0.4114	0.976179	FALSE	non-DMR
oe = 0.67	1_5350392_5351060	1	5350392	5351060	+	null	NA	NA	NA	NA	Not found	0	0.448475	0.251234	-0.197241	-1.38143	17.4638	1.40646	0.235645	0.96976	FALSE	non-DMR
oe = 0.71	1_5916429_5917474	1	5916429	5917474	+	Npbwr1	ENSMUSG00000033774	neuropeptides B/W receptor 1 [Source:MGI Symbol;Acc:MGI:891989]	-	gene	overlapping	0	0.0164884	0.0189229	0.00243452	-0.278996	19.9618	0.0874652	0.767425	0.996346	FALSE	non-DMR
oe = 0.92	1_6214431_6215332	1	6214431	6215332	+	Rb1cc1	ENSMUSG00000025907	RB1-inducible coiled-coil 1 [Source:MGI Symbol;Acc:MGI:1341850]	+	gene	overlapping	0	0.0144179	0.00542532	-0.00899258	-1.04817	20.0922	1.10221	0.293781	0.976179	FALSE	non-DMR
oe = 0.90	1_6382817_6383234	1	6382817	6383234	+	Alkal1	ENSMUSG00000087247	ALK and LTK ligand 1 [Source:MGI Symbol;Acc:MGI:3645495]	+	gene	overlapping	0	0.0126869	0.020768	0.00808112	0.680924	18.511	0.305849	0.580239	0.985074	FALSE	non-DMR
oe = 0.82	1_6441201_6441612	1	6441201	6441612	+	Gm19026	ENSMUSG00000103845	predicted gene, 19026 [Source:MGI Symbol;Acc:MGI:5011211]	-	gene	overlapping	0	0.409027	0.190972	-0.218055	-2.36598	18.7036	3.35857	0.066856	0.825435	FALSE	non-DMR
oe = 0.82	1_7088492_7089271	1	7088492	7089271	+	Pcmtd1	ENSMUSG00000051285	protein-L-isoaspartate (D-aspartate) O- methyltransferase domain containing 1 [Source:MGI Symbol;Acc:MGI:2441773]	+	gene	overlapping	0	0.0126627	0.011946	-0.000716711	0.0935148	19.6252	0.00146244	0.969495	0.998878	FALSE	non-DMR
oe = 0.65	1_7334872_7335614	1	7334872	7335614	+	null	NA	NA	NA	NA	Not found	0	0.1892	0.135997	-0.0532026	-0.488582	18.1308	0.233012	0.629299	0.989928	FALSE	non-DMR
oe = 0.80	1_7397747_7398594	1	7397747	7398594	+	Gm26901	ENSMUSG00000097797	predicted gene, 26901 [Source:MGI Symbol;Acc:MGI:5477395]	-	gene	overlapping	0	0.00920664	0.00961538	0.000408746	-0.341756	18.8131	0.0835218	0.77258	0.996346	FALSE	non-DMR
oe = 1.59	1_7709834_7710295	1	7709834	7710295	+	null	NA	NA	NA	NA	Not found	0	0.799036	0.710072	-0.0889641	-0.61666	18.1923	0.515067	0.472954	0.978363	FALSE	non-DMR
oe = 1.00	1_7993717_7994144	1	7993717	7994144	+	null	NA	NA	NA	NA	Not found	0	0.888571	0.593496	-0.295075	-2.52188	16.4249	2.24097	0.134397	0.92221	FALSE	non-DMR
oe = 0.97	1_8156216_8156642	1	8156216	8156642	+	null	NA	NA	NA	NA	Not found	0	0.819532	0.446667	-0.372865	-2.40078	16.7918	5.32956	0.0209667	0.69504	FALSE	non-DMR
oe = 0.83	1_8688485_8689129	1	8688485	8689129	+	Sntg1	ENSMUSG00000025909	syntrophin, gamma 1 [Source:MGI Symbol;Acc:MGI:1918346]	-	gene	overlapping	0	0.375667	0.284675	-0.0909924	-0.409815	17.4979	0.185562	0.666637	0.992327	FALSE	non-DMR
oe = 0.91	1_9175398_9175846	1	9175398	9175846	+	Sntg1	ENSMUSG00000025909	syntrophin, gamma 1 [Source:MGI Symbol;Acc:MGI:1918346]	-	gene	overlapping	0	0.758446	0.314861	-0.443585	-2.08679	16.9481	4.56686	0.0325963	0.754064	FALSE	non-DMR
oe = 2.31	1_9235812_9236216	1	9235812	9236216	+	Sntg1	ENSMUSG00000025909	syntrophin, gamma 1 [Source:MGI Symbol;Acc:MGI:1918346]	-	gene	overlapping	0	0.466054	0.740544	0.27449	2.00729	17.0539	1.88468	0.169803	0.95318	FALSE	non-DMR
oe = 0.69	1_9299216_9300020	1	9299216	9300020	+	Sntg1	ENSMUSG00000025909	syntrophin, gamma 1 [Source:MGI Symbol;Acc:MGI:1918346]	-	gene	overlapping	0	0.268225	0.139863	-0.128362	-1.52346	19.5834	2.038	0.153411	0.941055	FALSE	non-DMR
oe = 0.77	1_9545270_9546268	1	9545270	9546268	+	Rrs1	ENSMUSG00000061024	ribosome biogenesis regulator 1 [Source:MGI Symbol;Acc:MGI:1929721]	+	gene	overlapping	0	0.00942296	0.0140847	0.00466172	0.455988	19.8893	0.230424	0.631209	0.989928	FALSE	non-DMR
oe = 0.85	1_9699786_9700881	1	9699786	9700881	+	Mybl1	ENSMUSG00000025912	myeloblastosis oncogene-like 1 [Source:MGI Symbol;Acc:MGI:99925]	-	gene	overlapping	0	0.00953579	0.0114501	0.0019143	0.198106	19.9461	0.0580528	0.8096	0.996346	FALSE	non-DMR
oe = 0.98	1_9747561_9748645	1	9747561	9748645	+	Vcpip1	ENSMUSG00000045210	valosin containing protein (p97)/p47 complex interacting protein 1 [Source:MGI Symbol;Acc:MGI:1917925]	-	gene	overlapping	0	0.0158975	0.00579804	-0.0100995	-1.44257	19.7757	2.17722	0.140067	0.927747	FALSE	non-DMR
oe = 1.07	1_9797822_9798652	1	9797822	9798652	+	Sgk3	ENSMUSG00000025915	serum/glucocorticoid regulated kinase 3 [Source:MGI Symbol;Acc:MGI:2182368]	+	gene	overlapping	0	0.0156442	0.00859654	-0.00704766	-0.675982	20.1871	0.486682	0.485411	0.97997	FALSE	non-DMR
oe = 0.84	1_9943786_9944196	1	9943786	9944196	+	Snhg6	ENSMUSG00000098234	small nucleolar RNA host gene 6 [Source:MGI Symbol;Acc:MGI:1921074]	-	gene	overlapping	0	0.00577928	0.0313535	0.0255742	2.03184	18.7703	3.44313	0.0635154	0.818824	FALSE	non-DMR
oe = 0.90	1_9967119_9968330	1	9967119	9968330	+	Tcf24	ENSMUSG00000099032	transcription factor 24 [Source:MGI Symbol;Acc:MGI:3780500]	-	gene	overlapping	0	0.00822891	0.0188128	0.0105839	1.13797	20.5485	1.84378	0.174508	0.956115	FALSE	non-DMR
oe = 0.77	1_10039648_10040279	1	10039648	10040279	+	Cspp1	ENSMUSG00000056763	centrosome and spindle pole associated protein 1 [Source:MGI Symbol;Acc:MGI:2681832]	+	gene	overlapping	0	0.00444605	0.0237231	0.019277	1.62184	19.1571	1.5829	0.208343	0.966727	FALSE	non-DMR
oe = 0.93	1_10232144_10233428	1	10232144	10233428	+	Arfgef1	ENSMUSG00000067851	ADP-ribosylation factor guanine nucleotide- exchange factor 1(brefeldin A-inhibited) [Source:MGI Symbol;Acc:MGI:2442988]	-	gene	overlapping	0	0.00636262	0.00512418	-0.00123843	-0.17241	20.6122	0.0248241	0.874806	0.996346	FALSE	non-DMR
oe = 0.63	1_10805300_10805885	1	10805300	10805885	+	Gm5522	ENSMUSG00000100212	predicted gene 5522 [Source:MGI Symbol;Acc:MGI:3649087]	+	gene	overlapping	0	0.942518	0.866155	-0.0763627	-0.57406	17.8922	0.313001	0.575845	0.985074	FALSE	non-DMR
oe = 0.79	1_10993487_10994005	1	10993487	10994005	+	Prex2	ENSMUSG00000048960	phosphatidylinositol-3,4,5-trisphosphate- dependent Rac exchange factor 2 [Source:MGI Symbol;Acc:MGI:1923385]	+	gene	overlapping	0	0.0150906	0.00867958	-0.00641099	-0.438768	19.4493	0.250002	0.617074	0.989928	FALSE	non-DMR
oe = 0.70	1_11414061_11414465	1	11414061	11414465	+	A830018L16Rik	ENSMUSG00000057715	RIKEN cDNA A830018L16 gene [Source:MGI Symbol;Acc:MGI:2444149]	+	gene	overlapping	0	0	0.0375469	0.0375469	4.51233	18.6148	12.3245	0.000447051	0.416876	FALSE	non-DMR
oe = 0.89	1_11729400_11729840	1	11729400	11729840	+	A830018L16Rik	ENSMUSG00000057715	RIKEN cDNA A830018L16 gene [Source:MGI Symbol;Acc:MGI:2444149]	+	gene	overlapping	0	0.378856	0.465278	0.0864219	1.072	16.986	0.508979	0.475581	0.978505	FALSE	non-DMR
oe = 0.65	1_11782793_11783738	1	11782793	11783738	+	A830018L16Rik	ENSMUSG00000057715	RIKEN cDNA A830018L16 gene [Source:MGI Symbol;Acc:MGI:2444149]	+	gene	overlapping	0	0.14748	0.0835965	-0.0638837	-0.267635	18.0177	0.0485005	0.825693	0.996346	FALSE	non-DMR
oe = 0.74	1_12990719_12991200	1	12990719	12991200	+	Slco5a1	ENSMUSG00000025938	solute carrier organic anion transporter family, member 5A1 [Source:MGI Symbol;Acc:MGI:2443431]	-	gene	overlapping	0	0.0101575	0.00714286	-0.00301466	0.00621417	18.6557	0.00183049	0.965874	0.998586	FALSE	non-DMR
oe = 0.75	1_12991486_12992784	1	12991486	12992784	+	Slco5a1	ENSMUSG00000025938	solute carrier organic anion transporter family, member 5A1 [Source:MGI Symbol;Acc:MGI:2443431]	-	gene	overlapping	0	0.0102344	0.0522944	0.04206	1.52127	19.6658	1.97671	0.159737	0.947334	FALSE	non-DMR
oe = 0.87	1_13372747_13374794	1	13372747	13374794	+	Ncoa2	ENSMUSG00000005886	nuclear receptor coactivator 2 [Source:MGI Symbol;Acc:MGI:1276533]	-	gene	overlapping	0	0.00926165	0.0205694	0.0113078	0.827312	20.6079	0.894503	0.34426	0.976179	FALSE	non-DMR
oe = 0.80	1_13589163_13590177	1	13589163	13590177	+	Tram1	ENSMUSG00000025935	translocating chain-associating membrane protein 1 [Source:MGI Symbol;Acc:MGI:1919515]	-	gene	overlapping	0	0.0141196	0.00736308	-0.00675649	-0.465937	19.7703	0.273888	0.600736	0.988098	FALSE	non-DMR
oe = 0.82	1_13660232_13660732	1	13660232	13660732	+	Lactb2	ENSMUSG00000025937	lactamase, beta 2 [Source:MGI Symbol;Acc:MGI:2442551]	-	gene	overlapping	0	0.0137149	0.0104436	-0.0032713	-0.306016	18.6456	0.051952	0.819701	0.996346	FALSE	non-DMR
oe = 0.69	1_14113362_14113892	1	14113362	14113892	+	Gm37400	ENSMUSG00000104209	predicted gene, 37400 [Source:MGI Symbol;Acc:MGI:5610628]	-	gene	downstream	543	0.0479121	0	-0.0479121	-2.2467	16.4561	2.78158	0.0953544	0.878438	FALSE	non-DMR
oe = 0.84	1_14506542_14507148	1	14506542	14507148	+	null	NA	NA	NA	NA	Not found	0	0.0135076	0.00304878	-0.0104588	-1.55436	18.5404	1.39762	0.237122	0.96976	FALSE	non-DMR
oe = 0.72	1_14755152_14755803	1	14755152	14755803	+	Gm9947	ENSMUSG00000054493	predicted gene 9947 [Source:MGI Symbol;Acc:MGI:3642739]	+	gene	overlapping	0	0.0106462	0.0541253	0.0434791	0.947758	19.5467	0.534944	0.464536	0.978363	FALSE	non-DMR
oe = 0.70	1_14975455_14976171	1	14975455	14976171	+	null	NA	NA	NA	NA	Not found	0	0.584854	0.654516	0.0696622	0.506796	17.7326	0.248604	0.61806	0.989928	FALSE	non-DMR
oe = 0.61	1_15083630_15084299	1	15083630	15084299	+	null	NA	NA	NA	NA	Not found	0	0.14679	0.431021	0.284231	2.40368	18.0615	6.33156	0.0118608	0.635255	FALSE	non-DMR
oe = 0.82	1_15286419_15287178	1	15286419	15287178	+	Kcnb2	ENSMUSG00000092083	potassium voltage gated channel, Shab- related subfamily, member 2 [Source:MGI Symbol;Acc:MGI:99632]	+	gene	downstream	76	0.0148356	0.0444508	0.0296152	1.73833	19.51	2.52054	0.112372	0.895169	FALSE	non-DMR
oe = 0.88	1_15742919_15743567	1	15742919	15743567	+	null	NA	NA	NA	NA	Not found	0	0.484091	0.493367	0.00927559	-0.385449	16.2755	0.118445	0.730727	0.992339	FALSE	non-DMR
oe = 0.94	1_15805592_15806108	1	15805592	15806108	+	Terf1	ENSMUSG00000025925	telomeric repeat binding factor 1 [Source:MGI Symbol;Acc:MGI:109634]	+	gene	overlapping	0	0.0127342	0.00265957	-0.0100747	-0.972035	19.2546	0.585498	0.444165	0.978363	FALSE	non-DMR
oe = 0.63	1_15892421_15893052	1	15892421	15893052	+	Sbspon	ENSMUSG00000032719	somatomedin B and thrombospondin, type 1 domain containing [Source:MGI Symbol;Acc:MGI:2684952]	-	gene	overlapping	0	0.42421	0.470712	0.0465019	0.25561	19.2244	0.123333	0.725447	0.992327	FALSE	non-DMR
oe = 0.70	1_15934127_15934590	1	15934127	15934590	+	null	NA	NA	NA	NA	Not found	0	0.187446	0.698609	0.511163	3.5641	16.9426	11.9707	0.000540448	0.416876	FALSE	non-DMR
oe = 0.68	1_16092957_16093371	1	16092957	16093371	+	4930444P10Rik	ENSMUSG00000067795	RIKEN cDNA 4930444P10 gene [Source:MGI Symbol;Acc:MGI:1923049]	-	gene	overlapping	0	0.16896	0.241815	0.0728557	0.789044	18.7949	0.764384	0.38196	0.976179	FALSE	non-DMR
oe = 0.85	1_16104766_16106291	1	16104766	16106291	+	Rdh10	ENSMUSG00000025921	retinol dehydrogenase 10 (all-trans) [Source:MGI Symbol;Acc:MGI:1924238]	+	gene	overlapping	0	0.00679731	0.0995348	0.0927375	2.3171	20.8652	4.53941	0.0331231	0.755379	FALSE	non-DMR
oe = 0.87	1_16518600_16520093	1	16518600	16520093	+	Stau2	ENSMUSG00000025920	staufen (RNA binding protein) homolog 2 (Drosophila) [Source:MGI Symbol;Acc:MGI:1352508]	-	gene	overlapping	0	0.153325	0.0640202	-0.0893051	-1.21111	19.8583	1.1056	0.293041	0.976179	FALSE	non-DMR
oe = 0.93	1_16618559_16619533	1	16618559	16619533	+	Ube2w	ENSMUSG00000025939	ubiquitin-conjugating enzyme E2W (putative) [Source:MGI Symbol;Acc:MGI:1914049]	-	gene	overlapping	0	0.00676734	0.0225031	0.0157358	1.05331	19.7445	1.12451	0.28895	0.976179	FALSE	non-DMR
oe = 0.86	1_16665147_16665626	1	16665147	16665626	+	Tmem70	ENSMUSG00000025940	transmembrane protein 70 [Source:MGI Symbol;Acc:MGI:1915068]	+	gene	overlapping	0	0.00785246	0.00637175	-0.00148071	-0.196531	19.2334	0.0151653	0.90199	0.996346	FALSE	non-DMR
oe = 0.69	1_16953109_16953849	1	16953109	16953849	+	Gm28376	ENSMUSG00000101640	predicted gene 28376 [Source:MGI Symbol;Acc:MGI:5579082]	+	gene	overlapping	0	0.416854	0.768182	0.351327	2.13911	16.9148	3.51164	0.0609391	0.815381	FALSE	non-DMR
oe = 0.67	1_17091518_17091971	1	17091518	17091971	+	Gm28376	ENSMUSG00000101640	predicted gene 28376 [Source:MGI Symbol;Acc:MGI:5579082]	+	gene	overlapping	0	0.721427	0.753979	0.0325519	0.180061	18.1284	0.0372508	0.846955	0.996346	FALSE	non-DMR
oe = 0.91	1_17096765_17098139	1	17096765	17098139	+	Jph1	ENSMUSG00000042686	junctophilin 1 [Source:MGI Symbol;Acc:MGI:1891495]	-	gene	overlapping	0	0.11832	0.114821	-0.00349808	-0.803569	19.7664	0.326357	0.567812	0.984831	FALSE	non-DMR
oe = 0.64	1_17389303_17390019	1	17389303	17390019	+	null	NA	NA	NA	NA	Not found	0	0.0853968	0.256868	0.171471	2.46237	17.1524	3.30804	0.0689418	0.828337	FALSE	non-DMR
oe = 0.97	1_17705075_17705515	1	17705075	17705515	+	Gm16070	ENSMUSG00000085125	predicted gene 16070 [Source:MGI Symbol;Acc:MGI:3801761]	-	gene	overlapping	0	0.330968	0.218149	-0.112819	-0.853484	16.6906	0.305119	0.580691	0.985074	FALSE	non-DMR
oe = 0.83	1_18058036_18058896	1	18058036	18058896	+	Gm28756	ENSMUSG00000109887	predicted gene 28756 [Source:MGI Symbol;Acc:MGI:5579462]	-	gene	overlapping	0	0.0103077	0.00852428	-0.00178341	0.200197	19.2368	0.0152302	0.901782	0.996346	FALSE	non-DMR
oe = 0.67	1_18537388_18538342	1	18537388	18538342	+	null	NA	NA	NA	NA	Not found	0	0.0313981	0.236941	0.205543	2.87553	17.8161	6.04577	0.0139396	0.636901	FALSE	non-DMR
oe = 0.75	1_19213930_19214404	1	19213930	19214404	+	Tfap2b	ENSMUSG00000025927	transcription factor AP-2 beta [Source:MGI Symbol;Acc:MGI:104672]	+	gene	overlapping	0	0.0278185	0.0187208	-0.00909771	-0.679496	18.0891	0.30644	0.579873	0.985074	FALSE	non-DMR
oe = 0.70	1_19799398_19799861	1	19799398	19799861	+	null	NA	NA	NA	NA	Not found	0	0.423964	0.463971	0.040007	-0.00776223	17.6405	1.30059e-05	0.997123	0.999607	FALSE	non-DMR
oe = 0.76	1_19999090_19999620	1	19999090	19999620	+	null	NA	NA	NA	NA	Not found	0	0.44621	0.521215	0.0750044	0.398891	17.6574	0.110545	0.739525	0.993483	FALSE	non-DMR
oe = 0.69	1_20284139_20284669	1	20284139	20284669	+	Pkhd1	ENSMUSG00000043760	polycystic kidney and hepatic disease 1 [Source:MGI Symbol;Acc:MGI:2155808]	-	gene	overlapping	0	0.333333	1	0.666667	NA	NA	NA	NA	NA	NA	non-DMR
oe = 0.64	1_20432209_20433305	1	20432209	20433305	+	Pkhd1	ENSMUSG00000043760	polycystic kidney and hepatic disease 1 [Source:MGI Symbol;Acc:MGI:2155808]	-	gene	overlapping	0	0.118578	0.14112	0.0225418	0.738619	18.1332	0.435498	0.509303	0.97997	FALSE	non-DMR
oe = 0.83	1_20486392_20487462	1	20486392	20487462	+	Pkhd1	ENSMUSG00000043760	polycystic kidney and hepatic disease 1 [Source:MGI Symbol;Acc:MGI:2155808]	-	gene	overlapping	0	0.432307	0.545391	0.113084	0.665986	18.986	1.03638	0.308664	0.976179	FALSE	non-DMR
oe = 1.10	1_20819889_20820297	1	20819889	20820297	+	Mcm3	ENSMUSG00000041859	minichromosome maintenance complex component 3 [Source:MGI Symbol;Acc:MGI:101845]	-	gene	overlapping	0	0.00958547	0.00860434	-0.000981135	0.37718	18.4347	0.0717489	0.788807	0.996346	FALSE	non-DMR
oe = 0.77	1_21078870_21079694	1	21078870	21079694	+	Tram2	ENSMUSG00000041779	translocating chain-associating membrane protein 2 [Source:MGI Symbol;Acc:MGI:1924817]	-	gene	overlapping	0	0.0107754	0.0252157	0.0144402	1.27413	19.1969	2.01587	0.155662	0.942854	FALSE	non-DMR
oe = 0.72	1_21201576_21202106	1	21201576	21202106	+	null	NA	NA	NA	NA	Not found	0	0.0921053	0.0512821	-0.0408232	0.897363	17.0229	0.220672	0.638529	0.991477	FALSE	non-DMR
oe = 0.86	1_21581845_21582244	1	21581845	21582244	+	Kcnq5	ENSMUSG00000028033	potassium voltage-gated channel, subfamily Q, member 5 [Source:MGI Symbol;Acc:MGI:1924937]	-	gene	overlapping	0	0.649524	0.35119	-0.298333	-1.9246	16.0385	2.80387	0.094037	0.875786	FALSE	non-DMR
oe = 0.85	1_21961004_21962124	1	21961004	21962124	+	Kcnq5	ENSMUSG00000028033	potassium voltage-gated channel, subfamily Q, member 5 [Source:MGI Symbol;Acc:MGI:1924937]	-	gene	overlapping	0	0.00835638	0.0126359	0.00427951	0.965587	20.259	0.921917	0.336972	0.976179	FALSE	non-DMR
oe = 0.86	1_22533178_22534185	1	22533178	22534185	+	Rims1	ENSMUSG00000041670	regulating synaptic membrane exocytosis 1 [Source:MGI Symbol;Acc:MGI:2152971]	-	gene	overlapping	0	0.0404379	0.0135633	-0.0268745	-1.30263	20.418	2.12441	0.144968	0.936899	FALSE	non-DMR
oe = 0.75	1_22805683_22806364	1	22805683	22806364	+	Rims1	ENSMUSG00000041670	regulating synaptic membrane exocytosis 1 [Source:MGI Symbol;Acc:MGI:2152971]	-	gene	overlapping	0	0.0144349	0.0189922	0.00455723	0.908394	19.394	0.809718	0.368204	0.976179	FALSE	non-DMR
oe = 0.89	1_23256019_23257054	1	23256019	23257054	+	Gm6420	ENSMUSG00000102766	predicted gene 6420 [Source:MGI Symbol;Acc:MGI:3644588]	-	gene	overlapping	0	0.00317882	0.0115759	0.00839703	1.40918	19.7987	1.752	0.185625	0.960632	FALSE	non-DMR
oe = 0.86	1_23382682_23383400	1	23382682	23383400	+	Ogfrl1	ENSMUSG00000026158	opioid growth factor receptor-like 1 [Source:MGI Symbol;Acc:MGI:1917405]	-	gene	overlapping	0	0.0116441	0.0225972	0.0109531	0.628754	19.8663	0.377033	0.539195	0.981734	FALSE	non-DMR
oe = 0.75	1_23761823_23763204	1	23761823	23763204	+	B3gat2	ENSMUSG00000026156	beta-1,3-glucuronyltransferase 2 (glucuronosyltransferase S) [Source:MGI Symbol;Acc:MGI:2389490]	+	gene	overlapping	0	0.013935	0.0104652	-0.00346977	0.0086452	20.1434	0.00163256	0.96777	0.99877	FALSE	non-DMR
oe = 0.80	1_23786026_23786490	1	23786026	23786490	+	B3gat2	ENSMUSG00000026156	beta-1,3-glucuronyltransferase 2 (glucuronosyltransferase S) [Source:MGI Symbol;Acc:MGI:2389490]	+	gene	overlapping	0	0.531177	0.563037	0.03186	0.0588921	17.0691	0.00479335	0.944803	0.998586	FALSE	non-DMR
oe = 0.93	1_23921720_23922554	1	23921720	23922554	+	Smap1	ENSMUSG00000026155	small ArfGAP 1 [Source:MGI Symbol;Acc:MGI:2138261]	-	gene	overlapping	0	0.00728248	0.0145387	0.00725624	0.937621	20.1144	1.0448	0.306708	0.976179	FALSE	non-DMR
oe = 1.04	1_24099642_24100556	1	24099642	24100556	+	Fam135a	ENSMUSG00000026153	family with sequence similarity 135, member A [Source:MGI Symbol;Acc:MGI:1915437]	-	gene	overlapping	0	0.00669722	0.00921297	0.00251574	0.498161	19.9461	0.240158	0.624092	0.989928	FALSE	non-DMR
oe = 0.92	1_24586522_24587177	1	24586522	24587177	+	Col19a1	ENSMUSG00000026141	collagen, type XIX, alpha 1 [Source:MGI Symbol;Acc:MGI:1095415]	-	gene	overlapping	0	0.024676	0.0239965	-0.000679504	0.179694	19.2175	0.0142323	0.905038	0.997308	FALSE	non-DMR
oe = 0.98	1_24678517_24679083	1	24678517	24679083	+	Lmbrd1	ENSMUSG00000073725	LMBR1 domain containing 1 [Source:MGI Symbol;Acc:MGI:1915671]	+	gene	overlapping	0	0.00421941	0.00584046	0.00162105	0.582955	18.6674	0.27448	0.600342	0.988098	FALSE	non-DMR
oe = 0.70	1_24721377_24721840	1	24721377	24721840	+	Lmbrd1	ENSMUSG00000073725	LMBR1 domain containing 1 [Source:MGI Symbol;Acc:MGI:1915671]	+	gene	overlapping	0	0.539683	0.871528	0.331845	2.44966	16.7484	3.11056	0.0777864	0.856356	FALSE	non-DMR
oe = 2.44	1_25015477_25015881	1	25015477	25015881	+	null	NA	NA	NA	NA	Not found	0	0.176901	0.147518	-0.0293822	0.101819	17.2535	0.00599364	0.938291	0.997813	FALSE	non-DMR
oe = 0.66	1_25662139_25663101	1	25662139	25663101	+	Adgrb3	ENSMUSG00000033569	adhesion G protein-coupled receptor B3 [Source:MGI Symbol;Acc:MGI:2441837]	-	gene	overlapping	0	0.0909091	NA	NA	NA	NA	NA	NA	NA	NA	non-DMR
oe = 0.85	1_25829846_25830680	1	25829846	25830680	+	Gm9884	ENSMUSG00000104516	predicted gene 9884 [Source:MGI Symbol;Acc:MGI:3642830]	+	gene	overlapping	0	0.0107078	0.00951507	-0.00119273	-0.0304539	19.394	0.00558183	0.940444	0.998586	FALSE	non-DMR
oe = 0.62	1_27139737_27140348	1	27139737	27140348	+	null	NA	NA	NA	NA	Not found	0	0.22454	0.379804	0.155264	0.824412	16.9148	0.616447	0.432371	0.977443	FALSE	non-DMR
oe = 0.81	1_27194164_27194884	1	27194164	27194884	+	null	NA	NA	NA	NA	Not found	0	0.783304	0.941176	0.157872	1.30108	16.138	1.08769	0.296984	0.976179	FALSE	non-DMR
oe = 0.62	1_28287779_28288655	1	28287779	28288655	+	null	NA	NA	NA	NA	Not found	0	0.0365714	0.268687	0.232115	3.10868	17.0891	4.80692	0.0283457	0.752424	FALSE	non-DMR
oe = 0.77	1_29368273_29368780	1	29368273	29368780	+	null	NA	NA	NA	NA	Not found	0	0.297908	0.257062	-0.0408462	-0.397676	18.0816	0.214198	0.643497	0.991919	FALSE	non-DMR
oe = 0.88	1_30042306_30043442	1	30042306	30043442	+	null	NA	NA	NA	NA	Not found	0	0.286191	0.56315	0.276959	1.68926	17.8517	2.53042	0.11167	0.895169	FALSE	non-DMR
oe = 0.72	1_30066815_30067349	1	30066815	30067349	+	null	NA	NA	NA	NA	Not found	0	0.5	0	-0.5	NA	NA	NA	NA	NA	NA	non-DMR
oe = 0.94	1_30873109_30874026	1	30873109	30874026	+	Phf3	ENSMUSG00000048874	PHD finger protein 3 [Source:MGI Symbol;Acc:MGI:2446126]	-	gene	overlapping	0	0.00800058	0.0167833	0.00878267	0.914354	20.4425	1.15049	0.283446	0.976179	FALSE	non-DMR
oe = 0.91	1_30948827_30950216	1	30948827	30950216	+	Ptp4a1	ENSMUSG00000026064	protein tyrosine phosphatase 4a1 [Source:MGI Symbol;Acc:MGI:1277096]	-	gene	overlapping	0	0.011265	0.00792007	-0.00334491	-0.188736	20.364	0.0540478	0.816164	0.996346	FALSE	non-DMR
oe = 0.65	1_31075244_31075977	1	31075244	31075977	+	Gm29669	ENSMUSG00000100371	predicted gene 29669 [Source:MGI Symbol;Acc:MGI:5580375]	-	gene	overlapping	0	0.540579	0.12847	-0.41211	-3.24122	16.7796	5.87639	0.0153452	0.658552	FALSE	non-DMR
oe = 0.86	1_31734230_31734670	1	31734230	31734670	+	Gm7910	ENSMUSG00000082159	predicted gene 7910 [Source:MGI Symbol;Acc:MGI:3645646]	+	gene	downstream	1387	0.565468	0.177747	-0.387721	-2.70641	16.6774	7.44978	0.00634444	0.624454	FALSE	non-DMR
oe = 0.69	1_32073472_32074002	1	32073472	32074002	+	null	NA	NA	NA	NA	Not found	0	0.0441658	0.0263158	-0.01785	0.0523262	16.5239	0.0211801	0.884289	0.996346	FALSE	non-DMR
oe = 0.74	1_32172541_32173046	1	32172541	32173046	+	Khdrbs2	ENSMUSG00000026058	KH domain containing, RNA binding, signal transduction associated 2 [Source:MGI Symbol;Acc:MGI:2159649]	+	gene	overlapping	0	0.0112536	0.0162134	0.00495984	1.11309	18.9672	0.675905	0.411	0.976179	FALSE	non-DMR
oe = 0.67	1_33019547_33020193	1	33019547	33020193	+	null	NA	NA	NA	NA	Not found	0	0.163216	0.373316	0.210099	1.77199	18.3788	2.95528	0.0855974	0.866263	FALSE	non-DMR
oe = 0.62	1_33407528_33408680	1	33407528	33408680	+	null	NA	NA	NA	NA	Not found	0	0.192208	0.14799	-0.0442175	-0.641404	18.5638	0.659639	0.416688	0.976179	FALSE	non-DMR
oe = 0.79	1_33669554_33670569	1	33669554	33670569	+	Prim2	ENSMUSG00000026134	DNA primase, p58 subunit [Source:MGI Symbol;Acc:MGI:97758]	-	gene	overlapping	0	0.00910832	0.0302101	0.0211018	0.714877	19.2907	0.344127	0.557456	0.984634	FALSE	non-DMR
oe = 0.95	1_33719826_33720450	1	33719826	33720450	+	Rab23	ENSMUSG00000004768	RAB23, member RAS oncogene family [Source:MGI Symbol;Acc:MGI:99833]	+	gene	overlapping	0	0.0667944	0.108544	0.0417498	1.10784	19.6938	1.42252	0.23299	0.96976	FALSE	non-DMR
oe = 0.83	1_33757452_33757949	1	33757452	33757949	+	Bag2	ENSMUSG00000042215	BCL2-associated athanogene 2 [Source:MGI Symbol;Acc:MGI:1891254]	-	gene	overlapping	0	0.00725425	0.0207433	0.013489	1.39367	19.3101	1.77455	0.182821	0.960363	FALSE	non-DMR
oe = 0.90	1_33814131_33814690	1	33814131	33814690	+	Zfp451	ENSMUSG00000042197	zinc finger protein 451 [Source:MGI Symbol;Acc:MGI:2137896]	-	gene	overlapping	0	0.0111366	0.00303644	-0.00810012	-1.28341	19.6234	1.31914	0.250746	0.96976	FALSE	non-DMR
oe = 0.85	1_33907458_33908468	1	33907458	33908468	+	Bend6	ENSMUSG00000042182	BEN domain containing 6 [Source:MGI Symbol;Acc:MGI:2444572]	-	gene	overlapping	0	0.0115641	0.0134864	0.0019223	-0.0977927	20.1992	0.016952	0.896408	0.996346	FALSE	non-DMR
oe = 0.66	1_34417668_34418334	1	34417668	34418334	+	Gm3052	ENSMUSG00000101462	predicted gene 3052 [Source:MGI Symbol;Acc:MGI:3781230]	-	gene	overlapping	0	0.47261	0.751001	0.278391	1.98307	18.2733	5.1593	0.0231222	0.711138	FALSE	non-DMR
oe = 0.80	1_34439242_34440138	1	34439242	34440138	+	Ccdc115	ENSMUSG00000042111	coiled-coil domain containing 115 [Source:MGI Symbol;Acc:MGI:1916918]	-	gene	overlapping	0	0.0124123	0.00367647	-0.00873579	-1.27075	19.1865	1.30447	0.253399	0.96976	FALSE	non-DMR
oe = 0.77	1_34459408_34459964	1	34459408	34459964	+	Ptpn18	ENSMUSG00000026126	protein tyrosine phosphatase, non-receptor type 18 [Source:MGI Symbol;Acc:MGI:108410]	+	gene	overlapping	0	0.00416667	0.0411954	0.0370287	3.18546	18.3058	6.33157	0.0118607	0.635255	FALSE	non-DMR
oe = 0.79	1_34750259_34751085	1	34750259	34751085	+	Arhgef4	ENSMUSG00000037509	Rho guanine nucleotide exchange factor (GEF) 4 [Source:MGI Symbol;Acc:MGI:2442507]	+	gene	overlapping	0	0.00897747	0.0218836	0.0129062	1.04748	20.1518	1.25658	0.2623	0.971901	FALSE	non-DMR
oe = 0.94	1_34842535_34843165	1	34842535	34843165	+	Fam168b	ENSMUSG00000037503	family with sequence similarity 168, member B [Source:MGI Symbol;Acc:MGI:2448487]	-	gene	overlapping	0	0.00776003	0.0102979	0.0025379	0.63398	19.6566	0.291721	0.58912	0.987076	FALSE	non-DMR
oe = 0.66	1_34930035_34930639	1	34930035	34930639	+	Gm19430	ENSMUSG00000103716	predicted gene, 19430 [Source:MGI Symbol;Acc:MGI:5011615]	+	gene	overlapping	0	0.0195379	0.0157197	-0.00381818	0.0606175	18.8936	0.00512335	0.942938	0.998586	FALSE	non-DMR
oe = 0.88	1_36068095_36069216	1	36068095	36069216	+	Hs6st1	ENSMUSG00000045216	heparan sulfate 6-O-sulfotransferase 1 [Source:MGI Symbol;Acc:MGI:1354958]	+	gene	overlapping	0	0.0327687	0.0365436	0.00377491	0.52455	20.3454	0.225627	0.634785	0.990395	FALSE	non-DMR
oe = 0.65	1_36103538_36104186	1	36103538	36104186	+	Hs6st1	ENSMUSG00000045216	heparan sulfate 6-O-sulfotransferase 1 [Source:MGI Symbol;Acc:MGI:1354958]	+	gene	overlapping	0	0.346633	0.407053	0.0604201	0.207453	18.8663	0.0323222	0.857322	0.996346	FALSE	non-DMR
oe = 0.88	1_36243892_36244412	1	36243892	36244412	+	Uggt1	ENSMUSG00000037470	UDP-glucose glycoprotein glucosyltransferase 1 [Source:MGI Symbol;Acc:MGI:2443162]	-	gene	overlapping	0	0.0129627	0.0070397	-0.00592301	-0.85695	19.0716	0.512527	0.474047	0.978363	FALSE	non-DMR
oe = 0.86	1_36269232_36269697	1	36269232	36269697	+	Neurl3	ENSMUSG00000047180	neuralized E3 ubiquitin protein ligase 3 [Source:MGI Symbol;Acc:MGI:2429944]	-	gene	overlapping	0	0.021708	0.0773923	0.0556843	1.88264	19.2479	3.06388	0.0800504	0.862659	FALSE	non-DMR
oe = 0.81	1_36307617_36308213	1	36307617	36308213	+	Arid5a	ENSMUSG00000037447	AT rich interactive domain 5A (MRF1-like) [Source:MGI Symbol;Acc:MGI:2443039]	+	gene	overlapping	0	0.00994431	0	-0.00994431	-2.51869	18.8399	3.52133	0.0605838	0.814621	FALSE	non-DMR
oe = 1.01	1_36368685_36369330	1	36368685	36369330	+	Kansl3	ENSMUSG00000010453	KAT8 regulatory NSL complex subunit 3 [Source:MGI Symbol;Acc:MGI:1918055]	-	gene	overlapping	0	0.00671137	0.00642515	-0.000286213	0.891448	19.1934	0.377059	0.539181	0.981734	FALSE	non-DMR
oe = 0.96	1_36444876_36445308	1	36444876	36445308	+	Lman2l	ENSMUSG00000001143	lectin, mannose-binding 2-like [Source:MGI Symbol;Acc:MGI:2443010]	-	gene	overlapping	0	0.0080463	0.00794451	-0.000101782	0.465605	18.19	0.0595989	0.807131	0.996346	FALSE	non-DMR
oe = 0.80	1_36471267_36472155	1	36471267	36472155	+	Cnnm4	ENSMUSG00000037408	cyclin M4 [Source:MGI Symbol;Acc:MGI:2151060]	+	gene	overlapping	0	0.00888509	0.00637942	-0.00250567	-0.433111	19.9141	0.191781	0.661438	0.992327	FALSE	non-DMR
oe = 0.71	1_36511647_36513006	1	36511647	36513006	+	Cnnm3	ENSMUSG00000001138	cyclin M3 [Source:MGI Symbol;Acc:MGI:2151055]	+	gene	overlapping	0	0.00755874	0.0125316	0.00497282	0.831193	20.6987	0.724713	0.394602	0.976179	FALSE	non-DMR
oe = 0.79	1_36556808_36558490	1	36556808	36558490	+	Sema4c	ENSMUSG00000026121	sema domain, immunoglobulin domain (Ig), transmembrane domain (TM) and short cytoplasmic domain, (semaphorin) 4C [Source:MGI Symbol;Acc:MGI:109252]	-	gene	overlapping	0	0.331831	0.359564	0.0277335	0.0888029	20.2379	0.0136778	0.906898	0.99758	FALSE	non-DMR
oe = 0.92	1_36691323_36691869	1	36691323	36691869	+	Cox5b	ENSMUSG00000061518	cytochrome c oxidase subunit Vb [Source:MGI Symbol;Acc:MGI:88475]	+	gene	overlapping	0	0.004329	0.0416562	0.0373272	1.73793	18.9658	1.74134	0.186969	0.960708	FALSE	non-DMR
oe = 0.82	1_36709622_36710148	1	36709622	36710148	+	Actr1b	ENSMUSG00000037351	ARP1 actin-related protein 1B, centractin beta [Source:MGI Symbol;Acc:MGI:1917446]	-	gene	overlapping	0	0.1464	0.232922	0.0865216	0.779348	18.8488	1.02354	0.311681	0.976179	FALSE	non-DMR
oe = 0.96	1_36938842_36940122	1	36938842	36940122	+	Tmem131	ENSMUSG00000026116	transmembrane protein 131 [Source:MGI Symbol;Acc:MGI:1927110]	-	gene	overlapping	0	0.00838152	0.0130468	0.00466528	0.307662	20.5692	0.135374	0.712924	0.992327	FALSE	non-DMR
oe = 0.92	1_37299841_37300507	1	37299841	37300507	+	Inpp4a	ENSMUSG00000026113	inositol polyphosphate-4-phosphatase, type I [Source:MGI Symbol;Acc:MGI:1931123]	+	gene	overlapping	0	0.0138334	0.0112427	-0.00259067	-0.421707	19.4657	0.211268	0.645775	0.991919	FALSE	non-DMR
oe = 0.83	1_37429778_37430712	1	37429778	37430712	+	Coa5	ENSMUSG00000026112	cytochrome C oxidase assembly factor 5 [Source:MGI Symbol;Acc:MGI:1923428]	-	gene	overlapping	0	0.00703499	0.00944826	0.00241327	0.144293	19.8495	0.011602	0.914224	0.99758	FALSE	non-DMR
oe = 0.78	1_37540316_37541284	1	37540316	37541284	+	Mgat4a	ENSMUSG00000026110	mannoside acetylglucosaminyltransferase 4, isoenzyme A [Source:MGI Symbol;Acc:MGI:2662992]	-	gene	overlapping	0	0.00711231	0.0107108	0.00359847	0.26464	19.8779	0.104331	0.746693	0.995002	FALSE	non-DMR
oe = 0.88	1_37719314_37720128	1	37719314	37720128	+	2010300C02Rik	ENSMUSG00000026090	RIKEN cDNA 2010300C02 gene [Source:MGI Symbol;Acc:MGI:1919347]	-	gene	overlapping	0	0.00830901	0.0151436	0.00683455	0.781016	20.2983	0.808652	0.368519	0.976179	FALSE	non-DMR
oe = 0.91	1_37864613_37865324	1	37864613	37865324	+	Tsga10	ENSMUSG00000060771	testis specific 10 [Source:MGI Symbol;Acc:MGI:2685063]	-	gene	overlapping	0	0.0118706	0.00260417	-0.00926646	-1.47219	19.9007	1.97474	0.159946	0.947334	FALSE	non-DMR
oe = 0.86	1_37875332_37875824	1	37875332	37875824	+	Lipt1	ENSMUSG00000037216	lipoyltransferase 1 [Source:MGI Symbol;Acc:MGI:3645211]	+	gene	overlapping	0	0.25298	0.607013	0.354034	2.50499	17.6708	5.3831	0.0203327	0.688947	FALSE	non-DMR
oe = 1.12	1_37890363_37890782	1	37890363	37890782	+	Mitd1	ENSMUSG00000026088	MIT, microtubule interacting and transport, domain containing 1 [Source:MGI Symbol;Acc:MGI:1916278]	-	gene	overlapping	0	0.00981217	0	-0.00981217	-1.11288	17.4484	1.36513	0.242651	0.96976	FALSE	non-DMR
oe = 0.91	1_37996947_37997459	1	37996947	37997459	+	Txndc9	ENSMUSG00000058407	thioredoxin domain containing 9 [Source:MGI Symbol;Acc:MGI:2138153]	-	gene	overlapping	0	0.0101386	0	-0.0101386	-2.60797	18.5922	3.40627	0.0649492	0.819488	FALSE	non-DMR
oe = 0.98	1_37997824_37998675	1	37997824	37998675	+	Txndc9	ENSMUSG00000058407	thioredoxin domain containing 9 [Source:MGI Symbol;Acc:MGI:2138153]	-	gene	overlapping	0	0.00872172	0.0138798	0.00515811	0.638978	19.6865	0.468655	0.493606	0.97997	FALSE	non-DMR
oe = 0.98	1_38129049_38130208	1	38129049	38130208	+	Rev1	ENSMUSG00000026082	REV1, DNA directed polymerase [Source:MGI Symbol;Acc:MGI:1929074]	-	gene	overlapping	0	0.0104828	0.0180436	0.00756084	0.569881	20.7776	0.394043	0.530182	0.981453	FALSE	non-DMR
oe = 0.84	1_38626794_38628084	1	38626794	38628084	+	Aff3	ENSMUSG00000037138	AF4/FMR2 family, member 3 [Source:MGI Symbol;Acc:MGI:106927]	-	gene	overlapping	0	0.0309077	0.0115037	-0.019404	-0.697126	20.5517	0.558936	0.454689	0.978363	FALSE	non-DMR
oe = 0.76	1_38835802_38836776	1	38835802	38836776	+	Lonrf2	ENSMUSG00000048814	LON peptidase N-terminal domain and ring finger 2 [Source:MGI Symbol;Acc:MGI:1920209]	-	gene	overlapping	0	0.118109	0.0334298	-0.0846792	-1.13793	20.6264	1.3037	0.253538	0.96976	FALSE	non-DMR
oe = 0.82	1_38987500_38988052	1	38987500	38988052	+	Pdcl3	ENSMUSG00000026078	phosducin-like 3 [Source:MGI Symbol;Acc:MGI:1916083]	+	gene	overlapping	0	0.079506	0.0463891	-0.033117	0.594875	18.4367	0.265168	0.606592	0.988768	FALSE	non-DMR
oe = 0.90	1_39193419_39194435	1	39193419	39194435	+	Npas2	ENSMUSG00000026077	neuronal PAS domain protein 2 [Source:MGI Symbol;Acc:MGI:109232]	+	gene	overlapping	0	0.0131272	0.0394449	0.0263176	1.07326	20.3069	1.23669	0.26611	0.971901	FALSE	non-DMR
oe = 1.04	1_39367435_39368617	1	39367435	39368617	+	Rpl31	ENSMUSG00000073702	ribosomal protein L31 [Source:MGI Symbol;Acc:MGI:2149632]	+	gene	overlapping	0	0.0053051	0.0167098	0.0114047	1.612	19.8251	2.63887	0.104278	0.880487	FALSE	non-DMR
oe = 0.81	1_39478124_39478997	1	39478124	39478997	+	Tbc1d8	ENSMUSG00000003134	TBC1 domain family, member 8 [Source:MGI Symbol;Acc:MGI:1927225]	-	gene	overlapping	0	0.00924546	0.0273375	0.018092	1.12476	20.0443	1.22012	0.269337	0.973984	FALSE	non-DMR
oe = 0.88	1_39535588_39536365	1	39535588	39536365	+	Cnot11	ENSMUSG00000003135	CCR4-NOT transcription complex, subunit 11 [Source:MGI Symbol;Acc:MGI:106580]	+	gene	overlapping	0	0.00540906	0.0237208	0.0183117	1.6449	19.8829	2.82889	0.0925821	0.873125	FALSE	non-DMR
oe = 0.94	1_39576526_39577527	1	39576526	39577527	+	Rnf149	ENSMUSG00000048234	ring finger protein 149 [Source:MGI Symbol;Acc:MGI:2677438]	-	gene	overlapping	0	0.00839909	0.0166409	0.00824178	0.820577	20.6247	0.847668	0.357213	0.976179	FALSE	non-DMR
oe = 0.74	1_39650442_39651282	1	39650442	39651282	+	Creg2	ENSMUSG00000050967	cellular repressor of E1A-stimulated genes 2 [Source:MGI Symbol;Acc:MGI:1928333]	-	gene	overlapping	0	0.0334895	0.0128152	-0.0206743	-0.264711	19.3768	0.0646756	0.799253	0.996346	FALSE	non-DMR
oe = 1.06	1_39900473_39901459	1	39900473	39901459	+	Map4k4	ENSMUSG00000026074	mitogen-activated protein kinase kinase kinase kinase 4 [Source:MGI Symbol;Acc:MGI:1349394]	+	gene	overlapping	0	0.00756831	0.010985	0.00341673	0.513082	20.1138	0.299056	0.584475	0.985792	FALSE	non-DMR
oe = 0.68	1_40195112_40195616	1	40195112	40195616	+	null	NA	NA	NA	NA	Not found	0	0.12459	0.309524	0.184934	1.75533	16.5017	0.811829	0.36758	0.976179	FALSE	non-DMR
oe = 0.82	1_40681007_40682084	1	40681007	40682084	+	Slc9a2	ENSMUSG00000026062	solute carrier family 9 (sodium/hydrogen exchanger), member 2 [Source:MGI Symbol;Acc:MGI:105075]	+	gene	overlapping	0	0.181667	0.302113	0.120446	2.44893	20.0589	2.52458	0.112084	0.895169	FALSE	non-DMR
oe = 0.63	1_42684484_42685011	1	42684484	42685011	+	Pantr1	ENSMUSG00000060424	POU domain, class 3, transcription factor 3 adjacent noncoding transcript 1 [Source:MGI Symbol;Acc:MGI:1913547]	-	gene	overlapping	0	0.0166121	0.0195441	0.00293199	0.508647	18.5313	0.216591	0.64165	0.991919	FALSE	non-DMR
oe = 0.80	1_42694075_42698816	1	42694075	42698816	+	Pantr1	ENSMUSG00000060424	POU domain, class 3, transcription factor 3 adjacent noncoding transcript 1 [Source:MGI Symbol;Acc:MGI:1913547]	-	gene	overlapping	0	0.0158969	0.0129591	-0.00293779	-0.20992	21.5688	0.0664938	0.796512	0.996346	FALSE	non-DMR
oe = 0.68	1_42851140_42851682	1	42851140	42851682	+	Mrps9	ENSMUSG00000060679	mitochondrial ribosomal protein S9 [Source:MGI Symbol;Acc:MGI:1916777]	+	gene	overlapping	0	0.00469703	0.00586945	0.00117243	0.35947	18.2929	0.0856537	0.769777	0.996346	FALSE	non-DMR
oe = 0.77	1_42952793_42953552	1	42952793	42953552	+	Gpr45	ENSMUSG00000041907	G protein-coupled receptor 45 [Source:MGI Symbol;Acc:MGI:2135882]	+	gene	overlapping	0	0.0119908	0.00905419	-0.00293662	-0.301241	19.348	0.120263	0.72875	0.992327	FALSE	non-DMR
oe = 0.90	1_43092248_43092816	1	43092248	43092816	+	Tgfbrap1	ENSMUSG00000070939	transforming growth factor, beta receptor associated protein 1 [Source:MGI Symbol;Acc:MGI:2447427]	-	gene	overlapping	0	0.00988731	0.00341038	-0.00647693	-1.01663	20.226	0.858336	0.354205	0.976179	FALSE	non-DMR
oe = 0.81	1_43098481_43098954	1	43098481	43098954	+	Tgfbrap1	ENSMUSG00000070939	transforming growth factor, beta receptor associated protein 1 [Source:MGI Symbol;Acc:MGI:2447427]	-	gene	overlapping	0	0.00825388	0.00582936	-0.00242453	-0.15099	18.6641	0.0190221	0.890303	0.996346	FALSE	non-DMR
oe = 0.83	1_43445471_43446568	1	43445471	43446568	+	Nck2	ENSMUSG00000066877	non-catalytic region of tyrosine kinase adaptor protein 2 [Source:MGI Symbol;Acc:MGI:1306821]	+	gene	overlapping	0	0.0106309	0.00832662	-0.00230432	-0.0392962	20.2113	0.00525316	0.942221	0.998586	FALSE	non-DMR
oe = 0.79	1_43827315_43828135	1	43827315	43828135	+	Uxs1	ENSMUSG00000057363	UDP-glucuronate decarboxylase 1 [Source:MGI Symbol;Acc:MGI:1915133]	-	gene	overlapping	0	0.00736542	0.0154913	0.00812592	1.26662	19.7476	1.47123	0.225152	0.96976	FALSE	non-DMR
oe = 0.93	1_43933653_43934550	1	43933653	43934550	+	Tpp2	ENSMUSG00000041763	tripeptidyl peptidase II [Source:MGI Symbol;Acc:MGI:102724]	+	gene	overlapping	0	0.0315144	0.0240991	-0.00741527	-0.390164	19.5165	0.126319	0.722279	0.992327	FALSE	non-DMR
oe = 1.08	1_44101936_44102758	1	44101936	44102758	+	Tex30	ENSMUSG00000026049	testis expressed 30 [Source:MGI Symbol;Acc:MGI:1922873]	-	gene	overlapping	0	0.0325146	0.0134422	-0.0190724	-0.547409	20.0131	0.305227	0.580624	0.985074	FALSE	non-DMR
oe = 0.89	1_44147611_44148213	1	44147611	44148213	+	Ercc5	ENSMUSG00000026048	excision repair cross-complementing rodent repair deficiency, complementation group 5 [Source:MGI Symbol;Acc:MGI:103582]	+	gene	overlapping	0	0.00639358	0.00523088	-0.0011627	0.0122249	18.8325	0.00114727	0.97298	0.998878	FALSE	non-DMR
oe = 0.62	1_44480561_44481757	1	44480561	44481757	+	null	NA	NA	NA	NA	Not found	0	0.109192	0.13509	0.0258977	0.110057	18.8055	0.0155154	0.900871	0.996346	FALSE	non-DMR
oe = 0.92	1_44491174_44491684	1	44491174	44491684	+	null	NA	NA	NA	NA	Not found	0	0.0714286	0.351852	0.280423	NA	NA	NA	NA	NA	NA	non-DMR
oe = 0.66	1_44551579_44552491	1	44551579	44552491	+	Gulp1	ENSMUSG00000056870	GULP, engulfment adaptor PTB domain containing 1 [Source:MGI Symbol;Acc:MGI:1920407]	+	gene	overlapping	0	0.102427	0.14344	0.0410127	0.341376	18.5992	0.0919895	0.761663	0.996346	FALSE	non-DMR
oe = 0.89	1_44608435_44609155	1	44608435	44609155	+	Gulp1	ENSMUSG00000056870	GULP, engulfment adaptor PTB domain containing 1 [Source:MGI Symbol;Acc:MGI:1920407]	+	gene	overlapping	0	0.235819	0.387415	0.151596	1.28003	17.8101	1.27108	0.259565	0.971901	FALSE	non-DMR
oe = 0.86	1_44692693_44693205	1	44692693	44693205	+	Gulp1	ENSMUSG00000056870	GULP, engulfment adaptor PTB domain containing 1 [Source:MGI Symbol;Acc:MGI:1920407]	+	gene	overlapping	0	0.233333	0.75	0.516667	NA	NA	NA	NA	NA	NA	non-DMR
oe = 0.65	1_44959387_44960341	1	44959387	44960341	+	null	NA	NA	NA	NA	Not found	0	NA	0.1	NA	NA	NA	NA	NA	NA	NA	non-DMR
oe = 0.85	1_45205145_45206001	1	45205145	45206001	+	null	NA	NA	NA	NA	Not found	0	0.516849	0.498209	-0.0186402	-0.146633	18.7934	0.0396623	0.842142	0.996346	FALSE	non-DMR
oe = 0.68	1_45735237_45735659	1	45735237	45735659	+	null	NA	NA	NA	NA	Not found	0	0.413194	0.941176	0.527982	NA	NA	NA	NA	NA	NA	non-DMR
oe = 0.88	1_46088838_46089250	1	46088838	46089250	+	Dnah7b	ENSMUSG00000041144	dynein, axonemal, heavy chain 7B [Source:MGI Symbol;Acc:MGI:2684953]	+	gene	overlapping	0	0	0	0	-0.574258	16.2579	2.44627e-07	0.999605	1	FALSE	non-DMR
oe = 0.62	1_46449190_46449971	1	46449190	46449971	+	Dnah7c	ENSMUSG00000101337	dynein, axonemal, heavy chain 7C [Source:MGI Symbol;Acc:MGI:3639762]	+	gene	overlapping	0	0.0838272	0.201296	0.117469	1.37193	17.2842	1.76248	0.184316	0.960363	FALSE	non-DMR
oe = 0.92	1_46852697_46854053	1	46852697	46854053	+	Slc39a10	ENSMUSG00000025986	solute carrier family 39 (zinc transporter), member 10 [Source:MGI Symbol;Acc:MGI:1914515]	-	gene	overlapping	0	0.00992285	0.00660891	-0.00331393	-0.563236	20.394	0.336115	0.56208	0.984682	FALSE	non-DMR
oe = 0.73	1_46978849_46979312	1	46978849	46979312	+	null	NA	NA	NA	NA	Not found	0	0.804534	0.76784	-0.0366942	-0.349703	18.2668	0.172628	0.677787	0.992327	FALSE	non-DMR
oe = 0.71	1_46997402_46998093	1	46997402	46998093	+	null	NA	NA	NA	NA	Not found	0	0.692542	0.587587	-0.104954	-0.712415	17.0385	0.440616	0.506825	0.97997	FALSE	non-DMR
oe = 0.69	1_47629023_47630356	1	47629023	47630356	+	null	NA	NA	NA	NA	Not found	0	0.318154	0.365385	0.0472307	0.212617	17.4011	0.0564775	0.812153	0.996346	FALSE	non-DMR
oe = 0.67	1_47721044_47721501	1	47721044	47721501	+	null	NA	NA	NA	NA	Not found	0	0.1907	0.325397	0.134697	0.566321	17.3015	0.198096	0.656262	0.992327	FALSE	non-DMR
oe = 0.69	1_48231199_48231720	1	48231199	48231720	+	null	NA	NA	NA	NA	Not found	0	0.039881	0.075595	0.035714	0.642154	17.7133	0.292766	0.588454	0.987003	FALSE	non-DMR
oe = 1.00	1_48362859_48363301	1	48362859	48363301	+	null	NA	NA	NA	NA	Not found	0	0.676471	0.89127	0.214799	NA	NA	NA	NA	NA	NA	non-DMR
oe = 0.68	1_48545671_48547050	1	48545671	48547050	+	null	NA	NA	NA	NA	Not found	0	0.140237	0.218304	0.0780672	1.27117	18.15	1.05048	0.305396	0.976179	FALSE	non-DMR
oe = 0.84	1_48741508_48741960	1	48741508	48741960	+	null	NA	NA	NA	NA	Not found	0	0.486788	0.832168	0.34538	2.76328	16.5745	5.42368	0.0198655	0.68709	FALSE	non-DMR
oe = 0.64	1_50927048_50928062	1	50927048	50928062	+	Tmeff2	ENSMUSG00000026109	transmembrane protein with EGF-like and two follistatin-like domains 2 [Source:MGI Symbol;Acc:MGI:1861735]	+	gene	overlapping	0	0.00973474	0.00237342	-0.00736133	-0.955409	19.3449	0.670877	0.412746	0.976179	FALSE	non-DMR
oe = 0.90	1_51256817_51257465	1	51256817	51257465	+	9330175M20Rik	ENSMUSG00000101799	RIKEN cDNA 9330175M20 gene [Source:MGI Symbol;Acc:MGI:3045285]	-	gene	overlapping	0	0.461453	0.57381	0.112356	0.789476	17.213	0.34059	0.559489	0.984682	FALSE	non-DMR
oe = 0.84	1_51478160_51478621	1	51478160	51478621	+	Nabp1	ENSMUSG00000026107	nucleic acid binding protein 1 [Source:MGI Symbol;Acc:MGI:1923258]	-	gene	overlapping	0	0.0116586	0.0130391	0.00138044	0.753045	18.9631	0.416696	0.51859	0.980133	FALSE	non-DMR
oe = 0.83	1_51915184_51916194	1	51915184	51916194	+	Myo1b	ENSMUSG00000018417	myosin IB [Source:MGI Symbol;Acc:MGI:107752]	-	gene	overlapping	0	0.0106256	0.015268	0.00464236	0.595131	20.2541	0.482748	0.48718	0.97997	FALSE	non-DMR
oe = 0.80	1_52119294_52119737	1	52119294	52119737	+	Gm28177	ENSMUSG00000101628	predicted gene 28177 [Source:MGI Symbol;Acc:MGI:5578883]	+	gene	overlapping	0	0.0107715	0	-0.0107715	-2.61963	18.1969	3.41786	0.0644946	0.818824	FALSE	non-DMR
oe = 0.83	1_52232208_52233503	1	52232208	52233503	+	Gls	ENSMUSG00000026103	glutaminase [Source:MGI Symbol;Acc:MGI:95752]	-	gene	overlapping	0	0.00902056	0.00992006	0.000899502	-0.196486	20.442	0.0579823	0.809714	0.996346	FALSE	non-DMR
oe = 0.65	1_52399941_52400886	1	52399941	52400886	+	null	NA	NA	NA	NA	Not found	0	0.0729497	0.0625	-0.0104497	1.3105	16.6166	0.072096	0.788309	0.996346	FALSE	non-DMR
oe = 1.02	1_52500032_52500827	1	52500032	52500827	+	Nab1	ENSMUSG00000002881	Ngfi-A binding protein 1 [Source:MGI Symbol;Acc:MGI:107564]	-	gene	overlapping	0	0.0150031	0.00396825	-0.0110348	-1.22548	18.9726	1.09432	0.295517	0.976179	FALSE	non-DMR
oe = 0.71	1_52630542_52630942	1	52630542	52630942	+	Nemp2	ENSMUSG00000043015	nuclear envelope integral membrane protein 2 [Source:MGI Symbol;Acc:MGI:2444113]	+	gene	overlapping	0	0.00406091	0.0196448	0.0155839	1.51491	18.6303	1.44852	0.228766	0.96976	FALSE	non-DMR
oe = 0.84	1_52726718_52727529	1	52726718	52727529	+	Mfsd6	ENSMUSG00000041439	major facilitator superfamily domain containing 6 [Source:MGI Symbol;Acc:MGI:1922925]	-	gene	overlapping	0	0.00985367	0.0091804	-0.000673273	-0.201454	19.9739	0.0266122	0.870414	0.996346	FALSE	non-DMR
oe = 0.75	1_52817207_52817862	1	52817207	52817862	+	Inpp1	ENSMUSG00000026102	inositol polyphosphate-1-phosphatase [Source:MGI Symbol;Acc:MGI:104848]	-	gene	overlapping	0	0.00549707	0.0141632	0.00866609	1.0824	19.2657	1.17403	0.278576	0.976179	FALSE	non-DMR
oe = 0.66	1_52939539_52940202	1	52939539	52940202	+	1700019D03Rik	ENSMUSG00000043629	RIKEN cDNA 1700019D03 gene [Source:MGI Symbol;Acc:MGI:1914330]	-	gene	overlapping	0	0.384978	0.588275	0.203297	1.35553	17.5239	2.36633	0.123979	0.91239	FALSE	non-DMR
oe = 0.68	1_53296789_53297379	1	53296789	53297379	+	Pms1	ENSMUSG00000026098	postmeiotic segregation increased 1 (S. cerevisiae) [Source:MGI Symbol;Acc:MGI:1202302]	-	gene	overlapping	0	0.0124708	0.00579614	-0.00667467	-0.761394	18.5638	0.385026	0.534925	0.981511	FALSE	non-DMR
oe = 1.45	1_53696222_53696641	1	53696222	53696641	+	Dnah7a	ENSMUSG00000096141	dynein, axonemal, heavy chain 7A [Source:MGI Symbol;Acc:MGI:2685838]	-	gene	overlapping	0	0.485217	0.405616	-0.0796006	0.0776751	17.0488	0.00229093	0.961825	0.998586	FALSE	non-DMR
oe = 1.03	1_53784770_53785369	1	53784770	53785369	+	Stk17b	ENSMUSG00000026094	serine/threonine kinase 17b (apoptosis- inducing) [Source:MGI Symbol;Acc:MGI:2138162]	-	gene	overlapping	0	0.0675201	0.0304952	-0.0370249	-0.972755	18.4386	0.56839	0.450899	0.978363	FALSE	non-DMR
oe = 0.93	1_54194343_54195242	1	54194343	54195242	+	Hecw2	ENSMUSG00000042807	HECT, C2 and WW domain containing E3 ubiquitin protein ligase 2 [Source:MGI Symbol;Acc:MGI:2685817]	-	gene	overlapping	0	0.00410141	0.0140178	0.00991643	1.55573	20.3625	3.14846	0.0759985	0.856356	FALSE	non-DMR
oe = 0.78	1_54557256_54557805	1	54557256	54557805	+	Pgap1	ENSMUSG00000073678	post-GPI attachment to proteins 1 [Source:MGI Symbol;Acc:MGI:2443342]	-	gene	overlapping	0	0.00443987	0.0102474	0.0058075	0.928194	18.7133	0.642501	0.422806	0.976179	FALSE	non-DMR
oe = 0.85	1_54925726_54926617	1	54925726	54926617	+	Ankrd44	ENSMUSG00000052331	ankyrin repeat domain 44 [Source:MGI Symbol;Acc:MGI:3045243]	-	gene	overlapping	0	0.00911292	0.00550287	-0.00361005	-0.692553	19.9148	0.390809	0.531874	0.981453	FALSE	non-DMR
oe = 0.91	1_55026874_55027605	1	55026874	55027605	+	Sf3b1	ENSMUSG00000025982	splicing factor 3b, subunit 1 [Source:MGI Symbol;Acc:MGI:1932339]	-	gene	overlapping	0	0.0146029	0.00814401	-0.00645887	-0.764563	19.6524	0.555104	0.45624	0.978363	FALSE	non-DMR
oe = 1.07	1_55052508_55053297	1	55052508	55053297	+	E330011M16Rik	ENSMUSG00000103030	RIKEN cDNA E330011M16 gene [Source:MGI Symbol;Acc:MGI:3704186]	-	gene	overlapping	0	0.00753446	0.0288497	0.0213152	1.64345	19.912	3.26036	0.0709734	0.83446	FALSE	non-DMR
oe = 0.85	1_55087411_55088640	1	55087411	55088640	+	Hspd1	ENSMUSG00000025980	heat shock protein 1 (chaperonin) [Source:MGI Symbol;Acc:MGI:96242]	-	gene	overlapping	0	0.0136778	0.00492736	-0.00875047	-1.04562	20.3318	1.18522	0.276295	0.975334	FALSE	non-DMR
oe = 0.77	1_55131058_55131773	1	55131058	55131773	+	Mob4	ENSMUSG00000025979	MOB family member 4, phocein [Source:MGI Symbol;Acc:MGI:104899]	+	gene	overlapping	0	0.00275739	0.0119051	0.00914773	1.8821	19.807	3.0462	0.0809263	0.86464	FALSE	non-DMR
oe = 0.95	1_55236986_55237816	1	55236986	55237816	+	Mars2	ENSMUSG00000046994	methionine-tRNA synthetase 2 (mitochondrial) [Source:MGI Symbol;Acc:MGI:2444136]	+	gene	overlapping	0	0.00853213	0.00556302	-0.00296911	-0.49928	20.3191	0.252545	0.615289	0.989928	FALSE	non-DMR
oe = 0.92	1_55362482_55363657	1	55362482	55363657	+	Boll	ENSMUSG00000025977	bol, boule-like (Drosophila) [Source:MGI Symbol;Acc:MGI:1922638]	-	gene	overlapping	0	0.0358401	0.012525	-0.0233151	-1.12955	20.2009	1.3759	0.2408	0.96976	FALSE	non-DMR
oe = 0.83	1_55405583_55406648	1	55405583	55406648	+	Plcl1	ENSMUSG00000038349	phospholipase C-like 1 [Source:MGI Symbol;Acc:MGI:3036262]	+	gene	overlapping	0	0.0151529	0.0100101	-0.00514275	-0.522275	20.1877	0.314177	0.575128	0.985074	FALSE	non-DMR
oe = 0.68	1_56098459_56099198	1	56098459	56099198	+	null	NA	NA	NA	NA	Not found	0	0.279865	0.497798	0.217933	1.247	16.6708	1.38763	0.238806	0.96976	FALSE	non-DMR
oe = 0.65	1_56714462_56714992	1	56714462	56714992	+	null	NA	NA	NA	NA	Not found	0	0.0153061	0.0940171	0.078711	1.7027	17.1235	1.14045	0.285557	0.976179	FALSE	non-DMR
oe = 0.82	1_56971510_56973501	1	56971510	56973501	+	Satb2	ENSMUSG00000038331	special AT-rich sequence binding protein 2 [Source:MGI Symbol;Acc:MGI:2679336]	-	gene	overlapping	0	0.00465646	0.0127503	0.00809386	1.30079	20.6766	2.36515	0.124072	0.91239	FALSE	non-DMR
oe = 0.97	1_57377475_57378019	1	57377475	57378019	+	4930558J18Rik	ENSMUSG00000097519	RIKEN cDNA 4930558J18 gene [Source:MGI Symbol;Acc:MGI:1922573]	-	gene	overlapping	0	0.00901762	0.0127083	0.00369065	0.432059	18.8116	0.195364	0.658489	0.992327	FALSE	non-DMR
oe = 0.78	1_57406138_57407067	1	57406138	57407067	+	Tyw5	ENSMUSG00000048495	tRNA-yW synthesizing protein 5 [Source:MGI Symbol;Acc:MGI:1915986]	-	gene	overlapping	0	0.0548807	0.0109159	-0.0439648	-2.16237	19.4828	3.60409	0.0576375	0.812895	FALSE	non-DMR
oe = 0.91	1_57774699_57775632	1	57774699	57775632	+	Spats2l	ENSMUSG00000038305	spermatogenesis associated, serine-rich 2- like [Source:MGI Symbol;Acc:MGI:1914448]	+	gene	overlapping	0	0.00985855	0.0103803	0.000521759	0.144832	20.2717	0.0172089	0.895631	0.996346	FALSE	non-DMR
oe = 0.97	1_57969734_57970245	1	57969734	57970245	+	Kctd18	ENSMUSG00000054770	potassium channel tetramerisation domain containing 18 [Source:MGI Symbol;Acc:MGI:3603813]	-	gene	overlapping	0	0.00696545	0.0230655	0.0161	1.968	18.9302	2.96704	0.084977	0.866263	FALSE	non-DMR
oe = 0.88	1_58392749_58393897	1	58392749	58393897	+	Bzw1	ENSMUSG00000051223	basic leucine zipper and W2 domains 1 [Source:MGI Symbol;Acc:MGI:1914132]	+	gene	overlapping	0	0.00927811	0.0179505	0.00867235	0.861677	20.4195	0.923526	0.336551	0.976179	FALSE	non-DMR
oe = 0.88	1_58423344_58424130	1	58423344	58424130	+	Clk1	ENSMUSG00000026034	CDC-like kinase 1 [Source:MGI Symbol;Acc:MGI:107403]	-	gene	overlapping	0	0.0727416	0.0133283	-0.0594133	-1.94806	19.4857	2.86612	0.0904626	0.869447	FALSE	non-DMR
oe = 0.72	1_58445082_58445545	1	58445082	58445545	+	Ppil3	ENSMUSG00000026035	peptidylprolyl isomerase (cyclophilin)-like 3 [Source:MGI Symbol;Acc:MGI:1917475]	-	gene	overlapping	0	0.251758	0.00672043	-0.245038	-4.14794	18.1476	10.3021	0.00132882	0.508707	FALSE	non-DMR
oe = 0.83	1_58504544_58505162	1	58504544	58505162	+	Orc2	ENSMUSG00000026037	origin recognition complex, subunit 2 [Source:MGI Symbol;Acc:MGI:1328306]	-	gene	overlapping	0	0.0106954	0.0119109	0.00121545	0.428403	19.4051	0.16977	0.680316	0.992327	FALSE	non-DMR
oe = 0.71	1_58585920_58586427	1	58585920	58586427	+	Fam126b	ENSMUSG00000038174	family with sequence similarity 126, member B [Source:MGI Symbol;Acc:MGI:1098784]	-	gene	overlapping	0	0	0.0238095	0.0238095	3.20318	17.8191	5.78709	0.0161443	0.665831	FALSE	non-DMR
oe = 0.97	1_58930761_58931190	1	58930761	58931190	+	Trak2	ENSMUSG00000026028	trafficking protein, kinesin binding 2 [Source:MGI Symbol;Acc:MGI:1918077]	-	gene	overlapping	0	0.687255	0.846931	0.159676	0.525336	16.0488	0.0940358	0.759108	0.996305	FALSE	non-DMR
oe = 0.72	1_58973211_58974117	1	58973211	58974117	+	Trak2	ENSMUSG00000026028	trafficking protein, kinesin binding 2 [Source:MGI Symbol;Acc:MGI:1918077]	-	gene	overlapping	0	0.0155773	0.0243227	0.00874533	0.168202	19.4619	0.0179717	0.893356	0.996346	FALSE	non-DMR
oe = 0.99	1_59119777_59120480	1	59119777	59120480	+	Tmem237	ENSMUSG00000038079	transmembrane protein 237 [Source:MGI Symbol;Acc:MGI:2138365]	-	gene	overlapping	0	0.00896276	0.0173714	0.00840869	0.931864	19.3365	0.794456	0.372756	0.976179	FALSE	non-DMR
oe = 0.92	1_59236920_59237493	1	59236920	59237493	+	Als2	ENSMUSG00000026024	amyotrophic lateral sclerosis 2 (juvenile) [Source:MGI Symbol;Acc:MGI:1921268]	-	gene	overlapping	0	0.0163445	0.0626799	0.0463354	0.849363	19.1701	0.516011	0.472548	0.978363	FALSE	non-DMR
oe = 0.81	1_59481952_59483937	1	59481952	59483937	+	Fzd7	ENSMUSG00000041075	frizzled class receptor 7 [Source:MGI Symbol;Acc:MGI:108570]	+	gene	overlapping	0	0.0189193	0.0327463	0.0138269	0.967993	21.1503	1.21246	0.270846	0.974094	FALSE	non-DMR
oe = 0.98	1_59670336_59670900	1	59670336	59670900	+	Sumo1	ENSMUSG00000026021	small ubiquitin-like modifier 1 [Source:MGI Symbol;Acc:MGI:1197010]	-	gene	overlapping	0	0.0108331	0.01574	0.00490692	0.0583535	18.397	0.0107227	0.917526	0.99758	FALSE	non-DMR
oe = 0.95	1_59762786_59764213	1	59762786	59764213	+	Bmpr2	ENSMUSG00000067336	bone morphogenetic protein receptor, type II (serine/threonine kinase) [Source:MGI Symbol;Acc:MGI:1095407]	+	gene	overlapping	0	0.00652833	0.0125292	0.0060009	0.891012	20.1818	0.890365	0.345378	0.976179	FALSE	non-DMR
oe = 0.93	1_59912549_59913890	1	59912549	59913890	+	Fam117b	ENSMUSG00000041040	family with sequence similarity 117, member B [Source:MGI Symbol;Acc:MGI:1920000]	+	gene	overlapping	0	0.0116423	0.0217738	0.0101315	0.633411	20.748	0.697676	0.403566	0.976179	FALSE	non-DMR
oe = 0.91	1_60042647_60043499	1	60042647	60043499	+	Ica1l	ENSMUSG00000026018	islet cell autoantigen 1-like [Source:MGI Symbol;Acc:MGI:1917625]	-	gene	overlapping	0	0.0365943	0.00933138	-0.0272629	-1.31581	19.8561	1.89337	0.168822	0.953094	FALSE	non-DMR
oe = 0.97	1_60098157_60098777	1	60098157	60098777	+	Wdr12	ENSMUSG00000026019	WD repeat domain 12 [Source:MGI Symbol;Acc:MGI:1927241]	-	gene	overlapping	0	0.00544576	0.00712166	0.0016759	0.50828	18.6922	0.240266	0.624014	0.989928	FALSE	non-DMR
oe = 0.89	1_60180215_60180985	1	60180215	60180985	+	Nbeal1	ENSMUSG00000073664	neurobeachin like 1 [Source:MGI Symbol;Acc:MGI:2444343]	+	gene	overlapping	0	0.00869874	0.0159397	0.00724095	0.513337	19.5091	0.285101	0.593377	0.988098	FALSE	non-DMR
oe = 0.91	1_60320120_60320560	1	60320120	60320560	+	Nbeal1	ENSMUSG00000073664	neurobeachin like 1 [Source:MGI Symbol;Acc:MGI:2444343]	+	gene	overlapping	0	0.787698	0.5	-0.287698	NA	NA	NA	NA	NA	NA	non-DMR
oe = 0.98	1_60343256_60343657	1	60343256	60343657	+	Cyp20a1	ENSMUSG00000049439	cytochrome P450, family 20, subfamily a, polypeptide 1 [Source:MGI Symbol;Acc:MGI:1925201]	+	gene	overlapping	0	0.00640184	0.00765141	0.00124957	0.276149	19.4031	0.0481009	0.826401	0.996346	FALSE	non-DMR
oe = 0.96	1_60409279_60410251	1	60409279	60410251	+	Abi2	ENSMUSG00000026782	abl-interactor 2 [Source:MGI Symbol;Acc:MGI:106913]	+	gene	overlapping	0	0.0125648	0.0202336	0.0076688	0.800485	19.4989	0.664982	0.414807	0.976179	FALSE	non-DMR
oe = 0.85	1_60566183_60567260	1	60566183	60567260	+	Raph1	ENSMUSG00000026014	Ras association (RalGDS/AF-6) and pleckstrin homology domains 1 [Source:MGI Symbol;Acc:MGI:1924550]	-	gene	overlapping	0	0.0185124	0.0132818	-0.00523061	-0.344683	20.2136	0.131424	0.71696	0.992327	FALSE	non-DMR
oe = 0.66	1_61497967_61499557	1	61497967	61499557	+	null	NA	NA	NA	NA	Not found	0	0.0766328	0.210655	0.134023	1.6907	18.0539	2.83635	0.0921532	0.873104	FALSE	non-DMR
oe = 0.74	1_61514243_61515172	1	61514243	61515172	+	null	NA	NA	NA	NA	Not found	0	0.0233582	0.0810743	0.0577161	1.11608	18.1308	0.932005	0.334342	0.976179	FALSE	non-DMR
oe = 0.84	1_61586430_61587294	1	61586430	61587294	+	null	NA	NA	NA	NA	Not found	0	0.365849	0.27416	-0.0916883	-0.647969	16.7484	0.311714	0.57663	0.985074	FALSE	non-DMR
oe = 0.86	1_61638737_61639406	1	61638737	61639406	+	Pard3b	ENSMUSG00000052062	par-3 family cell polarity regulator beta [Source:MGI Symbol;Acc:MGI:1919301]	+	gene	overlapping	0	0.051802	0.0529751	0.00117312	-0.552335	19.4724	0.235886	0.627194	0.989928	FALSE	non-DMR
oe = 0.97	1_61670744_61671184	1	61670744	61671184	+	Pard3b	ENSMUSG00000052062	par-3 family cell polarity regulator beta [Source:MGI Symbol;Acc:MGI:1919301]	+	gene	overlapping	0	0.25	0.55	0.3	NA	NA	NA	NA	NA	NA	non-DMR
oe = 0.76	1_62702839_62703748	1	62702839	62703748	+	Nrp2	ENSMUSG00000025969	neuropilin 2 [Source:MGI Symbol;Acc:MGI:1100492]	+	gene	overlapping	0	0.00802265	0.00581568	-0.00220697	-0.575769	19.6749	0.310922	0.577115	0.985074	FALSE	non-DMR
oe = 0.70	1_62705851_62707032	1	62705851	62707032	+	Nrp2	ENSMUSG00000025969	neuropilin 2 [Source:MGI Symbol;Acc:MGI:1100492]	+	gene	overlapping	0	0.0144773	0.00683664	-0.00764069	-0.677866	19.4561	0.441314	0.506489	0.97997	FALSE	non-DMR
oe = 0.94	1_63113486_63114349	1	63113486	63114349	+	Ino80d	ENSMUSG00000040865	INO80 complex subunit D [Source:MGI Symbol;Acc:MGI:3027003]	-	gene	overlapping	0	0.0166583	0.014304	-0.00235429	0.0272399	19.0691	0.000680961	0.979181	0.999085	FALSE	non-DMR
oe = 1.08	1_63176548_63177427	1	63176548	63177427	+	Ndufs1	ENSMUSG00000025968	NADH dehydrogenase (ubiquinone) Fe-S protein 1 [Source:MGI Symbol;Acc:MGI:2443241]	-	gene	overlapping	0	0.00724915	0.0244266	0.0171775	1.84298	19.2722	3.11166	0.0777338	0.856356	FALSE	non-DMR
oe = 0.97	1_63273064_63273913	1	63273064	63273913	+	Gm11608	ENSMUSG00000087561	predicted gene 11608 [Source:MGI Symbol;Acc:MGI:3651337]	-	gene	overlapping	0	0.00876326	0.0436044	0.0348412	1.61141	20.2668	2.44472	0.117921	0.904795	FALSE	non-DMR
oe = 0.89	1_63309158_63309711	1	63309158	63309711	+	Zdbf2	ENSMUSG00000027520	zinc finger, DBF-type containing 2 [Source:MGI Symbol;Acc:MGI:1921134]	+	gene	overlapping	0	0.128973	0.220918	0.0919448	0.698707	18.6439	0.348925	0.554722	0.984411	FALSE	non-DMR
oe = 0.79	1_63445716_63446529	1	63445716	63446529	+	Adam23	ENSMUSG00000025964	a disintegrin and metallopeptidase domain 23 [Source:MGI Symbol;Acc:MGI:1345162]	+	gene	overlapping	0	0.134881	0.0638574	-0.0710232	-0.983456	19.7609	1.13953	0.285752	0.976179	FALSE	non-DMR
oe = 0.69	1_63803800_63804334	1	63803800	63804334	+	null	NA	NA	NA	NA	Not found	0	0.35	NA	NA	NA	NA	NA	NA	NA	NA	non-DMR
oe = 0.69	1_63886277_63887194	1	63886277	63887194	+	null	NA	NA	NA	NA	Not found	0	0.433333	0	-0.433333	NA	NA	NA	NA	NA	NA	non-DMR
oe = 0.78	1_64121602_64122394	1	64121602	64122394	+	Klf7	ENSMUSG00000025959	Kruppel-like factor 7 (ubiquitous) [Source:MGI Symbol;Acc:MGI:1935151]	-	gene	overlapping	0	0.00804121	0.00753562	-0.000505584	-0.548904	19.3365	0.229276	0.632061	0.989928	FALSE	non-DMR
oe = 0.94	1_64184850_64185277	1	64184850	64185277	+	Gm28981	ENSMUSG00000101895	predicted gene 28981 [Source:MGI Symbol;Acc:MGI:5579687]	-	gene	upstream	714	0.742961	0.922308	0.179347	1.57324	17.0125	1.18681	0.275975	0.975334	FALSE	non-DMR
oe = 0.69	1_64384123_64384614	1	64384123	64384614	+	null	NA	NA	NA	NA	Not found	0	0.871212	0.829415	-0.0417973	0.0614113	16.176	0.0157844	0.90002	0.996346	FALSE	non-DMR
oe = 0.88	1_64532368_64533738	1	64532368	64533738	+	Creb1	ENSMUSG00000025958	cAMP responsive element binding protein 1 [Source:MGI Symbol;Acc:MGI:88494]	+	gene	overlapping	0	0.00577258	0.0147237	0.00895107	1.56939	20.458	2.07373	0.149854	0.940649	FALSE	non-DMR
oe = 0.89	1_64616946_64617792	1	64616946	64617792	+	Mettl21a	ENSMUSG00000025956	methyltransferase like 21A [Source:MGI Symbol;Acc:MGI:1914349]	-	gene	overlapping	0	0.00910713	0.00961354	0.000506408	0.0556835	19.851	0.00239657	0.960955	0.998586	FALSE	non-DMR
oe = 0.92	1_64690535_64691585	1	64690535	64691585	+	2810408I11Rik	ENSMUSG00000087213	RIKEN cDNA 2810408I11 gene [Source:MGI Symbol;Acc:MGI:1917191]	-	gene	overlapping	0	0.00950179	0.0090904	-0.000411388	-0.153608	20.5399	0.0353186	0.85093	0.996346	FALSE	non-DMR
oe = 0.71	1_64734848_64737979	1	64734848	64737979	+	Fzd5	ENSMUSG00000045005	frizzled class receptor 5 [Source:MGI Symbol;Acc:MGI:108571]	-	gene	overlapping	0	0.020991	0.0436034	0.0226124	0.976266	21.3077	1.08509	0.297563	0.976179	FALSE	non-DMR
oe = 0.94	1_64966934_64967378	1	64966934	64967378	+	null	NA	NA	NA	NA	Not found	0	0.841766	NA	NA	NA	NA	NA	NA	NA	NA	non-DMR
oe = 0.76	1_65178905_65179373	1	65178905	65179373	+	Idh1	ENSMUSG00000025950	isocitrate dehydrogenase 1 (NADP+), soluble [Source:MGI Symbol;Acc:MGI:96413]	-	gene	overlapping	0	0.0163162	0.0114379	-0.00487832	-0.0479406	18.2951	0.0119127	0.913087	0.99758	FALSE	non-DMR
oe = 0.84	1_65186380_65187053	1	65186380	65187053	+	Idh1	ENSMUSG00000025950	isocitrate dehydrogenase 1 (NADP+), soluble [Source:MGI Symbol;Acc:MGI:96413]	-	gene	overlapping	0	0.00238095	0.00657242	0.00419147	1.79013	18.7468	1.74592	0.186391	0.960632	FALSE	non-DMR
oe = 0.63	1_65979540_65980143	1	65979540	65980143	+	null	NA	NA	NA	NA	Not found	0	0.336455	0.506066	0.169611	1.03117	19.1247	2.50493	0.11349	0.896688	FALSE	non-DMR
oe = 0.78	1_66175117_66175645	1	66175117	66175645	+	Map2	ENSMUSG00000015222	microtubule-associated protein 2 [Source:MGI Symbol;Acc:MGI:97175]	+	gene	overlapping	0	0.0138889	0.00792613	-0.00596276	-0.2736	18.912	0.025895	0.872157	0.996346	FALSE	non-DMR
oe = 0.72	1_66277133_66277667	1	66277133	66277667	+	Map2	ENSMUSG00000015222	microtubule-associated protein 2 [Source:MGI Symbol;Acc:MGI:97175]	+	gene	overlapping	0	0.47619	0.62165	0.14546	1.15144	16.409	0.831655	0.361794	0.976179	FALSE	non-DMR
oe = 0.84	1_66468023_66468623	1	66468023	66468623	+	Unc80	ENSMUSG00000055567	unc-80, NALCN activator [Source:MGI Symbol;Acc:MGI:2652882]	+	gene	overlapping	0	0.0141408	0.0223455	0.00820472	0.681726	18.8176	0.448653	0.502975	0.97997	FALSE	non-DMR
oe = 0.88	1_66700753_66701351	1	66700753	66701351	+	Rpe	ENSMUSG00000026005	ribulose-5-phosphate-3-epimerase [Source:MGI Symbol;Acc:MGI:1913896]	+	gene	overlapping	0	0.0358761	0.0109111	-0.0249649	-0.557681	18.804	0.221647	0.637788	0.991428	FALSE	non-DMR
oe = 0.85	1_66816437_66817867	1	66816437	66817867	+	Kansl1l	ENSMUSG00000026004	KAT8 regulatory NSL complex subunit 1-like [Source:MGI Symbol;Acc:MGI:1915941]	-	gene	overlapping	0	0.0105884	0.00818631	-0.00240209	-0.312249	19.9793	0.11868	0.73047	0.992327	FALSE	non-DMR
oe = 0.90	1_66862840_66863486	1	66862840	66863486	+	Acadl	ENSMUSG00000026003	acyl-Coenzyme A dehydrogenase, long-chain [Source:MGI Symbol;Acc:MGI:87866]	-	gene	overlapping	0	0.0147054	0.00739672	-0.00730871	-0.886077	19.3111	0.735178	0.39121	0.976179	FALSE	non-DMR
oe = 0.86	1_67038521_67038937	1	67038521	67038937	+	Lancl1	ENSMUSG00000026000	LanC (bacterial lantibiotic synthetase component C)-like 1 [Source:MGI Symbol;Acc:MGI:1336997]	-	gene	overlapping	0	0.00537634	0.0177286	0.0123522	2.11591	18.5638	3.0856	0.0789883	0.858036	FALSE	non-DMR
oe = 0.62	1_68589113_68589633	1	68589113	68589633	+	Erbb4	ENSMUSG00000062209	erb-b2 receptor tyrosine kinase 4 [Source:MGI Symbol;Acc:MGI:104771]	-	gene	overlapping	0	0.224714	0.341744	0.11703	0.893736	18.0891	0.513134	0.473785	0.978363	FALSE	non-DMR
oe = 0.69	1_68624936_68625486	1	68624936	68625486	+	Erbb4	ENSMUSG00000062209	erb-b2 receptor tyrosine kinase 4 [Source:MGI Symbol;Acc:MGI:104771]	-	gene	overlapping	0	0.0703413	0.20562	0.135279	1.65126	17.6131	3.01407	0.0825448	0.865928	FALSE	non-DMR
oe = 0.83	1_69107035_69108107	1	69107035	69108107	+	Erbb4	ENSMUSG00000062209	erb-b2 receptor tyrosine kinase 4 [Source:MGI Symbol;Acc:MGI:104771]	-	gene	overlapping	0	0.0108457	0.0192249	0.00837919	0.786036	19.3849	0.731422	0.392423	0.976179	FALSE	non-DMR
oe = 0.66	1_69231444_69232328	1	69231444	69232328	+	null	NA	NA	NA	NA	Not found	0	0.1	0.0833333	-0.0166667	NA	NA	NA	NA	NA	FALSE	non-DMR
oe = 1.09	1_69687270_69687830	1	69687270	69687830	+	Ikzf2	ENSMUSG00000025997	IKAROS family zinc finger 2 [Source:MGI Symbol;Acc:MGI:1342541]	-	gene	downstream	25	0.00615225	0.00558279	-0.000569461	0.198478	18.8325	0.0399873	0.841505	0.996346	FALSE	non-DMR
oe = 0.83	1_70634988_70635551	1	70634988	70635551	+	Spag16	ENSMUSG00000053153	sperm associated antigen 16 [Source:MGI Symbol;Acc:MGI:1913972]	+	gene	overlapping	0	0.191709	0.346353	0.154644	0.593193	17.421	0.271765	0.602151	0.988222	FALSE	non-DMR
oe = 0.88	1_70986217_70986865	1	70986217	70986865	+	null	NA	NA	NA	NA	Not found	0	0.17037	0.490196	0.319826	NA	NA	NA	NA	NA	NA	non-DMR
oe = 0.88	1_71085768_71086416	1	71085768	71086416	+	Bard1	ENSMUSG00000026196	BRCA1 associated RING domain 1 [Source:MGI Symbol;Acc:MGI:1328361]	-	gene	overlapping	0	0.657895	0.861111	0.203216	NA	NA	NA	NA	NA	NA	non-DMR
oe = 0.79	1_71102405_71103220	1	71102405	71103220	+	Bard1	ENSMUSG00000026196	BRCA1 associated RING domain 1 [Source:MGI Symbol;Acc:MGI:1328361]	-	gene	overlapping	0	0.00615003	0.00574583	-0.000404205	0.42848	19.3829	0.102848	0.748438	0.995665	FALSE	non-DMR
oe = 0.77	1_71556949_71557367	1	71556949	71557367	+	Atic	ENSMUSG00000026192	5-aminoimidazole-4-carboxamide ribonucleotide formyltransferase/IMP cyclohydrolase [Source:MGI Symbol;Acc:MGI:1351352]	+	gene	overlapping	0	0.0152953	0.0172414	0.00194613	-0.215142	18.7453	0.0204782	0.886209	0.996346	FALSE	non-DMR
oe = 0.81	1_71652698_71653358	1	71652698	71653358	+	Fn1	ENSMUSG00000026193	fibronectin 1 [Source:MGI Symbol;Acc:MGI:95566]	-	gene	overlapping	0	0.0141448	0.0363823	0.0222375	1.17678	18.9726	1.20752	0.271824	0.974094	FALSE	non-DMR
oe = 0.95	1_72211750_72212422	1	72211750	72212422	+	Mreg	ENSMUSG00000039395	melanoregulin [Source:MGI Symbol;Acc:MGI:2151839]	-	gene	overlapping	0	0.0159698	0.00818565	-0.00778419	-0.856967	19.8901	0.771648	0.379708	0.976179	FALSE	non-DMR
oe = 0.81	1_72236404_72236956	1	72236404	72236956	+	D230017M19Rik	ENSMUSG00000097131	RIKEN cDNA D230017M19 gene [Source:MGI Symbol;Acc:MGI:2445071]	+	gene	overlapping	0	0.0157929	0.0159201	0.000127154	0.486819	18.5294	0.153424	0.695285	0.992327	FALSE	non-DMR
oe = 1.05	1_72243823_72244223	1	72243823	72244223	+	D230017M19Rik	ENSMUSG00000097131	RIKEN cDNA D230017M19 gene [Source:MGI Symbol;Acc:MGI:2445071]	+	gene	overlapping	0	0.0134918	0.00899621	-0.00449556	-0.619239	18.6938	0.273783	0.600805	0.988098	FALSE	non-DMR
oe = 0.88	1_72640794_72641380	1	72640794	72641380	+	Gm39662	ENSMUSG00000110712	predicted gene, 39662 [Source:MGI Symbol;Acc:MGI:5622547]	+	gene	overlapping	0	0.00262546	0.00347222	0.000846761	-0.0986943	18.7052	0.0110087	0.916437	0.99758	FALSE	non-DMR
oe = 0.90	1_72710862_72711718	1	72710862	72711718	+	Rpl37a	ENSMUSG00000046330	ribosomal protein L37a [Source:MGI Symbol;Acc:MGI:98068]	+	gene	overlapping	0	0.0066014	0.0193105	0.012709	1.49642	19.1392	1.60001	0.205902	0.966727	FALSE	non-DMR
oe = 0.70	1_72824307_72824937	1	72824307	72824937	+	Igfbp2	ENSMUSG00000039323	insulin-like growth factor binding protein 2 [Source:MGI Symbol;Acc:MGI:96437]	+	gene	overlapping	0	0.0115695	0.017314	0.00574449	0.364598	19.459	0.154605	0.694173	0.992327	FALSE	non-DMR
oe = 0.75	1_73323953_73324465	1	73323953	73324465	+	null	NA	NA	NA	NA	Not found	0	0.342968	0.744167	0.401199	2.30688	17.0177	3.87289	0.0490721	0.799701	FALSE	non-DMR
oe = 0.70	1_74068493_74068975	1	74068493	74068975	+	Tns1	ENSMUSG00000055322	tensin 1 [Source:MGI Symbol;Acc:MGI:104552]	-	gene	overlapping	0	0.0105854	0.0358804	0.025295	1.34231	17.837	1.56746	0.210576	0.966727	FALSE	non-DMR
oe = 0.67	1_74098214_74098786	1	74098214	74098786	+	Tns1	ENSMUSG00000055322	tensin 1 [Source:MGI Symbol;Acc:MGI:104552]	-	gene	overlapping	0	0.0890095	0.0560911	-0.0329184	-0.132324	18.4522	0.0216198	0.883103	0.996346	FALSE	non-DMR
oe = 0.91	1_74124245_74124923	1	74124245	74124923	+	Tns1	ENSMUSG00000055322	tensin 1 [Source:MGI Symbol;Acc:MGI:104552]	-	gene	overlapping	0	0.00722629	0.0459021	0.0386758	2.56585	18.8634	6.34342	0.0117818	0.635255	FALSE	non-DMR
oe = 0.88	1_74236279_74237193	1	74236279	74237193	+	Arpc2	ENSMUSG00000006304	actin related protein 2/3 complex, subunit 2 [Source:MGI Symbol;Acc:MGI:1923959]	+	gene	overlapping	0	0.0134645	0.0252253	0.0117607	0.812991	19.1783	0.606152	0.43624	0.978363	FALSE	non-DMR
oe = 0.95	1_74284464_74285135	1	74284464	74285135	+	Aamp	ENSMUSG00000006299	angio-associated migratory protein [Source:MGI Symbol;Acc:MGI:107809]	-	gene	overlapping	0	0.00842637	0.0101548	0.00172842	-0.0364812	19.1689	0.00120271	0.972335	0.998878	FALSE	non-DMR
oe = 0.89	1_74303867_74304355	1	74303867	74304355	+	Pnkd	ENSMUSG00000026179	paroxysmal nonkinesiogenic dyskinesia [Source:MGI Symbol;Acc:MGI:1930773]	+	gene	overlapping	0	0.0104386	0.00107296	-0.00936566	-1.93413	19.3218	2.52295	0.1122	0.895169	FALSE	non-DMR
oe = 0.87	1_74391333_74392430	1	74391333	74392430	+	Ctdsp1	ENSMUSG00000026176	CTD (carboxy-terminal domain, RNA polymerase II, polypeptide A) small phosphatase 1 [Source:MGI Symbol;Acc:MGI:2654470]	+	gene	overlapping	0	0.0286356	0.0159259	-0.0127096	-0.851308	20.1911	0.92435	0.336335	0.976179	FALSE	non-DMR
oe = 0.83	1_74505462_74506819	1	74505462	74506819	+	Usp37	ENSMUSG00000033364	ubiquitin specific peptidase 37 [Source:MGI Symbol;Acc:MGI:2442483]	-	gene	overlapping	0	0.00622777	0.0451722	0.0389445	2.26069	20.0996	6.12965	0.0132933	0.635255	FALSE	non-DMR
oe = 0.79	1_74587634_74588472	1	74587634	74588472	+	Zfp142	ENSMUSG00000026135	zinc finger protein 142 [Source:MGI Symbol;Acc:MGI:1924514]	-	gene	overlapping	0	0.00569257	0.0114529	0.00576032	0.889898	19.1488	0.597888	0.439385	0.978363	FALSE	non-DMR
oe = 0.97	1_74661673_74662164	1	74661673	74662164	+	Ttll4	ENSMUSG00000033257	tubulin tyrosine ligase-like family, member 4 [Source:MGI Symbol;Acc:MGI:1914784]	+	gene	overlapping	0	0.00474514	0.00458611	-0.000159032	0.199015	19.1476	0.0408881	0.839754	0.996346	FALSE	non-DMR
oe = 0.82	1_74771687_74772209	1	74771687	74772209	+	Wnt6	ENSMUSG00000033227	wingless-type MMTV integration site family, member 6 [Source:MGI Symbol;Acc:MGI:98960]	+	gene	overlapping	0	0.0949312	0.0210556	-0.0738756	-0.225454	18.4772	0.017503	0.894748	0.996346	FALSE	non-DMR
oe = 0.78	1_74784036_74784616	1	74784036	74784616	+	Wnt6	ENSMUSG00000033227	wingless-type MMTV integration site family, member 6 [Source:MGI Symbol;Acc:MGI:98960]	+	gene	overlapping	0	0.00770673	0.022066	0.0143593	1.09104	19.5781	1.15068	0.283406	0.976179	FALSE	non-DMR
oe = 0.66	1_74791734_74792242	1	74791734	74792242	+	Wnt10a	ENSMUSG00000026167	wingless-type MMTV integration site family, member 10A [Source:MGI Symbol;Acc:MGI:108071]	+	gene	overlapping	0	0.0179796	0.0567177	0.0387381	0.666227	18.5904	0.229813	0.631663	0.989928	FALSE	non-DMR
oe = 0.67	1_74803205_74803609	1	74803205	74803609	+	Wnt10a	ENSMUSG00000026167	wingless-type MMTV integration site family, member 10A [Source:MGI Symbol;Acc:MGI:108071]	+	gene	overlapping	0	0.0124724	0.0141474	0.00167498	0.475113	18.837	0.164427	0.685113	0.992327	FALSE	non-DMR
oe = 0.79	1_74854860_74856469	1	74854860	74856469	+	Gm16582	ENSMUSG00000089964	predicted gene 16582 [Source:MGI Symbol;Acc:MGI:4415002]	+	gene	overlapping	0	0.0274454	0.0108067	-0.0166387	-1.39761	20.7453	2.42421	0.119473	0.906848	FALSE	non-DMR
oe = 0.79	1_74881948_74882612	1	74881948	74882612	+	Fev	ENSMUSG00000055197	FEV (ETS oncogene family) [Source:MGI Symbol;Acc:MGI:2449712]	-	gene	overlapping	0	0.022012	0.0135102	-0.0085018	-0.655807	19.5567	0.441164	0.506561	0.97997	FALSE	non-DMR
oe = 0.71	1_74884302_74885613	1	74884302	74885613	+	Fev	ENSMUSG00000055197	FEV (ETS oncogene family) [Source:MGI Symbol;Acc:MGI:2449712]	-	gene	overlapping	0	0.0386258	0.0263142	-0.0123116	0.0316657	19.6607	0.00248376	0.960252	0.998586	FALSE	non-DMR
oe = 0.79	1_74892726_74893136	1	74892726	74893136	+	Cryba2	ENSMUSG00000006546	crystallin, beta A2 [Source:MGI Symbol;Acc:MGI:104336]	-	gene	overlapping	0	0.0171711	0.0312414	0.0140703	1.01148	18.0816	0.68407	0.408189	0.976179	FALSE	non-DMR
oe = 0.84	1_74900556_74900984	1	74900556	74900984	+	Mir375	ENSMUSG00000065616	microRNA 375 [Source:MGI Symbol;Acc:MGI:3619376]	-	gene	overlapping	0	0.118866	0.0588363	-0.0600299	-0.191769	19.0398	0.0347273	0.852168	0.996346	FALSE	non-DMR
oe = 0.75	1_74950632_74952093	1	74950632	74952093	+	Ihh	ENSMUSG00000006538	Indian hedgehog [Source:MGI Symbol;Acc:MGI:96533]	-	gene	overlapping	0	0.0107593	0.0122552	0.00149596	0.156383	20.6637	0.0359849	0.849547	0.996346	FALSE	non-DMR
oe = 0.93	1_75124740_75125149	1	75124740	75125149	+	Nhej1	ENSMUSG00000026162	nonhomologous end-joining factor 1 [Source:MGI Symbol;Acc:MGI:1922820]	-	gene	overlapping	0	0.00794101	0.017322	0.00938102	0.987203	17.875	0.613959	0.433301	0.977443	FALSE	non-DMR
oe = 0.82	1_75141433_75143190	1	75141433	75143190	+	Cnppd1	ENSMUSG00000033159	cyclin Pas1/PHO80 domain containing 1 [Source:MGI Symbol;Acc:MGI:1916421]	-	gene	overlapping	0	0.00731685	0.0115791	0.00426226	0.883111	20.3547	0.958101	0.327666	0.976179	FALSE	non-DMR
oe = 0.88	1_75219213_75219982	1	75219213	75219982	+	Tuba4a	ENSMUSG00000026202	tubulin, alpha 4A [Source:MGI Symbol;Acc:MGI:1095410]	-	gene	overlapping	0	0.01657	0.0372105	0.0206404	1.09305	19.2311	1.63535	0.200964	0.964231	FALSE	non-DMR
oe = 0.80	1_75236329_75236960	1	75236329	75236960	+	Dnajb2	ENSMUSG00000026203	DnaJ heat shock protein family (Hsp40) member B2 [Source:MGI Symbol;Acc:MGI:1928739]	+	gene	overlapping	0	0.018023	0.0303084	0.0122854	0.598034	18.544	0.363565	0.546533	0.984163	FALSE	non-DMR
oe = 0.71	1_75263923_75264333	1	75263923	75264333	+	Ptprn	ENSMUSG00000026204	protein tyrosine phosphatase, receptor type, N [Source:MGI Symbol;Acc:MGI:102765]	-	gene	overlapping	0	0.0127789	0	-0.0127789	-3.32958	17.8517	3.61662	0.0572049	0.812895	FALSE	non-DMR
oe = 0.88	1_75317106_75318069	1	75317106	75318069	+	Dnpep	ENSMUSG00000026209	aspartyl aminopeptidase [Source:MGI Symbol;Acc:MGI:1278328]	-	gene	overlapping	0	0.0140319	0.018482	0.00445004	0.316797	19.2368	0.0954286	0.757386	0.996305	FALSE	non-DMR
oe = 0.89	1_75360356_75360970	1	75360356	75360970	+	Des	ENSMUSG00000026208	desmin [Source:MGI Symbol;Acc:MGI:94885]	+	gene	overlapping	0	0.0296685	0.0700811	0.0404127	0.253813	19.5603	0.0368551	0.84776	0.996346	FALSE	non-DMR
oe = 0.64	1_75375226_75375786	1	75375226	75375786	+	Speg	ENSMUSG00000026207	SPEG complex locus [Source:MGI Symbol;Acc:MGI:109282]	+	gene	overlapping	0	0.0411918	0	-0.0411918	-3.10722	18.5992	4.31998	0.0376674	0.767022	FALSE	non-DMR
oe = 0.77	1_75381925_75382387	1	75381925	75382387	+	Speg	ENSMUSG00000026207	SPEG complex locus [Source:MGI Symbol;Acc:MGI:109282]	+	gene	overlapping	0	0.00974026	0.00794118	-0.00179908	-0.242673	18.4734	0.035677	0.850184	0.996346	FALSE	non-DMR
oe = 0.77	1_75387986_75389104	1	75387986	75389104	+	Speg	ENSMUSG00000026207	SPEG complex locus [Source:MGI Symbol;Acc:MGI:109282]	+	gene	overlapping	0	0.00893839	0.0143203	0.00538189	0.528303	20.364	0.241312	0.62326	0.989928	FALSE	non-DMR
oe = 0.67	1_75421989_75423440	1	75421989	75423440	+	Speg	ENSMUSG00000026207	SPEG complex locus [Source:MGI Symbol;Acc:MGI:109282]	+	gene	overlapping	0	0.0502975	0.0167037	-0.0335938	-0.973818	20.4076	0.899657	0.342874	0.976179	FALSE	non-DMR
oe = 0.82	1_75478670_75479786	1	75478670	75479786	+	Chpf	ENSMUSG00000032997	chondroitin polymerizing factor [Source:MGI Symbol;Acc:MGI:106576]	-	gene	overlapping	0	0.00997221	0.0144112	0.00443899	0.227212	19.9993	0.0419382	0.837738	0.996346	FALSE	non-DMR
oe = 1.00	1_75487637_75488078	1	75487637	75488078	+	Obsl1	ENSMUSG00000026211	obscurin-like 1 [Source:MGI Symbol;Acc:MGI:2138628]	-	gene	overlapping	0	0.0108682	0.018676	0.00780778	0.658464	18.8807	0.323545	0.569485	0.984831	FALSE	non-DMR
oe = 0.86	1_75505202_75506384	1	75505202	75506384	+	Obsl1	ENSMUSG00000026211	obscurin-like 1 [Source:MGI Symbol;Acc:MGI:2138628]	-	gene	overlapping	0	0.0676231	0.0391435	-0.0284797	-0.467009	20.5485	0.167956	0.681935	0.992327	FALSE	non-DMR
oe = 0.90	1_75521432_75521985	1	75521432	75521985	+	Stk11ip	ENSMUSG00000026213	serine/threonine kinase 11 interacting protein [Source:MGI Symbol;Acc:MGI:1918978]	+	gene	overlapping	0	0.00595238	0.00521283	-0.000739546	-0.134958	18.5054	0.00271621	0.958435	0.998586	FALSE	non-DMR
oe = 0.84	1_75546265_75546756	1	75546265	75546756	+	Slc4a3	ENSMUSG00000006576	solute carrier family 4 (anion exchanger), member 3 [Source:MGI Symbol;Acc:MGI:109350]	+	gene	overlapping	0	0.00647249	0.00967466	0.00320217	-0.318574	18.4695	0.0200905	0.887285	0.996346	FALSE	non-DMR
oe = 0.63	1_75713998_75715376	1	75713998	75715376	+	null	NA	NA	NA	NA	Not found	0	0.15766	0.568182	0.410522	3.43498	16.8634	3.27325	0.0704181	0.83446	FALSE	non-DMR
oe = 0.80	1_77514350_77515453	1	77514350	77515453	+	Epha4	ENSMUSG00000026235	Eph receptor A4 [Source:MGI Symbol;Acc:MGI:98277]	-	gene	overlapping	0	0.018197	0.0292343	0.0110373	0.742351	19.6633	0.567494	0.451257	0.978363	FALSE	non-DMR
oe = 0.83	1_78196632_78197287	1	78196632	78197287	+	Pax3	ENSMUSG00000004872	paired box 3 [Source:MGI Symbol;Acc:MGI:97487]	-	gene	overlapping	0	0.0153748	0.0078125	-0.00756229	-0.811458	19.115	0.553385	0.456938	0.978363	FALSE	non-DMR
oe = 0.80	1_78216545_78217797	1	78216545	78217797	+	null	NA	NA	NA	NA	Not found	0	0.0443231	0.023073	-0.0212501	-0.0964551	20.3223	0.0065108	0.935689	0.997674	FALSE	non-DMR
oe = 0.86	1_78310064_78310738	1	78310064	78310738	+	Sgpp2	ENSMUSG00000032908	sphingosine-1-phosphate phosphotase 2 [Source:MGI Symbol;Acc:MGI:3589109]	+	gene	overlapping	0	0.0245824	0.144373	0.11979	1.65543	19.2289	1.8865	0.169598	0.953094	FALSE	non-DMR
oe = 0.86	1_78488484_78488916	1	78488484	78488916	+	Farsb	ENSMUSG00000026245	phenylalanyl-tRNA synthetase, beta subunit [Source:MGI Symbol;Acc:MGI:1346035]	-	gene	overlapping	0	0.00916947	0.0278699	0.0187004	1.40442	18.6955	1.53471	0.215408	0.966727	FALSE	non-DMR
oe = 0.92	1_78657623_78658549	1	78657623	78658549	+	Acsl3	ENSMUSG00000032883	acyl-CoA synthetase long-chain family member 3 [Source:MGI Symbol;Acc:MGI:1921455]	+	gene	overlapping	0	0.0138093	0.0161525	0.00234317	0.33669	20.1266	0.130842	0.71756	0.992327	FALSE	non-DMR
oe = 1.02	1_79761252_79761833	1	79761252	79761833	+	Wdfy1	ENSMUSG00000073643	WD repeat and FYVE domain containing 1 [Source:MGI Symbol;Acc:MGI:1916618]	-	gene	overlapping	0	0.0380889	0.0160371	-0.0220517	-0.837903	19.259	0.681019	0.409236	0.976179	FALSE	non-DMR
oe = 0.71	1_79775984_79776386	1	79775984	79776386	+	Wdfy1	ENSMUSG00000073643	WD repeat and FYVE domain containing 1 [Source:MGI Symbol;Acc:MGI:1916618]	-	gene	overlapping	0	0.00833688	0.00454545	-0.00379143	-0.158976	18.4051	0.0316855	0.85872	0.996346	FALSE	non-DMR
oe = 1.03	1_79858194_79859006	1	79858194	79859006	+	Serpine2	ENSMUSG00000026249	serine (or cysteine) peptidase inhibitor, clade E, member 2 [Source:MGI Symbol;Acc:MGI:101780]	-	gene	overlapping	0	0.0139192	0.00845941	-0.0054598	-0.777717	19.1368	0.591626	0.441791	0.978363	FALSE	non-DMR
oe = 0.91	1_79937089_79937535	1	79937089	79937535	+	null	NA	NA	NA	NA	Not found	0	0.591429	0.6759	0.084471	1.18099	16.2038	0.795865	0.372333	0.976179	FALSE	non-DMR
oe = 1.00	1_80339858_80341091	1	80339858	80341091	+	Cul3	ENSMUSG00000004364	cullin 3 [Source:MGI Symbol;Acc:MGI:1347360]	-	gene	overlapping	0	0.0139379	0.00730627	-0.00663161	-0.920596	20.0164	0.779542	0.377281	0.976179	FALSE	non-DMR
oe = 0.82	1_80758072_80758785	1	80758072	80758785	+	Dock10	ENSMUSG00000038608	dedicator of cytokinesis 10 [Source:MGI Symbol;Acc:MGI:2146320]	-	gene	overlapping	0	0.0053582	0.0308589	0.0255007	1.35001	19.3069	1.42709	0.23224	0.96976	FALSE	non-DMR
oe = 0.62	1_81419744_81420650	1	81419744	81420650	+	null	NA	NA	NA	NA	Not found	0	0.172703	0.121483	-0.0512196	-1.10489	17.4484	0.978895	0.322472	0.976179	FALSE	non-DMR
oe = 0.70	1_82290196_82291822	1	82290196	82291822	+	Irs1	ENSMUSG00000055980	insulin receptor substrate 1 [Source:MGI Symbol;Acc:MGI:99454]	-	gene	overlapping	0	0.00849123	0.0129276	0.00443635	0.713536	20.0398	0.54901	0.458722	0.978363	FALSE	non-DMR
oe = 0.98	1_82316446_82316916	1	82316446	82316916	+	Rhbdd1	ENSMUSG00000026142	rhomboid domain containing 1 [Source:MGI Symbol;Acc:MGI:1924117]	+	gene	overlapping	0	0.0182328	0.00938001	-0.0088528	-0.533288	18.5458	0.211794	0.645365	0.991919	FALSE	non-DMR
oe = 0.84	1_82839329_82840320	1	82839329	82840320	+	Gm22396	ENSMUSG00000093782	predicted gene, 22396 [Source:MGI Symbol;Acc:MGI:5452173]	+	gene	overlapping	0	0.00652314	0.0150023	0.0084792	0.969259	19.4279	0.940642	0.332113	0.976179	FALSE	non-DMR
oe = 0.83	1_84263523_84264587	1	84263523	84264587	+	Pid1	ENSMUSG00000045658	phosphotyrosine interaction domain containing 1 [Source:MGI Symbol;Acc:MGI:2138391]	-	gene	overlapping	0	0.819887	0.723471	-0.0964166	-0.580868	17.2356	0.332621	0.56412	0.984831	FALSE	non-DMR
oe = 0.75	1_84284317_84284740	1	84284317	84284740	+	Pid1	ENSMUSG00000045658	phosphotyrosine interaction domain containing 1 [Source:MGI Symbol;Acc:MGI:2138391]	-	gene	overlapping	0	0.360028	0.245469	-0.114559	-0.887026	18.5656	0.571229	0.449771	0.978363	FALSE	non-DMR
oe = 0.68	1_84695499_84696311	1	84695499	84696311	+	Dner	ENSMUSG00000036766	delta/notch-like EGF repeat containing [Source:MGI Symbol;Acc:MGI:2152889]	-	gene	overlapping	0	0.0039935	0.0274558	0.0234623	2.55574	19.6832	6.61912	0.010089	0.635255	FALSE	non-DMR
oe = 0.89	1_84700606_84701054	1	84700606	84701054	+	null	NA	NA	NA	NA	Not found	0	0.166667	0.0694444	-0.0972222	0.567552	16.3015	0.106944	0.743651	0.994478	FALSE	non-DMR
oe = 0.87	1_84838455_84840300	1	84838455	84840300	+	Trip12	ENSMUSG00000026219	thyroid hormone receptor interactor 12 [Source:MGI Symbol;Acc:MGI:1309481]	-	gene	overlapping	0	0.0120691	0.0327912	0.0207221	0.59992	20.1052	0.317489	0.573121	0.985074	FALSE	non-DMR
oe = 0.81	1_84934573_84935054	1	84934573	84935054	+	Slc16a14	ENSMUSG00000026220	solute carrier family 16 (monocarboxylic acid transporters), member 14 [Source:MGI Symbol;Acc:MGI:1919031]	-	gene	overlapping	0	0.00758064	0.0234994	0.0159188	1.92514	19.1818	3.46014	0.062865	0.818824	FALSE	non-DMR
oe = 0.69	1_85057367_85057876	1	85057367	85057876	+	C130026I21Rik	ENSMUSG00000052477	RIKEN cDNA C130026I21 gene [Source:MGI Symbol;Acc:MGI:3612702]	-	gene	overlapping	0	0.459476	0.47557	0.0160936	0.100125	18.9712	0.0255032	0.87312	0.996346	FALSE	non-DMR
oe = 1.79	1_85144505_85144987	1	85144505	85144987	+	C130026I21Rik	ENSMUSG00000052477	RIKEN cDNA C130026I21 gene [Source:MGI Symbol;Acc:MGI:3612702]	-	gene	overlapping	0	0.805555	0.894315	0.0887597	1.17279	17.2623	1.42484	0.232608	0.96976	FALSE	non-DMR
oe = 1.91	1_85475823_85476305	1	85475823	85476305	+	null	NA	NA	NA	NA	Not found	0	0.837963	0.823653	-0.01431	-0.201086	18.7687	0.0808519	0.776146	0.996346	FALSE	non-DMR
oe = 0.97	1_85793328_85794491	1	85793328	85794491	+	Cab39	ENSMUSG00000036707	calcium binding protein 39 [Source:MGI Symbol;Acc:MGI:107438]	+	gene	overlapping	0	0.00688683	0.0110761	0.00418932	0.605728	20.4026	0.479125	0.488819	0.97997	FALSE	non-DMR
oe = 0.81	1_85894475_85894906	1	85894475	85894906	+	Itm2c	ENSMUSG00000026223	integral membrane protein 2C [Source:MGI Symbol;Acc:MGI:1927594]	+	gene	overlapping	0	0.0113553	0.023369	0.0120136	1.05194	18.2821	1.04303	0.307119	0.976179	FALSE	non-DMR
oe = 0.74	1_86018290_86018836	1	86018290	86018836	+	Spata3	ENSMUSG00000026226	spermatogenesis associated 3 [Source:MGI Symbol;Acc:MGI:1917310]	+	gene	overlapping	0	0.00997768	0.00761353	-0.00236415	-0.659731	19.0779	0.329327	0.566055	0.984831	FALSE	non-DMR
oe = 0.84	1_86045857_86046583	1	86045857	86046583	+	2810459M11Rik	ENSMUSG00000026227	RIKEN cDNA 2810459M11 gene [Source:MGI Symbol;Acc:MGI:1920042]	+	gene	overlapping	0	0.00814734	0.0151166	0.00696927	0.846575	20.2568	0.947938	0.330245	0.976179	FALSE	non-DMR
oe = 0.78	1_86064459_86065168	1	86064459	86065168	+	Psmd1	ENSMUSG00000026229	proteasome (prosome, macropain) 26S subunit, non-ATPase, 1 [Source:MGI Symbol;Acc:MGI:1917497]	+	gene	overlapping	0	0.00171821	0.0104167	0.00869845	1.71393	18.8399	1.52954	0.216182	0.966727	FALSE	non-DMR
oe = 0.83	1_86154609_86155041	1	86154609	86155041	+	Gm21972	ENSMUSG00000094638	predicted gene 21972 [Source:MGI Symbol;Acc:MGI:5439441]	+	gene	overlapping	0	0.00520833	0.00639043	0.00118209	1.09534	18.2623	0.48672	0.485394	0.97997	FALSE	non-DMR
oe = 0.85	1_86303141_86303984	1	86303141	86303984	+	B3gnt7	ENSMUSG00000079445	UDP-GlcNAc:betaGal beta-1,3-N- acetylglucosaminyltransferase 7 [Source:MGI Symbol;Acc:MGI:2384394]	+	gene	overlapping	0	0.0753062	0.317153	0.241847	2.78424	19.3228	3.16364	0.0752952	0.856077	FALSE	non-DMR
oe = 0.96	1_86358612_86360007	1	86358612	86360007	+	Ncl	ENSMUSG00000026234	nucleolin [Source:MGI Symbol;Acc:MGI:97286]	-	gene	overlapping	0	0.00629865	0.00547011	-0.000828537	0.0319619	20.2328	6.71448e-05	0.993462	0.999085	FALSE	non-DMR
oe = 0.70	1_86434302_86434867	1	86434302	86434867	+	null	NA	NA	NA	NA	Not found	0	0.0146753	0.00878933	-0.00588596	-0.379527	18.4885	0.128627	0.71986	0.992327	FALSE	non-DMR
oe = 0.83	1_86441993_86443154	1	86441993	86443154	+	null	NA	NA	NA	NA	Not found	0	0.0489684	0.0501797	0.00121123	0.507485	19.8502	0.21611	0.64202	0.991919	FALSE	non-DMR
oe = 0.86	1_86487214_86488016	1	86487214	86488016	+	null	NA	NA	NA	NA	Not found	0	0.00926518	0.00477939	-0.00448578	0.248804	19.6174	0.0157759	0.900047	0.996346	FALSE	non-DMR
oe = 0.90	1_86503850_86504493	1	86503850	86504493	+	null	NA	NA	NA	NA	Not found	0	0.0496395	0.019452	-0.0301875	-0.00662264	19.213	2.80319e-05	0.995776	0.999422	FALSE	non-DMR
oe = 0.89	1_86524828_86528579	1	86524828	86528579	+	Ptma	ENSMUSG00000026238	prothymosin alpha [Source:MGI Symbol;Acc:MGI:97803]	+	gene	overlapping	0	0.01731	0.0167499	-0.000560085	NA	NA	NA	NA	NA	FALSE	non-DMR
oe = 0.76	1_86582145_86582638	1	86582145	86582638	+	Pde6d	ENSMUSG00000026239	phosphodiesterase 6D, cGMP-specific, rod, delta [Source:MGI Symbol;Acc:MGI:1270843]	-	gene	overlapping	0	0.00522799	0.0494893	0.0442613	2.24713	18.4753	2.3326	0.12669	0.913595	FALSE	non-DMR
oe = 0.77	1_86587038_86587467	1	86587038	86587467	+	Cops7b	ENSMUSG00000026240	COP9 signalosome subunit 7B [Source:MGI Symbol;Acc:MGI:1349388]	+	gene	overlapping	0	0.055978	0.0107962	-0.0451818	-0.768742	18.1853	0.299792	0.584013	0.985792	FALSE	non-DMR
oe = 0.69	1_86669613_86670874	1	86669613	86670874	+	Nppc	ENSMUSG00000026241	natriuretic peptide type C [Source:MGI Symbol;Acc:MGI:97369]	-	gene	overlapping	0	0.00783132	0.0159331	0.00810174	1.09611	19.9894	1.38092	0.239944	0.96976	FALSE	non-DMR
oe = 1.03	1_86703619_86704161	1	86703619	86704161	+	Dis3l2	ENSMUSG00000053333	DIS3 like 3'-5' exoribonuclease 2 [Source:MGI Symbol;Acc:MGI:2442555]	+	gene	overlapping	0	0.00617949	0.0198022	0.0136227	1.4863	19.2524	1.76011	0.184611	0.960363	FALSE	non-DMR
oe = 0.75	1_87153913_87156186	1	87153913	87156186	+	Ecel1	ENSMUSG00000026247	endothelin converting enzyme-like 1 [Source:MGI Symbol;Acc:MGI:1343461]	-	gene	overlapping	0	0.0131681	0.0123697	-0.000798378	-0.00142578	20.8587	0.000265128	0.987009	0.999085	FALSE	non-DMR
oe = 0.79	1_87186575_87187227	1	87186575	87187227	+	Prss56	ENSMUSG00000036480	protease, serine 56 [Source:MGI Symbol;Acc:MGI:1916703]	+	gene	overlapping	0	0.0115161	0.00865186	-0.00286422	-0.527865	18.9604	0.243438	0.621734	0.989928	FALSE	non-DMR
oe = 1.01	1_87213817_87214538	1	87213817	87214538	+	Eif4e2	ENSMUSG00000026254	eukaryotic translation initiation factor 4E member 2 [Source:MGI Symbol;Acc:MGI:1914440]	+	gene	overlapping	0	0.00867905	0.00654926	-0.00212979	-0.29568	19.5683	0.112988	0.736768	0.993089	FALSE	non-DMR
oe = 0.82	1_87264207_87264956	1	87264207	87264956	+	Efhd1	ENSMUSG00000026255	EF hand domain containing 1 [Source:MGI Symbol;Acc:MGI:1921607]	+	gene	overlapping	0	0.0255776	0.0108415	-0.0147361	-0.404247	19.4791	0.138881	0.709396	0.992327	FALSE	non-DMR
oe = 0.87	1_87326823_87327563	1	87326823	87327563	+	Gigyf2	ENSMUSG00000048000	GRB10 interacting GYF protein 2 [Source:MGI Symbol;Acc:MGI:2138584]	+	gene	overlapping	0	0.0159276	0.00553856	-0.010389	-1.20944	19.4239	1.42238	0.233012	0.96976	FALSE	non-DMR
oe = 0.69	1_87461180_87461671	1	87461180	87461671	+	null	NA	NA	NA	NA	Not found	0	0.818182	0.875	0.0568182	NA	NA	NA	NA	NA	FALSE	non-DMR
oe = 0.88	1_87509541_87510557	1	87509541	87510557	+	Ngef	ENSMUSG00000026259	neuronal guanine nucleotide exchange factor [Source:MGI Symbol;Acc:MGI:1858414]	-	gene	overlapping	0	0.146714	0.362563	0.215848	1.81125	19.5683	5.09734	0.0239625	0.714138	FALSE	non-DMR
oe = 1.00	1_87755867_87756662	1	87755867	87756662	+	Atg16l1	ENSMUSG00000026289	autophagy related 16-like 1 (S. cerevisiae) [Source:MGI Symbol;Acc:MGI:1924290]	+	gene	overlapping	0	0.00728213	0.016015	0.00873287	0.392356	19.2951	0.149123	0.699375	0.992327	FALSE	non-DMR
oe = 0.89	1_87853143_87853897	1	87853143	87853897	+	Dgkd	ENSMUSG00000070738	diacylglycerol kinase, delta [Source:MGI Symbol;Acc:MGI:2138334]	+	gene	overlapping	0	0.00877539	0.00277733	-0.00599806	-1.0662	19.2679	0.680739	0.409332	0.976179	FALSE	non-DMR
oe = 0.88	1_88034774_88035286	1	88034774	88035286	+	null	NA	NA	NA	NA	Not found	0	0.0175439	0	-0.0175439	-1.44061	16.176	0.999432	0.317448	0.976179	FALSE	non-DMR
oe = 0.95	1_88205330_88205799	1	88205330	88205799	+	Ugt1a10	ENSMUSG00000090165	UDP glycosyltransferase 1 family, polypeptide A10 [Source:MGI Symbol;Acc:MGI:3580642]	+	gene	overlapping	0	0.00811061	0.0147277	0.00661708	0.483475	19.1934	0.271404	0.602391	0.988222	FALSE	non-DMR
oe = 0.94	1_88277214_88277704	1	88277214	88277704	+	Hjurp	ENSMUSG00000044783	Holliday junction recognition protein [Source:MGI Symbol;Acc:MGI:2685821]	-	gene	overlapping	0	0.0109176	0.0129869	0.00206934	0.392163	20.4318	0.202935	0.652362	0.992327	FALSE	non-DMR
oe = 0.81	1_88700954_88702514	1	88700954	88702514	+	Arl4c	ENSMUSG00000049866	ADP-ribosylation factor-like 4C [Source:MGI Symbol;Acc:MGI:2445172]	-	gene	overlapping	0	0.0130225	0.0102411	-0.00278141	-0.405133	20.6481	0.248631	0.618041	0.989928	FALSE	non-DMR
oe = 0.73	1_89069977_89071245	1	89069977	89071245	+	Sh3bp4	ENSMUSG00000036206	SH3-domain binding protein 4 [Source:MGI Symbol;Acc:MGI:2138297]	+	gene	overlapping	0	0.0153637	0.0165336	0.00116986	0.26371	19.6947	0.0703236	0.790866	0.996346	FALSE	non-DMR
oe = 0.86	1_89216767_89217487	1	89216767	89217487	+	null	NA	NA	NA	NA	Not found	0	0	0.534091	0.534091	4.88454	16.213	8.69512	0.00319063	0.555542	FALSE	non-DMR
oe = 0.83	1_89454369_89455875	1	89454369	89455875	+	Agap1	ENSMUSG00000055013	ArfGAP with GTPase domain, ankyrin repeat and PH domain 1 [Source:MGI Symbol;Acc:MGI:2653690]	+	gene	overlapping	0	0.0071794	0.014346	0.00716664	0.929884	20.4488	1.20444	0.272436	0.974094	FALSE	non-DMR
oe = 0.83	1_89580086_89581800	1	89580086	89581800	+	Agap1	ENSMUSG00000055013	ArfGAP with GTPase domain, ankyrin repeat and PH domain 1 [Source:MGI Symbol;Acc:MGI:2653690]	+	gene	overlapping	0	0.00720931	0.0121341	0.00492478	0.551404	21.0941	0.501707	0.478751	0.979453	FALSE	non-DMR
oe = 0.81	1_89930083_89931398	1	89930083	89931398	+	Gbx2	ENSMUSG00000034486	gastrulation brain homeobox 2 [Source:MGI Symbol;Acc:MGI:95668]	-	gene	overlapping	0	0.0083474	0.0134116	0.00506417	0.637134	20.5878	0.572582	0.449235	0.978363	FALSE	non-DMR
oe = 0.77	1_89941590_89942209	1	89941590	89942209	+	null	NA	NA	NA	NA	Not found	0	0.00670606	0.00838047	0.00167441	0.967328	18.6166	0.280709	0.596237	0.988098	FALSE	non-DMR
oe = 0.86	1_89968236_89968791	1	89968236	89968791	+	Asb18	ENSMUSG00000067081	ankyrin repeat and SOCS box-containing 18 [Source:MGI Symbol;Acc:MGI:2655109]	-	gene	overlapping	0	0.0490615	0.0125395	-0.036522	-0.478618	20.2317	0.184169	0.667815	0.992327	FALSE	non-DMR
oe = 1.00	1_90603177_90603837	1	90603177	90603837	+	Cops8	ENSMUSG00000034432	COP9 signalosome subunit 8 [Source:MGI Symbol;Acc:MGI:1915363]	+	gene	overlapping	0	0.0195575	0.0122334	-0.00732405	0.0765341	18.8086	0.00224138	0.96224	0.998586	FALSE	non-DMR
oe = 0.99	1_90998518_90999142	1	90998518	90999142	+	Lrrfip1	ENSMUSG00000026305	leucine rich repeat (in FLII) interacting protein 1 [Source:MGI Symbol;Acc:MGI:1342770]	+	gene	overlapping	0	0.164802	0.013331	-0.151471	-3.55574	19.6439	14.5625	0.000135587	0.232838	FALSE	non-DMR
oe = 0.74	1_91052629_91053515	1	91052629	91053515	+	Lrrfip1	ENSMUSG00000026305	leucine rich repeat (in FLII) interacting protein 1 [Source:MGI Symbol;Acc:MGI:1342770]	+	gene	overlapping	0	0.00940681	0.00674339	-0.00266342	-0.291305	19.1512	0.0734023	0.786446	0.996346	FALSE	non-DMR
oe = 1.00	1_91250292_91250853	1	91250292	91250853	+	Ube2f	ENSMUSG00000034343	ubiquitin-conjugating enzyme E2F (putative) [Source:MGI Symbol;Acc:MGI:1915171]	+	gene	overlapping	0	0.19018	0.384842	0.194662	1.89097	19.3417	3.60226	0.0577011	0.812895	FALSE	non-DMR
oe = 0.75	1_91297896_91298794	1	91297896	91298794	+	Gm26683	ENSMUSG00000097285	predicted gene, 26683 [Source:MGI Symbol;Acc:MGI:5477177]	-	gene	overlapping	0	0.0117936	0.0101414	-0.00165225	-0.678991	19.4377	0.372672	0.541551	0.981909	FALSE	non-DMR
oe = 0.63	1_91344458_91345817	1	91344458	91345817	+	Espnl	ENSMUSG00000049515	espin-like [Source:MGI Symbol;Acc:MGI:2685402]	+	gene	overlapping	0	0.0655961	0.0112449	-0.0543511	-1.91438	20.2328	3.53802	0.0599769	0.814621	FALSE	non-DMR
oe = 0.86	1_91366304_91366752	1	91366304	91366752	+	Erfe	ENSMUSG00000047443	erythroferrone [Source:MGI Symbol;Acc:MGI:3606476]	+	gene	overlapping	0	0.0134036	0.00451807	-0.00888554	-1.34537	19.2187	1.43564	0.230847	0.96976	FALSE	non-DMR
oe = 0.84	1_91398098_91399067	1	91398098	91399067	+	Ilkap	ENSMUSG00000026309	integrin-linked kinase-associated serine/threonine phosphatase 2C [Source:MGI Symbol;Acc:MGI:1914694]	-	gene	overlapping	0	0.0169028	0.0120984	-0.00480449	-0.277317	19.1464	0.0770744	0.781302	0.996346	FALSE	non-DMR
oe = 0.76	1_91412381_91413380	1	91412381	91413380	+	Hes6	ENSMUSG00000067071	hairy and enhancer of split 6 [Source:MGI Symbol;Acc:MGI:1859852]	-	gene	overlapping	0	0.00594205	0.00914023	0.00319818	0.360942	20.1015	0.153568	0.695148	0.992327	FALSE	non-DMR
oe = 0.90	1_91459000_91459734	1	91459000	91459734	+	Per2	ENSMUSG00000055866	period circadian clock 2 [Source:MGI Symbol;Acc:MGI:1195265]	-	gene	overlapping	0	0.0421216	0.0146741	-0.0274475	-1.07496	19.7381	1.20025	0.273271	0.974094	FALSE	non-DMR
oe = 0.99	1_91494465_91495191	1	91494465	91495191	+	Traf3ip1	ENSMUSG00000034292	TRAF3 interacting protein 1 [Source:MGI Symbol;Acc:MGI:1921269]	+	gene	overlapping	0	0.0416818	0.00219298	-0.0394888	-1.46717	19.4051	1.09315	0.295774	0.976179	FALSE	non-DMR
oe = 0.96	1_91540318_91541072	1	91540318	91541072	+	Asb1	ENSMUSG00000026311	ankyrin repeat and SOCS box-containing 1 [Source:MGI Symbol;Acc:MGI:1929735]	+	gene	overlapping	0	0.0077554	0.00649531	-0.00126009	0.0544406	19.6856	0.00376325	0.951084	0.998586	FALSE	non-DMR
oe = 0.72	1_91800887_91802681	1	91800887	91802681	+	Gm29100	ENSMUSG00000100980	predicted gene 29100 [Source:MGI Symbol;Acc:MGI:5579806]	-	gene	overlapping	0	0.0109631	0.0186892	0.00772614	0.817435	20.4125	1.01447	0.313835	0.976179	FALSE	non-DMR
oe = 0.82	1_92179621_92181074	1	92179621	92181074	+	Hdac4	ENSMUSG00000026313	histone deacetylase 4 [Source:MGI Symbol;Acc:MGI:3036234]	-	gene	overlapping	0	0.008774	0.0272605	0.0184865	1.00023	20.2491	0.864853	0.352384	0.976179	FALSE	non-DMR
oe = 0.94	1_92473461_92473964	1	92473461	92473964	+	Ndufa10	ENSMUSG00000026260	NADH dehydrogenase (ubiquinone) 1 alpha subcomplex 10 [Source:MGI Symbol;Acc:MGI:1914523]	-	gene	overlapping	0	0.00522509	0.00210084	-0.00312425	-0.419778	18.7687	0.188556	0.664121	0.992327	FALSE	non-DMR
oe = 0.76	1_92831247_92832865	1	92831247	92832865	+	Gm29481	ENSMUSG00000100781	predicted gene 29481 [Source:MGI Symbol;Acc:MGI:5580187]	-	gene	overlapping	0	0.0136864	0.00975065	-0.00393579	-0.492909	20.4556	0.331308	0.56489	0.984831	FALSE	non-DMR
oe = 0.90	1_92906973_92907592	1	92906973	92907592	+	Dusp28	ENSMUSG00000047067	dual specificity phosphatase 28 [Source:MGI Symbol;Acc:MGI:1914696]	+	gene	overlapping	0	0.0114715	0.00242718	-0.00904429	-1.2832	19.5603	1.38238	0.239696	0.96976	FALSE	non-DMR
oe = 0.85	1_92910511_92911527	1	92910511	92911527	+	5033417F24Rik	ENSMUSG00000097251	RIKEN cDNA 5033417F24 gene [Source:MGI Symbol;Acc:MGI:1923245]	-	gene	overlapping	0	0.0203681	0.0152923	-0.00507583	-0.294314	20.4942	0.122648	0.72618	0.992327	FALSE	non-DMR
oe = 0.81	1_92934262_92934948	1	92934262	92934948	+	9430060I03Rik	ENSMUSG00000100632	RIKEN cDNA 9430060I03 gene [Source:MGI Symbol;Acc:MGI:3702484]	-	gene	overlapping	0	0.0314652	0.0914062	0.059941	1.80904	19.6591	3.41265	0.0646984	0.818824	FALSE	non-DMR
oe = 0.79	1_93101581_93102109	1	93101581	93102109	+	Kif1a	ENSMUSG00000014602	kinesin family member 1A [Source:MGI Symbol;Acc:MGI:108391]	-	gene	overlapping	0	0.0338997	0.0201689	-0.0137307	0.0172391	18.5404	0.00430989	0.947657	0.998586	FALSE	non-DMR
oe = 0.82	1_93111125_93111599	1	93111125	93111599	+	null	NA	NA	NA	NA	Not found	0	0.863636	0.888889	0.0252525	0.327661	16.0488	0.127949	0.720569	0.992327	FALSE	non-DMR
oe = 0.83	1_93235702_93236507	1	93235702	93236507	+	Sned1	ENSMUSG00000047793	sushi, nidogen and EGF-like domains 1 [Source:MGI Symbol;Acc:MGI:3045960]	+	gene	overlapping	0	0.0155957	0.0115725	-0.00402322	-0.266134	19.9624	0.0815736	0.775176	0.996346	FALSE	non-DMR
oe = 0.79	1_93342561_93344092	1	93342561	93344092	+	Pask	ENSMUSG00000026274	PAS domain containing serine/threonine kinase [Source:MGI Symbol;Acc:MGI:2155936]	-	gene	overlapping	0	0.00956425	0.014641	0.00507673	0.473342	20.0672	0.184175	0.66781	0.992327	FALSE	non-DMR
oe = 0.92	1_93444932_93445766	1	93444932	93445766	+	Hdlbp	ENSMUSG00000034088	high density lipoprotein (HDL) binding protein [Source:MGI Symbol;Acc:MGI:99256]	-	gene	overlapping	0	0.0181478	0.0101004	-0.00804744	-0.530557	19.4904	0.348913	0.554729	0.984411	FALSE	non-DMR
oe = 0.81	1_93478227_93479457	1	93478227	93479457	+	Hdlbp	ENSMUSG00000034088	high density lipoprotein (HDL) binding protein [Source:MGI Symbol;Acc:MGI:99256]	-	gene	overlapping	0	0.0172151	0.0131202	-0.00409489	-0.326092	19.6582	0.0948068	0.758153	0.996305	FALSE	non-DMR
oe = 0.87	1_93511777_93512413	1	93511777	93512413	+	Farp2	ENSMUSG00000034066	FERM, RhoGEF and pleckstrin domain protein 2 [Source:MGI Symbol;Acc:MGI:2385126]	+	gene	overlapping	0	0.00376982	0.0176963	0.0139265	1.6774	19.0449	2.46158	0.116661	0.899536	FALSE	non-DMR
oe = 0.89	1_93635102_93635978	1	93635102	93635978	+	Stk25	ENSMUSG00000026277	serine/threonine kinase 25 (yeast) [Source:MGI Symbol;Acc:MGI:1891699]	-	gene	overlapping	0	0.0718359	0.0301716	-0.0416644	-1.05021	20.0735	1.39515	0.237537	0.96976	FALSE	non-DMR
oe = 0.84	1_93685455_93686634	1	93685455	93686634	+	Bok	ENSMUSG00000026278	BCL2-related ovarian killer [Source:MGI Symbol;Acc:MGI:1858494]	+	gene	overlapping	0	0.0746986	0.0156715	-0.0590271	-1.82507	20.1536	3.02802	0.0818377	0.864794	FALSE	non-DMR
oe = 0.91	1_93753867_93755348	1	93753867	93755348	+	Thap4	ENSMUSG00000026279	THAP domain containing 4 [Source:MGI Symbol;Acc:MGI:1914276]	-	gene	overlapping	0	0.00947106	0.00903422	-0.00043684	0.0163128	20.684	6.0438e-05	0.993797	0.999085	FALSE	non-DMR
oe = 0.87	1_93801691_93802178	1	93801691	93802178	+	Dtymk	ENSMUSG00000026281	deoxythymidylate kinase [Source:MGI Symbol;Acc:MGI:108396]	-	gene	overlapping	0	0.0154839	0	-0.0154839	-2.14503	18.3079	2.53131	0.111608	0.895169	FALSE	non-DMR
oe = 0.85	1_93803478_93804391	1	93803478	93804391	+	Ing5	ENSMUSG00000026283	inhibitor of growth family, member 5 [Source:MGI Symbol;Acc:MGI:1922816]	+	gene	overlapping	0	0.00612335	0.00983377	0.00371042	0.715867	19.4714	0.47501	0.490691	0.97997	FALSE	non-DMR
oe = 1.00	1_93956593_93957020	1	93956593	93957020	+	null	NA	NA	NA	NA	Not found	0	0.821549	0.857143	0.035594	NA	NA	NA	NA	NA	FALSE	non-DMR
oe = 0.83	1_94481588_94482100	1	94481588	94482100	+	null	NA	NA	NA	NA	Not found	0	0.50221	0.171717	-0.330492	-2.13955	16.4791	2.04737	0.15247	0.941055	FALSE	non-DMR
oe = 0.67	1_94729086_94729616	1	94729086	94729616	+	null	NA	NA	NA	NA	Not found	0	0.234127	NA	NA	NA	NA	NA	NA	NA	NA	non-DMR
oe = 0.82	1_95238383_95239371	1	95238383	95239371	+	null	NA	NA	NA	NA	Not found	0	0.457484	0.287154	-0.17033	-1.05154	18.2107	1.63578	0.200905	0.964231	FALSE	non-DMR
oe = 0.85	1_95313519_95314246	1	95313519	95314246	+	Fam174a	ENSMUSG00000051185	family with sequence similarity 174, member A [Source:MGI Symbol;Acc:MGI:1914948]	+	gene	overlapping	0	0.00769952	0.00717949	-0.000520031	0.0244005	19.3686	7.55056e-05	0.993067	0.999085	FALSE	non-DMR
oe = 0.73	1_95517525_95518034	1	95517525	95518034	+	null	NA	NA	NA	NA	Not found	0	1	0.416667	-0.583333	NA	NA	NA	NA	NA	NA	non-DMR
oe = 0.71	1_95667366_95667768	1	95667366	95667768	+	St8sia4	ENSMUSG00000040710	ST8 alpha-N-acetyl-neuraminide alpha-2,8- sialyltransferase 4 [Source:MGI Symbol;Acc:MGI:106018]	-	gene	overlapping	0	0.0177076	0.0208378	0.0031302	0.222658	18.3397	0.0507927	0.82169	0.996346	FALSE	non-DMR
oe = 0.82	1_97660684_97662278	1	97660684	97662278	+	D1Ertd622e	ENSMUSG00000044768	DNA segment, Chr 1, ERATO Doi 622, expressed [Source:MGI Symbol;Acc:MGI:1277184]	-	gene	overlapping	0	0.0121327	0.0121607	2.79942e-05	-0.00721476	20.9375	4.39668e-05	0.994709	0.999085	FALSE	non-DMR
oe = 0.91	1_97769533_97770690	1	97769533	97770690	+	Ppip5k2	ENSMUSG00000040648	diphosphoinositol pentakisphosphate kinase 2 [Source:MGI Symbol;Acc:MGI:2142810]	-	gene	overlapping	0	0.0141141	0.00813683	-0.00597731	-0.689044	19.39	0.438066	0.508057	0.97997	FALSE	non-DMR
oe = 0.88	1_98095048_98095891	1	98095048	98095891	+	Pam	ENSMUSG00000026335	peptidylglycine alpha-amidating monooxygenase [Source:MGI Symbol;Acc:MGI:97475]	-	gene	overlapping	0	0.00875613	0.0762617	0.0675056	1.71997	19.6724	2.35709	0.124714	0.91239	FALSE	non-DMR
oe = 0.64	1_98366566_98367087	1	98366566	98367087	+	null	NA	NA	NA	NA	Not found	0	0	0.31087	0.31087	NA	NA	NA	NA	NA	NA	non-DMR
oe = 0.65	1_98385300_98385866	1	98385300	98385866	+	null	NA	NA	NA	NA	Not found	0	0.205828	0.429792	0.223964	1.62079	17.571	3.99326	0.0456827	0.793726	FALSE	non-DMR
oe = 0.79	1_100754317_100755180	1	100754317	100755180	+	null	NA	NA	NA	NA	Not found	0	0.586168	0.709864	0.123696	0.759646	16.8922	0.373818	0.540931	0.981734	FALSE	non-DMR
oe = 0.91	1_101606896_101607346	1	101606896	101607346	+	null	NA	NA	NA	NA	Not found	0	0.134615	0.23297	0.0983544	1.18597	17.002	1.16401	0.280636	0.976179	FALSE	non-DMR
oe = 0.87	1_101934631_101935143	1	101934631	101935143	+	null	NA	NA	NA	NA	Not found	0	0.489025	0.481442	-0.00758307	0.0100712	17.8721	5.91169e-05	0.993865	0.999085	FALSE	non-DMR
oe = 0.67	1_102092162_102092683	1	102092162	102092683	+	null	NA	NA	NA	NA	Not found	0	0.13749	0.543478	0.405988	2.71647	16.0691	2.01049	0.156215	0.944075	FALSE	non-DMR
oe = 0.91	1_102605363_102605810	1	102605363	102605810	+	null	NA	NA	NA	NA	Not found	0	0.425517	0.448636	0.0231192	0.204034	17.0177	0.0320781	0.857856	0.996346	FALSE	non-DMR
oe = 0.88	1_103117337_103117993	1	103117337	103117993	+	null	NA	NA	NA	NA	Not found	0	0.419236	0.375439	-0.043797	-0.151214	16.3015	0.0169255	0.896489	0.996346	FALSE	non-DMR
oe = 0.91	1_103926065_103926505	1	103926065	103926505	+	null	NA	NA	NA	NA	Not found	0	0.259615	0.025641	-0.233974	NA	NA	NA	NA	NA	NA	non-DMR
oe = 0.64	1_104158814_104159234	1	104158814	104159234	+	null	NA	NA	NA	NA	Not found	0	0.601161	0.690115	0.088954	-0.291314	17.5054	0.112208	0.737644	0.993089	FALSE	non-DMR
oe = 0.78	1_104768482_104768920	1	104768482	104768920	+	Cdh20	ENSMUSG00000050840	cadherin 20 [Source:MGI Symbol;Acc:MGI:1346069]	+	gene	overlapping	0	0.00895692	0.010119	0.00116213	0.470008	18.0411	0.117916	0.731306	0.992508	FALSE	non-DMR
oe = 0.83	1_104968613_104969601	1	104968613	104969601	+	Cdh20	ENSMUSG00000050840	cadherin 20 [Source:MGI Symbol;Acc:MGI:1346069]	+	gene	overlapping	0	0.325343	0.415414	0.0900704	1.45941	17.348	0.742098	0.38899	0.976179	FALSE	non-DMR
oe = 0.89	1_104993909_104994456	1	104993909	104994456	+	Cdh20	ENSMUSG00000050840	cadherin 20 [Source:MGI Symbol;Acc:MGI:1346069]	+	gene	overlapping	0	0.259339	0.346623	0.0872833	0.541328	18.6574	0.0901188	0.764026	0.996346	FALSE	non-DMR
oe = 0.63	1_105019943_105021030	1	105019943	105021030	+	null	NA	NA	NA	NA	Not found	0	0.162443	0.391912	0.229469	2.35069	17.5128	2.77902	0.0955066	0.878438	FALSE	non-DMR
oe = 0.75	1_105355963_105356898	1	105355963	105356898	+	Rnf152	ENSMUSG00000047496	ring finger protein 152 [Source:MGI Symbol;Acc:MGI:2443787]	-	gene	overlapping	0	0.013176	0.0263624	0.0131864	0.681408	19.4904	0.516428	0.472369	0.978363	FALSE	non-DMR
oe = 0.86	1_105663827_105664647	1	105663827	105664647	+	2310035C23Rik	ENSMUSG00000026319	RIKEN cDNA 2310035C23 gene [Source:MGI Symbol;Acc:MGI:1922832]	+	gene	overlapping	0	0.00574368	0.0130221	0.00727841	0.8563	19.23	0.694527	0.404629	0.976179	FALSE	non-DMR
oe = 0.90	1_105780529_105780983	1	105780529	105780983	+	Tnfrsf11a	ENSMUSG00000026321	tumor necrosis factor receptor superfamily, member 11a, NFKB activator [Source:MGI Symbol;Acc:MGI:1314891]	+	gene	overlapping	0	0.0317926	0.00667668	-0.025116	-1.51163	19.3239	1.55766	0.212008	0.966727	FALSE	non-DMR
oe = 0.87	1_105989880_105991754	1	105989880	105991754	+	Gm7160	ENSMUSG00000099843	predicted gene 7160 [Source:MGI Symbol;Acc:MGI:3646078]	-	gene	overlapping	0	0.030509	0.035088	0.00457906	0.327416	21.0725	0.160158	0.689011	0.992327	FALSE	non-DMR
oe = 0.93	1_106171430_106173330	1	106171430	106173330	+	Gm20753	ENSMUSG00000101583	predicted gene, 20753 [Source:MGI Symbol;Acc:MGI:5434109]	-	gene	overlapping	0	0.0126389	0.0134885	0.000849582	-0.0194975	21.1792	0.000801056	0.977421	0.999085	FALSE	non-DMR
oe = 0.92	1_106300093_106300605	1	106300093	106300605	+	Phlpp1	ENSMUSG00000044340	PH domain and leucine rich repeat protein phosphatase 1 [Source:MGI Symbol;Acc:MGI:2138327]	+	gene	overlapping	0	0.355692	0.43608	0.0803876	0.611466	17.9481	0.427922	0.51301	0.97997	FALSE	non-DMR
oe = 0.74	1_106712494_106712947	1	106712494	106712947	+	Bcl2	ENSMUSG00000057329	B cell leukemia/lymphoma 2 [Source:MGI Symbol;Acc:MGI:88138]	-	gene	overlapping	0	0.0192632	0.0112324	-0.00803076	-0.0758591	18.2311	0.00628101	0.936832	0.997674	FALSE	non-DMR
oe = 0.84	1_106713657_106714644	1	106713657	106714644	+	Bcl2	ENSMUSG00000057329	B cell leukemia/lymphoma 2 [Source:MGI Symbol;Acc:MGI:88138]	-	gene	overlapping	0	0.0136918	0.0310256	0.0173338	1.06852	19.6371	1.37609	0.240768	0.96976	FALSE	non-DMR
oe = 0.72	1_106759348_106759902	1	106759348	106759902	+	Kdsr	ENSMUSG00000009905	3-ketodihydrosphingosine reductase [Source:MGI Symbol;Acc:MGI:1918000]	-	gene	overlapping	0	0.00882768	0.0106266	0.00179896	0.51701	18.6987	0.265608	0.606293	0.988768	FALSE	non-DMR
oe = 0.92	1_106796243_106796781	1	106796243	106796781	+	Vps4b	ENSMUSG00000009907	vacuolar protein sorting 4B [Source:MGI Symbol;Acc:MGI:1100499]	-	gene	overlapping	0	0.00136612	0.00657895	0.00521283	2.18538	18.8055	2.10022	0.147278	0.937274	FALSE	non-DMR
oe = 0.69	1_106854853_106855374	1	106854853	106855374	+	null	NA	NA	NA	NA	Not found	0	0	NA	NA	NA	NA	NA	NA	NA	NA	non-DMR
oe = 0.68	1_107208909_107209422	1	107208909	107209422	+	Serpinb3b	ENSMUSG00000073602	serine (or cysteine) peptidase inhibitor, clade B (ovalbumin), member 3B [Source:MGI Symbol;Acc:MGI:2683293]	-	gene	overlapping	0	0	0.625	0.625	NA	NA	NA	NA	NA	NA	non-DMR
oe = 0.63	1_107822785_107823723	1	107822785	107823723	+	null	NA	NA	NA	NA	Not found	0	0.0997537	0.227551	0.127797	1.32885	17.5239	0.674024	0.411652	0.976179	FALSE	non-DMR
oe = 0.69	1_108327656_108328532	1	108327656	108328532	+	null	NA	NA	NA	NA	Not found	0	0.0339585	0.376185	0.342226	3.77154	17.1807	8.32896	0.0039018	0.581071	FALSE	non-DMR
oe = 0.65	1_108414458_108414976	1	108414458	108414976	+	null	NA	NA	NA	NA	Not found	0	NA	NA	NA	NA	NA	NA	NA	NA	NA	non-DMR
oe = 0.66	1_109034782_109035312	1	109034782	109035312	+	null	NA	NA	NA	NA	Not found	0	0.193165	0.246473	0.0533085	0.226778	17.8191	0.0131238	0.908795	0.99758	FALSE	non-DMR
oe = 0.67	1_109614479_109614916	1	109614479	109614916	+	null	NA	NA	NA	NA	Not found	0	0.9	0.875	-0.025	NA	NA	NA	NA	NA	FALSE	non-DMR
oe = 0.70	1_109982433_109983228	1	109982433	109983228	+	Cdh7	ENSMUSG00000026312	cadherin 7, type 2 [Source:MGI Symbol;Acc:MGI:2442792]	+	gene	overlapping	0	0.0158795	0.0347251	0.0188456	0.499285	18.4308	0.17207	0.678279	0.992327	FALSE	non-DMR
oe = 0.71	1_111580878_111581408	1	111580878	111581408	+	null	NA	NA	NA	NA	Not found	0	0.507021	0.557768	0.0507471	0.142572	17.5745	0.0283528	0.866282	0.996346	FALSE	non-DMR
oe = 0.73	1_111864487_111865085	1	111864487	111865085	+	Dsel	ENSMUSG00000038702	dermatan sulfate epimerase-like [Source:MGI Symbol;Acc:MGI:2442948]	-	gene	overlapping	0	0.013371	0.033983	0.020612	1.24732	18.6114	1.12501	0.288841	0.976179	FALSE	non-DMR
oe = 0.65	1_112416535_112416951	1	112416535	112416951	+	null	NA	NA	NA	NA	Not found	0	0.0207953	0.0306818	0.00988649	0.128924	17.2972	0.00212814	0.963205	0.998586	FALSE	non-DMR
oe = 0.80	1_112556433_112557107	1	112556433	112557107	+	null	NA	NA	NA	NA	Not found	0	0.400576	0.588604	0.188028	1.2163	17.5386	1.67393	0.195733	0.964059	FALSE	non-DMR
oe = 0.92	1_112568873_112569346	1	112568873	112569346	+	null	NA	NA	NA	NA	Not found	0	0.864973	0.575893	-0.28908	-2.18334	16.3355	2.93919	0.0864541	0.866263	FALSE	non-DMR
oe = 1.77	1_112599964_112600441	1	112599964	112600441	+	null	NA	NA	NA	NA	Not found	0	0.675713	0.794268	0.118555	0.774099	17.9509	0.99091	0.31952	0.976179	FALSE	non-DMR
oe = 0.62	1_112838135_112838836	1	112838135	112838836	+	null	NA	NA	NA	NA	Not found	0	0.0448529	0.0359848	-0.00886809	0.0978676	17.5422	0.000312992	0.985885	0.999085	FALSE	non-DMR
oe = 0.94	1_114035671_114036111	1	114035671	114036111	+	null	NA	NA	NA	NA	Not found	0	0.337302	0.0833333	-0.253968	-1.62631	16.1476	0.739835	0.389714	0.976179	FALSE	non-DMR
oe = 0.64	1_114182834_114183955	1	114182834	114183955	+	null	NA	NA	NA	NA	Not found	0	0.366448	0.31809	-0.0483578	-0.150231	17.5494	0.031632	0.858838	0.996346	FALSE	non-DMR
oe = 0.68	1_114557304_114558010	1	114557304	114558010	+	null	NA	NA	NA	NA	Not found	0	0.0374118	0.129252	0.0918399	1.9626	16.9148	1.54345	0.214105	0.966727	FALSE	non-DMR
oe = 0.64	1_114770498_114771161	1	114770498	114771161	+	null	NA	NA	NA	NA	Not found	0	0.0421053	0	-0.0421053	-1.6593	16.4866	1.74151	0.186948	0.960708	FALSE	non-DMR
oe = 0.70	1_114808458_114809379	1	114808458	114809379	+	null	NA	NA	NA	NA	Not found	0	0.427311	0.619087	0.191775	1.20661	17.5852	1.87448	0.170963	0.954458	FALSE	non-DMR
oe = 0.62	1_115447365_115447895	1	115447365	115447895	+	null	NA	NA	NA	NA	Not found	0	0.0379441	0.176129	0.138185	2.28606	17.393	4.01142	0.0451931	0.791195	FALSE	non-DMR
oe = 0.70	1_116362921_116363585	1	116362921	116363585	+	Cntnap5a	ENSMUSG00000070695	contactin associated protein-like 5A [Source:MGI Symbol;Acc:MGI:3643623]	+	gene	overlapping	0	0.0253968	0.626263	0.600866	4.96482	16.3686	14.253	0.000159807	0.232838	FALSE	non-DMR
oe = 0.66	1_116861666_116862408	1	116861666	116862408	+	null	NA	NA	NA	NA	Not found	0	0	0.125	0.125	NA	NA	NA	NA	NA	NA	non-DMR
oe = 0.66	1_117253676_117254823	1	117253676	117254823	+	null	NA	NA	NA	NA	Not found	0	NA	0.385417	NA	NA	NA	NA	NA	NA	NA	non-DMR
oe = 0.68	1_117434029_117434443	1	117434029	117434443	+	null	NA	NA	NA	NA	Not found	0	0.270218	0.389082	0.118864	0.634424	18.2907	0.432743	0.510646	0.97997	FALSE	non-DMR
oe = 0.66	1_117485817_117486347	1	117485817	117486347	+	null	NA	NA	NA	NA	Not found	0	0.0752688	0	-0.0752688	NA	NA	NA	NA	NA	FALSE	non-DMR
oe = 0.85	1_118096873_118097654	1	118096873	118097654	+	null	NA	NA	NA	NA	Not found	0	0.49992	0.469527	-0.0303924	-0.127778	18.2821	0.0192557	0.889636	0.996346	FALSE	non-DMR
oe = 1.65	1_118149851_118150257	1	118149851	118150257	+	null	NA	NA	NA	NA	Not found	0	0.785636	0.958588	0.172951	2.70187	17.9204	4.82419	0.0280631	0.750816	FALSE	non-DMR
oe = 0.78	1_118310998_118311533	1	118310998	118311533	+	Tsn	ENSMUSG00000026374	translin [Source:MGI Symbol;Acc:MGI:109263]	-	gene	overlapping	0	0.0201003	0.00754855	-0.0125518	-1.22264	19.1559	1.50647	0.219679	0.966727	FALSE	non-DMR
oe = 0.79	1_118389220_118389718	1	118389220	118389718	+	Clasp1	ENSMUSG00000064302	CLIP associating protein 1 [Source:MGI Symbol;Acc:MGI:1923957]	+	gene	overlapping	0	0.0217443	0.014694	-0.00705025	-0.0393284	17.9726	0.0072986	0.931918	0.997609	FALSE	non-DMR
oe = 0.73	1_118459278_118459794	1	118459278	118459794	+	Clasp1	ENSMUSG00000064302	CLIP associating protein 1 [Source:MGI Symbol;Acc:MGI:1923957]	+	gene	overlapping	0	0.00545866	0.00781441	0.00235575	0.787979	18.3438	0.312358	0.576237	0.985074	FALSE	non-DMR
oe = 0.88	1_118587923_118588571	1	118587923	118588571	+	Clasp1	ENSMUSG00000064302	CLIP associating protein 1 [Source:MGI Symbol;Acc:MGI:1923957]	+	gene	overlapping	0	0.819444	1	0.180556	NA	NA	NA	NA	NA	NA	non-DMR
oe = 0.72	1_118627822_118628282	1	118627822	118628282	+	Tfcp2l1	ENSMUSG00000026380	transcription factor CP2-like 1 [Source:MGI Symbol;Acc:MGI:2444691]	+	gene	overlapping	0	0.0189171	0.01969	0.000772986	-0.226123	18.6591	0.0264149	0.870891	0.996346	FALSE	non-DMR
oe = 0.79	1_119420295_119422877	1	119420295	119422877	+	Inhbb	ENSMUSG00000037035	inhibin beta-B [Source:MGI Symbol;Acc:MGI:96571]	-	gene	overlapping	0	0.0156031	0.0308871	0.015284	0.557927	21.1497	0.533586	0.465103	0.978363	FALSE	non-DMR
oe = 0.96	1_119504423_119504997	1	119504423	119504997	+	Ralb	ENSMUSG00000004451	v-ral simian leukemia viral oncogene B [Source:MGI Symbol;Acc:MGI:1927244]	-	gene	overlapping	0	0.0145815	0.0107143	-0.00386718	-0.668787	18.7484	0.322957	0.569836	0.984831	FALSE	non-DMR
oe = 0.90	1_119525826_119526478	1	119525826	119526478	+	Gm27184	ENSMUSG00000098447	predicted gene 27184 [Source:MGI Symbol;Acc:MGI:5521027]	-	gene	overlapping	0	0.00341243	0.00592661	0.00251418	0.59532	19.7476	0.252004	0.615668	0.989928	FALSE	non-DMR
oe = 1.09	1_119648354_119649055	1	119648354	119649055	+	Epb41l5	ENSMUSG00000026383	erythrocyte membrane protein band 4.1 like 5 [Source:MGI Symbol;Acc:MGI:103006]	-	gene	overlapping	0	0.00811964	0.015683	0.00756332	0.49431	19.4484	0.190165	0.66278	0.992327	FALSE	non-DMR
oe = 0.92	1_119836760_119837754	1	119836760	119837754	+	Ptpn4	ENSMUSG00000026384	protein tyrosine phosphatase, non-receptor type 4 [Source:MGI Symbol;Acc:MGI:1099792]	-	gene	overlapping	0	0.00649	0.023062	0.016572	1.46379	19.8266	2.54173	0.110874	0.895169	FALSE	non-DMR
oe = 0.82	1_120340461_120341881	1	120340461	120341881	+	C1ql2	ENSMUSG00000036907	complement component 1, q subcomponent-like 2 [Source:MGI Symbol;Acc:MGI:3032521]	+	gene	overlapping	0	0.0568972	0.0849187	0.0280215	0.0133338	20.3391	0.000114553	0.99146	0.999085	FALSE	non-DMR
oe = 0.80	1_120599977_120600444	1	120599977	120600444	+	En1	ENSMUSG00000058665	engrailed 1 [Source:MGI Symbol;Acc:MGI:95389]	+	gene	downstream	1974	0.0359255	0.00746269	-0.0284628	-1.64731	18.0177	1.62557	0.202317	0.964231	FALSE	non-DMR
oe = 0.71	1_120602844_120603990	1	120602844	120603990	+	En1	ENSMUSG00000058665	engrailed 1 [Source:MGI Symbol;Acc:MGI:95389]	+	gene	overlapping	0	0.0140457	0.0752946	0.0612488	2.27834	20.2356	6.77612	0.00923854	0.635255	FALSE	non-DMR
oe = 0.80	1_121202597_121204715	1	121202597	121204715	+	null	NA	NA	NA	NA	Not found	0	0.601644	0.29622	-0.305424	-1.87353	18.1736	7.24024	0.00712875	0.635255	FALSE	non-DMR
oe = 0.80	1_121327654_121328143	1	121327654	121328143	+	Insig2	ENSMUSG00000003721	insulin induced gene 2 [Source:MGI Symbol;Acc:MGI:1920249]	-	gene	overlapping	0	0.00292398	0.00271739	-0.000206585	0.198422	17.9563	0.0302083	0.862018	0.996346	FALSE	non-DMR
oe = 0.74	1_121527416_121527955	1	121527416	121527955	+	Htr5b	ENSMUSG00000050534	5-hydroxytryptamine (serotonin) receptor 5B [Source:MGI Symbol;Acc:MGI:96284]	-	gene	overlapping	0	0.213884	0.13927	-0.0746141	-1.52858	18.8807	1.63762	0.200653	0.964231	FALSE	non-DMR
oe = 0.82	1_121567593_121568081	1	121567593	121568081	+	Ddx18	ENSMUSG00000001674	DEAD (Asp-Glu-Ala-Asp) box polypeptide 18 [Source:MGI Symbol;Acc:MGI:1914192]	-	gene	overlapping	0	0.00288452	0.00217391	-0.00071061	0.346608	18.8936	0.00125689	0.971719	0.998878	FALSE	non-DMR
oe = 0.79	1_121781078_121781560	1	121781078	121781560	+	null	NA	NA	NA	NA	Not found	0	0.858373	0.90678	0.0484065	0.444726	16.4328	0.0649559	0.798828	0.996346	FALSE	non-DMR
oe = 0.82	1_122772272_122772773	1	122772272	122772773	+	null	NA	NA	NA	NA	Not found	0	0.3861	0.564867	0.178767	1.3549	17.1235	1.65025	0.198925	0.964231	FALSE	non-DMR
oe = 0.72	1_124045452_124046133	1	124045452	124046133	+	Dpp10	ENSMUSG00000036815	dipeptidylpeptidase 10 [Source:MGI Symbol;Acc:MGI:2442409]	-	gene	overlapping	0	0.0554043	0.0212824	-0.0341218	0.599753	18.0966	0.197997	0.656342	0.992327	FALSE	non-DMR
oe = 0.97	1_125349889_125350316	1	125349889	125350316	+	null	NA	NA	NA	NA	Not found	0	0.67954	0.665813	-0.0137264	-0.348942	17.5957	0.0642846	0.799848	0.996346	FALSE	non-DMR
oe = 0.78	1_125435175_125435976	1	125435175	125435976	+	Actr3	ENSMUSG00000026341	ARP3 actin-related protein 3 [Source:MGI Symbol;Acc:MGI:1921367]	-	gene	overlapping	0	0.00694149	0	-0.00694149	-3.18569	19.1368	4.69087	0.0303232	0.752706	FALSE	non-DMR
oe = 0.73	1_125560390_125561346	1	125560390	125561346	+	Slc35f5	ENSMUSG00000026342	solute carrier family 35, member F5 [Source:MGI Symbol;Acc:MGI:1921400]	+	gene	overlapping	0	0.0163204	0.00505051	-0.0112699	-0.98244	19.4638	0.884633	0.346936	0.976179	FALSE	non-DMR
oe = 0.68	1_125911449_125912249	1	125911449	125912249	+	Lypd1	ENSMUSG00000026344	Ly6/Plaur domain containing 1 [Source:MGI Symbol;Acc:MGI:1919835]	-	gene	overlapping	0	0.00643504	0.0292835	0.0228485	1.72155	19.3239	2.77297	0.0958682	0.878438	FALSE	non-DMR
oe = 0.86	1_127204919_127205651	1	127204919	127205651	+	Mgat5	ENSMUSG00000036155	mannoside acetylglucosaminyltransferase 5 [Source:MGI Symbol;Acc:MGI:894701]	+	gene	overlapping	0	0.0235219	0.0234526	-6.92302e-05	0.00998204	19.0602	8.74202e-05	0.99254	0.999085	FALSE	non-DMR
oe = 0.85	1_127677229_127678137	1	127677229	127678137	+	Tmem163	ENSMUSG00000026347	transmembrane protein 163 [Source:MGI Symbol;Acc:MGI:1919410]	-	gene	overlapping	0	0.0133085	0.0236366	0.0103282	0.446125	19.4876	0.211501	0.645593	0.991919	FALSE	non-DMR
oe = 0.92	1_127773919_127774860	1	127773919	127774860	+	2900009J06Rik	ENSMUSG00000102014	RIKEN cDNA 2900009J06 gene [Source:MGI Symbol;Acc:MGI:1920137]	-	gene	overlapping	0	0.0104638	0.015765	0.00530116	0.18838	19.562	0.0230823	0.879243	0.996346	FALSE	non-DMR
oe = 0.87	1_128103280_128103980	1	128103280	128103980	+	R3hdm1	ENSMUSG00000056211	R3H domain containing 1 [Source:MGI Symbol;Acc:MGI:2448514]	+	gene	overlapping	0	0.00748863	0.0237778	0.0162892	1.36402	19.2368	1.86094	0.172516	0.95566	FALSE	non-DMR
oe = 0.95	1_128244100_128244972	1	128244100	128244972	+	Ubxn4	ENSMUSG00000026353	UBX domain protein 4 [Source:MGI Symbol;Acc:MGI:1915062]	+	gene	overlapping	0	0.00836183	0.0701214	0.0617596	2.27192	19.5904	2.42367	0.119514	0.906848	FALSE	non-DMR
oe = 0.84	1_128359338_128359856	1	128359338	128359856	+	Mcm6	ENSMUSG00000026355	minichromosome maintenance complex component 6 [Source:MGI Symbol;Acc:MGI:1298227]	-	gene	overlapping	0	0.00324675	0.00825711	0.00501036	1.50768	18.8619	0.862324	0.353089	0.976179	FALSE	non-DMR
oe = 0.95	1_128416825_128417442	1	128416825	128417442	+	Dars	ENSMUSG00000026356	aspartyl-tRNA synthetase [Source:MGI Symbol;Acc:MGI:2442544]	-	gene	overlapping	0	0.00801463	0.0174771	0.00946243	0.836284	19.2799	0.710547	0.399262	0.976179	FALSE	non-DMR
oe = 0.91	1_128590910_128591764	1	128590910	128591764	+	Cxcr4	ENSMUSG00000045382	chemokine (C-X-C motif) receptor 4 [Source:MGI Symbol;Acc:MGI:109563]	-	gene	overlapping	0	0.0194627	0.0329336	0.0134709	0.79688	19.0904	0.795383	0.372477	0.976179	FALSE	non-DMR
oe = 0.69	1_128773235_128773664	1	128773235	128773664	+	Gm26686	ENSMUSG00000097283	predicted gene, 26686 [Source:MGI Symbol;Acc:MGI:5477180]	-	gene	overlapping	0	0.172121	0.0938198	-0.0783008	-1.32479	17.7703	1.35691	0.244074	0.96976	FALSE	non-DMR
oe = 0.87	1_128852775_128853347	1	128852775	128853347	+	null	NA	NA	NA	NA	Not found	0	0.16864	0.129737	-0.0389035	-0.196612	17.5349	0.0456506	0.830812	0.996346	FALSE	non-DMR
oe = 0.70	1_129273318_129273770	1	129273318	129273770	+	Thsd7b	ENSMUSG00000042581	thrombospondin, type I, domain containing 7B [Source:MGI Symbol;Acc:MGI:2443925]	+	gene	overlapping	0	0.0284673	0.0160746	-0.0123927	-0.277655	18.1284	0.0290251	0.864721	0.996346	FALSE	non-DMR
oe = 0.70	1_130599944_130601290	1	130599944	130601290	+	Zp3r	ENSMUSG00000042554	zona pellucida 3 receptor [Source:MGI Symbol;Acc:MGI:104965]	-	gene	overlapping	0	0.45849	0.580254	0.121764	0.847387	17.7453	0.613121	0.433615	0.977815	FALSE	non-DMR
oe = 0.87	1_130716677_130717833	1	130716677	130717833	+	Pfkfb2	ENSMUSG00000026409	6-phosphofructo-2-kinase/fructose-2,6- biphosphatase 2 [Source:MGI Symbol;Acc:MGI:107815]	-	gene	overlapping	0	0.0165735	0.0438021	0.0272287	0.897411	19.7539	0.683002	0.408555	0.976179	FALSE	non-DMR
oe = 0.93	1_131096810_131097847	1	131096810	131097847	+	Mapkapk2	ENSMUSG00000016528	MAP kinase-activated protein kinase 2 [Source:MGI Symbol;Acc:MGI:109298]	-	gene	overlapping	0	0.00744769	0.00409836	-0.00334933	-0.659481	19.8619	0.346911	0.555867	0.984411	FALSE	non-DMR
oe = 0.84	1_131137777_131138378	1	131137777	131138378	+	Dyrk3	ENSMUSG00000016526	dual-specificity tyrosine-(Y)- phosphorylation regulated kinase 3 [Source:MGI Symbol;Acc:MGI:1330300]	-	gene	overlapping	0	0.00770981	0.00916684	0.00145703	0.390211	19.3228	0.0658214	0.797521	0.996346	FALSE	non-DMR
oe = 0.88	1_131244663_131245555	1	131244663	131245555	+	Rassf5	ENSMUSG00000026430	Ras association (RalGDS/AF-6) domain family member 5 [Source:MGI Symbol;Acc:MGI:1926375]	-	gene	overlapping	0	0.0286976	0.0143022	-0.0143953	-0.761839	19.7182	0.563129	0.453002	0.978363	FALSE	non-DMR
oe = 0.68	1_131308188_131308927	1	131308188	131308927	+	Srgap2	ENSMUSG00000026425	SLIT-ROBO Rho GTPase activating protein 2 [Source:MGI Symbol;Acc:MGI:109605]	-	gene	overlapping	0	0.662566	0.372222	-0.290344	-2.32653	16.3521	1.78857	0.1811	0.959793	FALSE	non-DMR
oe = 0.77	1_131525717_131528397	1	131525717	131528397	+	Srgap2	ENSMUSG00000026425	SLIT-ROBO Rho GTPase activating protein 2 [Source:MGI Symbol;Acc:MGI:109605]	-	gene	overlapping	0	0.0163188	0.01555	-0.000768819	-0.133731	20.6001	0.0271049	0.869231	0.996346	FALSE	non-DMR
oe = 0.81	1_131827611_131828289	1	131827611	131828289	+	Slc41a1	ENSMUSG00000013275	solute carrier family 41, member 1 [Source:MGI Symbol;Acc:MGI:2444823]	+	gene	overlapping	0	0.0159083	0.0284278	0.0125195	1.22609	18.3313	1.29882	0.254428	0.969964	FALSE	non-DMR
oe = 0.87	1_131910245_131911218	1	131910245	131911218	+	Nucks1	ENSMUSG00000026434	nuclear casein kinase and cyclin-dependent kinase substrate 1 [Source:MGI Symbol;Acc:MGI:1934811]	+	gene	overlapping	0	0.0079527	0.00482892	-0.00312378	0.124674	19.7826	0.00389835	0.950215	0.998586	FALSE	non-DMR
oe = 0.82	1_131962640_131963459	1	131962640	131963459	+	Gm29103	ENSMUSG00000100037	predicted gene 29103 [Source:MGI Symbol;Acc:MGI:5579809]	+	gene	overlapping	0	0.0695178	0.0154762	-0.0540416	-1.6541	19.397	1.31415	0.251645	0.96976	FALSE	non-DMR
oe = 0.94	1_132007343_132008412	1	132007343	132008412	+	Gm29103	ENSMUSG00000100037	predicted gene 29103 [Source:MGI Symbol;Acc:MGI:5579809]	+	gene	overlapping	0	0.0202957	0.0749678	0.054672	1.22594	20.0829	0.907671	0.340733	0.976179	FALSE	non-DMR
oe = 0.80	1_132067626_132068248	1	132067626	132068248	+	Mfsd4a	ENSMUSG00000059149	major facilitator superfamily domain containing 4A [Source:MGI Symbol;Acc:MGI:2442786]	-	gene	overlapping	0	0.0413254	0.0906097	0.0492842	0.616251	19.3737	0.340556	0.559508	0.984682	FALSE	non-DMR
oe = 0.87	1_132190088_132191155	1	132190088	132191155	+	Lemd1	ENSMUSG00000079330	LEM domain containing 1 [Source:MGI Symbol;Acc:MGI:1922403]	+	gene	downstream	276	0.0116071	0.00887974	-0.00272736	-0.428699	20.166	0.217753	0.640758	0.991919	FALSE	non-DMR
oe = 0.81	1_132298559_132299269	1	132298559	132299269	+	Klhdc8a	ENSMUSG00000042115	kelch domain containing 8A [Source:MGI Symbol;Acc:MGI:2442630]	+	gene	overlapping	0	0.0143225	0.0220789	0.00775645	0.494141	19.7125	0.26089	0.609509	0.989905	FALSE	non-DMR
oe = 0.86	1_132315899_132316555	1	132315899	132316555	+	Nuak2	ENSMUSG00000009772	NUAK family, SNF1-like kinase, 2 [Source:MGI Symbol;Acc:MGI:1921387]	+	gene	overlapping	0	0.0253542	0.018956	-0.00639822	-0.386226	19.3819	0.138242	0.710035	0.992327	FALSE	non-DMR
oe = 0.65	1_132360630_132361042	1	132360630	132361042	+	Tmcc2	ENSMUSG00000042066	transmembrane and coiled-coil domains 2 [Source:MGI Symbol;Acc:MGI:1916125]	-	gene	overlapping	0	0.422942	0.429348	0.00640563	-0.122679	17.9887	0.0129469	0.909409	0.99758	FALSE	non-DMR
oe = 0.78	1_132391391_132391882	1	132391391	132391882	+	Tmcc2	ENSMUSG00000042066	transmembrane and coiled-coil domains 2 [Source:MGI Symbol;Acc:MGI:1916125]	-	gene	downstream	110	0.00190624	0.0363158	0.0344096	3.10109	19.032	8.92656	0.00281054	0.555542	FALSE	non-DMR
oe = 0.83	1_132417370_132417990	1	132417370	132417990	+	Dstyk	ENSMUSG00000042046	dual serine/threonine and tyrosine protein kinase [Source:MGI Symbol;Acc:MGI:1925064]	+	gene	overlapping	0	0.00584003	0.0172245	0.0113845	1.55153	19.5331	2.06923	0.150297	0.940997	FALSE	non-DMR
oe = 0.83	1_132880311_132880946	1	132880311	132880946	+	Lrrn2	ENSMUSG00000026443	leucine rich repeat protein 2, neuronal [Source:MGI Symbol;Acc:MGI:106037]	+	gene	overlapping	0	0.0102029	0.0136543	0.00345141	0.157428	19.7222	0.0243204	0.876072	0.996346	FALSE	non-DMR
oe = 0.89	1_133045851_133046709	1	133045851	133046709	+	Pik3c2b	ENSMUSG00000026447	phosphatidylinositol-4-phosphate 3-kinase catalytic subunit type 2 beta [Source:MGI Symbol;Acc:MGI:2685045]	+	gene	overlapping	0	0.0301101	0.0666456	0.0365355	0.944109	19.6157	0.907503	0.340778	0.976179	FALSE	non-DMR
oe = 0.95	1_133131081_133131904	1	133131081	133131904	+	Gm26616	ENSMUSG00000102425	predicted gene, 26616 [Source:MGI Symbol;Acc:MGI:5477110]	-	gene	overlapping	0	0.027925	0.0181742	-0.00975071	-0.0386834	20.0596	0.00196676	0.964627	0.998586	FALSE	non-DMR
oe = 0.83	1_133163777_133164521	1	133163777	133164521	+	Plekha6	ENSMUSG00000041757	pleckstrin homology domain containing, family A member 6 [Source:MGI Symbol;Acc:MGI:2388662]	+	gene	overlapping	0	0.00863349	0.0242803	0.0156468	1.11733	19.5358	1.15758	0.281968	0.976179	FALSE	non-DMR
oe = 0.67	1_133363429_133364312	1	133363429	133364312	+	Etnk2	ENSMUSG00000070644	ethanolamine kinase 2 [Source:MGI Symbol;Acc:MGI:2443760]	+	gene	overlapping	0	0.0179535	0.01635	-0.00160348	-0.111976	19.4686	0.0153088	0.90153	0.996346	FALSE	non-DMR
oe = 0.86	1_133423058_133424485	1	133423058	133424485	+	Sox13	ENSMUSG00000070643	SRY (sex determining region Y)-box 13 [Source:MGI Symbol;Acc:MGI:98361]	-	gene	overlapping	0	0.00968756	0.0439996	0.034312	1.49379	20.5598	2.54324	0.110768	0.895169	FALSE	non-DMR
oe = 1.00	1_133609753_133610435	1	133609753	133610435	+	Snrpe	ENSMUSG00000090553	small nuclear ribonucleoprotein E [Source:MGI Symbol;Acc:MGI:98346]	-	gene	overlapping	0	0.002331	0.0162574	0.0139264	1.10164	18.6183	1.02608	0.311082	0.976179	FALSE	non-DMR
oe = 0.86	1_133660888_133661444	1	133660888	133661444	+	Zc3h11a	ENSMUSG00000102976	zinc finger CCCH type containing 11A [Source:MGI Symbol;Acc:MGI:1917829]	-	gene	overlapping	0	0.0231963	0.00800051	-0.0151958	-0.783932	18.6371	0.529823	0.466681	0.978363	FALSE	non-DMR
oe = 0.98	1_134078808_134079438	1	134078808	134079438	+	Btg2	ENSMUSG00000020423	B cell translocation gene 2, anti- proliferative [Source:MGI Symbol;Acc:MGI:108384]	-	gene	overlapping	0	0.0101741	0.00324675	-0.00692736	-1.56974	18.8281	1.37132	0.241585	0.96976	FALSE	non-DMR
oe = 0.77	1_134234705_134235655	1	134234705	134235655	+	Adora1	ENSMUSG00000042429	adenosine A1 receptor [Source:MGI Symbol;Acc:MGI:99401]	-	gene	overlapping	0	0.0790795	0.0200627	-0.0590168	-0.433886	18.919	0.0957616	0.756976	0.996305	FALSE	non-DMR
oe = 0.75	1_134298896_134299450	1	134298896	134299450	+	Ppfia4	ENSMUSG00000026458	protein tyrosine phosphatase, receptor type, f polypeptide (PTPRF), interacting protein (liprin), alpha 4 [Source:MGI Symbol;Acc:MGI:1915757]	-	gene	overlapping	0	0.392864	0.157072	-0.235792	-1.47225	18.7214	1.66141	0.197413	0.964231	FALSE	non-DMR
oe = 0.99	1_134361549_134362168	1	134361549	134362168	+	Tmem183a	ENSMUSG00000042305	transmembrane protein 183A [Source:MGI Symbol;Acc:MGI:1914729]	-	gene	overlapping	0	0.0075112	0.0192308	0.0117196	0.515719	18.4425	0.118636	0.730518	0.992327	FALSE	non-DMR
oe = 0.90	1_134415249_134415959	1	134415249	134415959	+	Adipor1	ENSMUSG00000026457	adiponectin receptor 1 [Source:MGI Symbol;Acc:MGI:1919924]	+	gene	overlapping	0	0	0.0130612	0.0130612	4.04532	19.6001	10.4833	0.0012046	0.508707	FALSE	non-DMR
oe = 0.77	1_134455276_134455836	1	134455276	134455836	+	Gm37935	ENSMUSG00000102722	predicted gene, 37935 [Source:MGI Symbol;Acc:MGI:5611163]	-	gene	overlapping	0	0.00338999	0	-0.00338999	-2.12081	18.4923	2.06494	0.150721	0.940997	FALSE	non-DMR
oe = 0.78	1_134494515_134494948	1	134494515	134494948	+	Rabif	ENSMUSG00000042229	RAB interacting factor [Source:MGI Symbol;Acc:MGI:2138605]	+	gene	overlapping	0	0.00826862	0.0787751	0.0705065	2.39125	18.7516	4.27576	0.0386596	0.773872	FALSE	non-DMR
oe = 0.75	1_134556260_134557124	1	134556260	134557124	+	null	NA	NA	NA	NA	Not found	0	0.0108271	0.0215951	0.010768	1.12007	19.3829	1.36152	0.243274	0.96976	FALSE	non-DMR
oe = 0.89	1_134560081_134561744	1	134560081	134561744	+	Kdm5b	ENSMUSG00000042207	lysine (K)-specific demethylase 5B [Source:MGI Symbol;Acc:MGI:1922855]	+	gene	overlapping	0	0.0108085	0.00885463	-0.00195389	-0.482945	19.8093	0.181353	0.670213	0.992327	FALSE	non-DMR
oe = 0.90	1_134646454_134647253	1	134646454	134647253	+	Gm26783	ENSMUSG00000097435	predicted gene, 26783 [Source:MGI Symbol;Acc:MGI:5477277]	-	gene	overlapping	0	0.0298021	0.00747187	-0.0223302	-2.09747	19.394	4.07794	0.0434465	0.783578	FALSE	non-DMR
oe = 0.79	1_134708874_134709423	1	134708874	134709423	+	Syt2	ENSMUSG00000026452	synaptotagmin II [Source:MGI Symbol;Acc:MGI:99666]	+	gene	overlapping	0	0.477855	0.46037	-0.0174855	-0.0804676	19.2424	0.0124717	0.91108	0.99758	FALSE	non-DMR
oe = 0.69	1_134955512_134955991	1	134955512	134955991	+	Ppp1r12b	ENSMUSG00000073557	protein phosphatase 1, regulatory (inhibitor) subunit 12B [Source:MGI Symbol;Acc:MGI:1916417]	-	gene	overlapping	0	0.0118917	0.00738095	-0.00451077	-0.418629	18.5922	0.146163	0.70223	0.992327	FALSE	non-DMR
oe = 0.63	1_134987517_134988073	1	134987517	134988073	+	Lgr6	ENSMUSG00000042793	leucine-rich repeat-containing G protein- coupled receptor 6 [Source:MGI Symbol;Acc:MGI:2441805]	-	gene	overlapping	0	0.422497	0.203682	-0.218816	-1.50887	19.0804	2.32457	0.127346	0.913595	FALSE	non-DMR
oe = 0.75	1_135104869_135105311	1	135104869	135105311	+	Lgr6	ENSMUSG00000042793	leucine-rich repeat-containing G protein- coupled receptor 6 [Source:MGI Symbol;Acc:MGI:2441805]	-	gene	overlapping	0	0.0112591	0.0136364	0.0023773	-0.355283	18.9232	0.117022	0.732287	0.992627	FALSE	non-DMR
oe = 0.88	1_135146496_135147566	1	135146496	135147566	+	Arl8a	ENSMUSG00000026426	ADP-ribosylation factor-like 8A [Source:MGI Symbol;Acc:MGI:1915974]	+	gene	overlapping	0	0.0110119	0.0107625	-0.000249395	0.122698	20.3849	0.018848	0.890803	0.996346	FALSE	non-DMR
oe = 0.87	1_135283532_135284122	1	135283532	135284122	+	Rnpep	ENSMUSG00000041926	arginyl aminopeptidase (aminopeptidase B) [Source:MGI Symbol;Acc:MGI:2384902]	-	gene	overlapping	0	0.0073964	0.0114175	0.00402113	0.559079	19.8093	0.30856	0.578565	0.985074	FALSE	non-DMR
oe = 0.91	1_135429954_135430720	1	135429954	135430720	+	Ipo9	ENSMUSG00000041879	importin 9 [Source:MGI Symbol;Acc:MGI:1918944]	-	gene	overlapping	0	0.0147134	0.00304878	-0.0116646	-1.69982	18.481	1.65527	0.198243	0.964231	FALSE	non-DMR
oe = 0.71	1_135584708_135585732	1	135584708	135585732	+	Nav1	ENSMUSG00000009418	neuron navigator 1 [Source:MGI Symbol;Acc:MGI:2183683]	-	gene	overlapping	0	0.329057	0.417859	0.0888023	0.842475	19.3101	0.800638	0.370903	0.976179	FALSE	non-DMR
oe = 0.77	1_135687732_135688484	1	135687732	135688484	+	Gm38399	ENSMUSG00000090399	predicted gene, 38399 [Source:MGI Symbol;Acc:MGI:5620007]	-	gene	overlapping	0	0.0218042	0.0091155	-0.0126887	-1.25322	19.414	1.66784	0.196548	0.964231	FALSE	non-DMR
oe = 0.74	1_135765881_135766710	1	135765881	135766710	+	Phlda3	ENSMUSG00000041801	pleckstrin homology like domain, family A, member 3 [Source:MGI Symbol;Acc:MGI:1351485]	+	gene	overlapping	0	0.09162	0.0929003	0.00128024	-0.369348	19.8692	0.178021	0.673079	0.992327	FALSE	non-DMR
oe = 0.86	1_135818509_135819008	1	135818509	135819008	+	Lad1	ENSMUSG00000041782	ladinin [Source:MGI Symbol;Acc:MGI:109343]	+	gene	overlapping	0	0.0833133	0.124126	0.0408126	-0.669416	19.1654	0.264294	0.607186	0.989104	FALSE	non-DMR
oe = 0.86	1_135918710_135919286	1	135918710	135919286	+	Pkp1	ENSMUSG00000026413	plakophilin 1 [Source:MGI Symbol;Acc:MGI:1328359]	-	gene	overlapping	0	0.0634701	0.00615879	-0.0573113	-2.39348	19.2777	3.47553	0.0622827	0.818824	FALSE	non-DMR
oe = 0.87	1_136050822_136051352	1	136050822	136051352	+	Ascl5	ENSMUSG00000097918	achaete-scute family bHLH transcription factor 5 [Source:MGI Symbol;Acc:MGI:2685043]	+	gene	overlapping	0	0.0173064	0.0196322	0.00232588	-0.022965	19.5558	0.00419712	0.948345	0.998586	FALSE	non-DMR
oe = 0.73	1_136131276_136131926	1	136131276	136131926	+	Kif21b	ENSMUSG00000041642	kinesin family member 21B [Source:MGI Symbol;Acc:MGI:109234]	+	gene	overlapping	0	0.00859495	0.0111111	0.00251616	-0.334853	19.2379	0.0994933	0.752439	0.996305	FALSE	non-DMR
oe = 0.77	1_136233873_136234663	1	136233873	136234663	+	5730559C18Rik	ENSMUSG00000041605	RIKEN cDNA 5730559C18 gene [Source:MGI Symbol;Acc:MGI:1921579]	-	gene	overlapping	0	0.0162586	0.00373134	-0.0125272	-1.85636	18.9078	2.27733	0.131278	0.913595	FALSE	non-DMR
oe = 0.72	1_136259770_136260914	1	136259770	136260914	+	Gm26781	ENSMUSG00000097433	predicted gene, 26781 [Source:MGI Symbol;Acc:MGI:5477275]	+	gene	overlapping	0	0.0505101	0.00965421	-0.0408559	-1.05931	20.1089	1.05872	0.303508	0.976179	FALSE	non-DMR
oe = 0.90	1_136345399_136346321	1	136345399	136346321	+	Camsap2	ENSMUSG00000041570	calmodulin regulated spectrin-associated protein family, member 2 [Source:MGI Symbol;Acc:MGI:1922434]	-	gene	overlapping	0	0.0263559	0.00852205	-0.0178339	-0.933789	20.1113	0.71921	0.396403	0.976179	FALSE	non-DMR
oe = 0.93	1_136415223_136415678	1	136415223	136415678	+	9230116N13Rik	ENSMUSG00000097403	RIKEN cDNA 9230116N13 gene [Source:MGI Symbol;Acc:MGI:2443255]	-	gene	overlapping	0	0.0520858	0.0497984	-0.00228738	0.257366	19.3788	0.0729007	0.787159	0.996346	FALSE	non-DMR
oe = 0.85	1_136466217_136466630	1	136466217	136466630	+	Kif14	ENSMUSG00000041498	kinesin family member 14 [Source:MGI Symbol;Acc:MGI:1098226]	+	gene	overlapping	0	0.0165797	0.00192308	-0.0146566	-2.6422	18.6079	4.26506	0.0389038	0.775297	FALSE	non-DMR
oe = 0.86	1_136624637_136625621	1	136624637	136625621	+	Platr23	ENSMUSG00000097229	pluripotency associated transcript 23 [Source:MGI Symbol;Acc:MGI:5477092]	-	gene	overlapping	0	0.0209809	0.0812549	0.060274	1.38537	19.6856	1.70486	0.191653	0.962552	FALSE	non-DMR
oe = 0.69	1_136789140_136789568	1	136789140	136789568	+	Gm8762	ENSMUSG00000104360	predicted gene 8762 [Source:MGI Symbol;Acc:MGI:3646806]	-	gene	overlapping	0	0.0104493	0.0295455	0.0190961	1.7229	17.9343	2.15154	0.142427	0.931257	FALSE	non-DMR
oe = 0.65	1_136948568_136949197	1	136948568	136949197	+	Nr5a2	ENSMUSG00000026398	nuclear receptor subfamily 5, group A, member 2 [Source:MGI Symbol;Acc:MGI:1346834]	-	gene	overlapping	0	0.465095	0.326202	-0.138893	-0.0709862	18.99	0.00878416	0.925329	0.99758	FALSE	non-DMR
oe = 0.65	1_138311455_138312226	1	138311455	138312226	+	null	NA	NA	NA	NA	Not found	0	0.095508	0.119231	0.0237227	-0.493826	16.9426	0.0933728	0.759932	0.996305	FALSE	non-DMR
oe = 0.94	1_138619153_138619864	1	138619153	138619864	+	Nek7	ENSMUSG00000026393	NIMA (never in mitosis gene a)-related expressed kinase 7 [Source:MGI Symbol;Acc:MGI:1890645]	-	gene	overlapping	0	0.0257316	0.00733659	-0.0183951	-1.24048	19.6174	1.4482	0.228817	0.96976	FALSE	non-DMR
oe = 0.69	1_138788935_138789465	1	138788935	138789465	+	null	NA	NA	NA	NA	Not found	0	0.219444	0.227358	0.00791317	-0.177339	16.2491	0.00901863	0.924341	0.99758	FALSE	non-DMR
oe = 0.89	1_138841499_138842069	1	138841499	138842069	+	Lhx9	ENSMUSG00000019230	LIM homeobox protein 9 [Source:MGI Symbol;Acc:MGI:1316721]	-	gene	overlapping	0	0.121906	0.0145932	-0.107313	-1.42572	19.0006	0.948297	0.330153	0.976179	FALSE	non-DMR
oe = 0.95	1_138856301_138856906	1	138856301	138856906	+	2310009B15Rik	ENSMUSG00000079283	RIKEN cDNA 2310009B15 gene [Source:MGI Symbol;Acc:MGI:1916799]	-	gene	overlapping	0	0.0107362	0.0155878	0.00485164	0.60631	18.6938	0.316301	0.573839	0.985074	FALSE	non-DMR
oe = 0.96	1_138963395_138964108	1	138963395	138964108	+	Dennd1b	ENSMUSG00000056268	DENN/MADD domain containing 1B [Source:MGI Symbol;Acc:MGI:2447812]	+	gene	overlapping	0	0.0123218	0.00691311	-0.00540866	-0.366594	19.7397	0.1707	0.67949	0.992327	FALSE	non-DMR
oe = 0.86	1_139422097_139422751	1	139422097	139422751	+	Zbtb41	ENSMUSG00000033964	zinc finger and BTB domain containing 41 [Source:MGI Symbol;Acc:MGI:2444487]	+	gene	overlapping	0	0.00772615	0.00408374	-0.00364241	-0.839267	19.3069	0.416093	0.518893	0.980133	FALSE	non-DMR
oe = 0.83	1_139454635_139455233	1	139454635	139455233	+	Aspm	ENSMUSG00000033952	asp (abnormal spindle)-like, microcephaly associated (Drosophila) [Source:MGI Symbol;Acc:MGI:1334448]	+	gene	overlapping	0	0.00847201	0.00772762	-0.000744387	-0.198717	19.4318	0.0536085	0.816899	0.996346	FALSE	non-DMR
oe = 0.74	1_139546371_139546913	1	139546371	139546913	+	Cfhr1	ENSMUSG00000057037	complement factor H-related 1 [Source:MGI Symbol;Acc:MGI:2138169]	-	gene	upstream	140	0.137947	0.162736	0.0247888	0.459402	16.834	0.0862847	0.768955	0.996346	FALSE	non-DMR
oe = 0.70	1_139641201_139641823	1	139641201	139641823	+	Cfhr3	ENSMUSG00000090623	complement factor H-related 3 [Source:MGI Symbol;Acc:MGI:3647418]	-	gene	overlapping	0	0.666215	0.672255	0.00604008	-0.0457302	17.986	0.00100041	0.974768	0.998981	FALSE	non-DMR
oe = 0.62	1_139907403_139907959	1	139907403	139907959	+	Gm16332	ENSMUSG00000089991	predicted gene 16332 [Source:MGI Symbol;Acc:MGI:3840155]	-	gene	overlapping	0	0.0870175	0.353535	0.266518	2.65154	16.1284	3.95852	0.0466348	0.797735	FALSE	non-DMR
oe = 0.94	1_141035376_141035803	1	141035376	141035803	+	null	NA	NA	NA	NA	Not found	0	0.656	0.82381	0.16781	1.10032	16.176	0.851269	0.356194	0.976179	FALSE	non-DMR
oe = 0.94	1_141261830_141262270	1	141261830	141262270	+	null	NA	NA	NA	NA	Not found	0	0.209608	0.277371	0.0677628	1.10572	17.389	0.621411	0.430523	0.976243	FALSE	non-DMR
oe = 0.97	1_141373600_141374027	1	141373600	141374027	+	null	NA	NA	NA	NA	Not found	0	0.872441	0.785714	-0.0867265	NA	NA	NA	NA	NA	FALSE	non-DMR
oe = 0.83	1_143331997_143332437	1	143331997	143332437	+	null	NA	NA	NA	NA	Not found	0	0.303488	0.718254	0.414766	3.03715	16.6027	4.1717	0.0411045	0.783272	FALSE	non-DMR
oe = 0.93	1_143702599_143703176	1	143702599	143703176	+	Cdc73	ENSMUSG00000026361	cell division cycle 73, Paf1/RNA polymerase II complex component [Source:MGI Symbol;Acc:MGI:2384876]	-	gene	overlapping	0	0.00813705	0.00173611	-0.00640094	-1.61609	19.349	1.67882	0.195081	0.964059	FALSE	non-DMR
oe = 0.94	1_143776715_143777655	1	143776715	143777655	+	Trove2	ENSMUSG00000018199	TROVE domain family, member 2 [Source:MGI Symbol;Acc:MGI:106652]	-	gene	overlapping	0	0.0160229	0.0130622	-0.00296077	-0.163331	20.0385	0.0426701	0.836348	0.996346	FALSE	non-DMR
oe = 0.76	1_143971068_143971624	1	143971068	143971624	+	null	NA	NA	NA	NA	Not found	0	0.469662	0.408773	-0.0608897	-0.358895	19.3037	0.305398	0.580518	0.985074	FALSE	non-DMR
oe = 0.68	1_146004469_146004999	1	146004469	146004999	+	null	NA	NA	NA	NA	Not found	0	0.209664	0.4375	0.227836	NA	NA	NA	NA	NA	NA	non-DMR
oe = 1.72	1_146203422_146203904	1	146203422	146203904	+	null	NA	NA	NA	NA	Not found	0	0.848897	0.851607	0.00271063	0.0616368	17.0436	0.000536242	0.981525	0.999085	FALSE	non-DMR
oe = 0.79	1_146288588_146289063	1	146288588	146289063	+	null	NA	NA	NA	NA	Not found	0	0.868397	0.710526	-0.15787	-1.19852	16.409	0.511626	0.474436	0.978363	FALSE	non-DMR
oe = 0.94	1_146403834_146404278	1	146403834	146404278	+	null	NA	NA	NA	NA	Not found	0	0.768627	0.402342	-0.366285	-2.60983	16.1187	3.75601	0.052618	0.802504	FALSE	non-DMR
oe = 0.79	1_147944068_147944503	1	147944068	147944503	+	null	NA	NA	NA	NA	Not found	0	0.208333	0.340476	0.132143	1.31838	16.6774	1.13411	0.2869	0.976179	FALSE	non-DMR
oe = 0.76	1_148081309_148082093	1	148081309	148082093	+	null	NA	NA	NA	NA	Not found	0	0.574906	0.33198	-0.242926	-1.61115	18.099	2.94173	0.0863184	0.866263	FALSE	non-DMR
oe = 0.81	1_148378691_148379547	1	148378691	148379547	+	null	NA	NA	NA	NA	Not found	0	0.472886	0.492275	0.0193885	0.0561003	18.1162	0.00698062	0.933414	0.997609	FALSE	non-DMR
oe = 0.65	1_149511887_149512405	1	149511887	149512405	+	null	NA	NA	NA	NA	Not found	0	NA	NA	NA	NA	NA	NA	NA	NA	NA	non-DMR
oe = 1.00	1_149581527_149581979	1	149581527	149581979	+	null	NA	NA	NA	NA	Not found	0	0.667564	0.7318	0.0642367	0.476593	17.2491	0.310094	0.577623	0.985074	FALSE	non-DMR
oe = 0.65	1_150232501_150233243	1	150232501	150233243	+	null	NA	NA	NA	NA	Not found	0	0.201167	0.182619	-0.018548	0.310561	18.1284	0.095064	0.757835	0.996305	FALSE	non-DMR
oe = 0.86	1_150392778_150393719	1	150392778	150393719	+	BC003331	ENSMUSG00000006010	cDNA sequence BC003331 [Source:MGI Symbol;Acc:MGI:2385108]	-	gene	overlapping	0	0.0135364	0.0130316	-0.000504787	0.346498	19.9827	0.114938	0.734591	0.993061	FALSE	non-DMR
oe = 1.01	1_151344226_151345424	1	151344226	151345424	+	Gm10138	ENSMUSG00000100954	predicted gene 10138 [Source:MGI Symbol;Acc:MGI:3708522]	-	gene	overlapping	0	0.012481	0.0227335	0.0102525	0.772092	20.5607	0.831984	0.361699	0.976179	FALSE	non-DMR
oe = 0.94	1_151428086_151429157	1	151428086	151429157	+	Swt1	ENSMUSG00000052748	SWT1 RNA endoribonuclease homolog (S. cerevisiae) [Source:MGI Symbol;Acc:MGI:1914125]	-	gene	overlapping	0	0.0168432	0.00333333	-0.0135099	-1.68626	19.2623	2.33789	0.126261	0.913595	FALSE	non-DMR
oe = 0.90	1_151500027_151501141	1	151500027	151501141	+	Rnf2	ENSMUSG00000026484	ring finger protein 2 [Source:MGI Symbol;Acc:MGI:1101759]	-	gene	overlapping	0	0.0150456	0.00960231	-0.00544327	-0.357849	19.9733	0.129982	0.718451	0.992327	FALSE	non-DMR
oe = 0.62	1_151571314_151571755	1	151571314	151571755	+	Fam129a	ENSMUSG00000026483	family with sequence similarity 129, member A [Source:MGI Symbol;Acc:MGI:2137237]	+	gene	overlapping	0	0.0474783	0.0103328	-0.0371455	-0.904184	18.3079	0.360935	0.547987	0.984163	FALSE	non-DMR
oe = 0.78	1_151755185_151755925	1	151755185	151755925	+	Edem3	ENSMUSG00000043019	ER degradation enhancer, mannosidase alpha- like 3 [Source:MGI Symbol;Acc:MGI:1914217]	+	gene	overlapping	0	0.00514681	0.0270073	0.0218605	1.98835	19.8385	4.47736	0.0343466	0.758228	FALSE	non-DMR
oe = 0.76	1_152089617_152090619	1	152089617	152090619	+	1700025G04Rik	ENSMUSG00000032666	RIKEN cDNA 1700025G04 gene [Source:MGI Symbol;Acc:MGI:1916649]	-	gene	overlapping	0	0.00528698	0.0101687	0.00488167	1.02623	19.2679	0.510437	0.47495	0.978363	FALSE	non-DMR
oe = 0.92	1_152386314_152386744	1	152386314	152386744	+	Tsen15	ENSMUSG00000014980	tRNA splicing endonuclease subunit 15 [Source:MGI Symbol;Acc:MGI:1913887]	-	gene	overlapping	0	0.0133381	0.00940689	-0.00393116	0.0777365	19.2266	0.0105331	0.918256	0.99758	FALSE	non-DMR
oe = 0.94	1_152399919_152400364	1	152399919	152400364	+	Colgalt2	ENSMUSG00000032649	collagen beta(1-O)galactosyltransferase 2 [Source:MGI Symbol;Acc:MGI:2138232]	+	gene	overlapping	0	0.0525781	0.00473033	-0.0478477	-2.58399	19.3154	6.0108	0.0142186	0.638898	FALSE	non-DMR
oe = 0.95	1_152765928_152767261	1	152765928	152767261	+	Rgl1	ENSMUSG00000026482	ral guanine nucleotide dissociation stimulator,-like 1 [Source:MGI Symbol;Acc:MGI:107484]	-	gene	overlapping	0	0.00991	0.0128484	0.00293843	0.172422	20.442	0.0301699	0.862105	0.996346	FALSE	non-DMR
oe = 0.95	1_152901954_152903964	1	152901954	152903964	+	Smg7	ENSMUSG00000042772	Smg-7 homolog, nonsense mediated mRNA decay factor (C. elegans) [Source:MGI Symbol;Acc:MGI:2682334]	-	gene	overlapping	0	0.00777472	0.00710724	-0.000667479	0.187182	20.2853	0.0368707	0.847728	0.996346	FALSE	non-DMR
oe = 0.75	1_152954931_152956251	1	152954931	152956251	+	Nmnat2	ENSMUSG00000042751	nicotinamide nucleotide adenylyltransferase 2 [Source:MGI Symbol;Acc:MGI:2444155]	+	gene	overlapping	0	0.0157548	0.00750339	-0.00825139	-0.948745	19.4838	0.661864	0.415903	0.976179	FALSE	non-DMR
oe = 0.79	1_153332004_153333079	1	153332004	153333079	+	Lamc1	ENSMUSG00000026478	laminin, gamma 1 [Source:MGI Symbol;Acc:MGI:99914]	-	gene	overlapping	0	0.00786831	0.00663775	-0.00123056	-0.0157936	19.7734	0.00123861	0.971925	0.998878	FALSE	non-DMR
oe = 0.81	1_153425079_153425591	1	153425079	153425591	+	Shcbp1l	ENSMUSG00000042708	Shc SH2-domain binding protein 1-like [Source:MGI Symbol;Acc:MGI:1919086]	+	gene	overlapping	0	0.00578818	0.0135862	0.00779805	0.795758	18.6062	0.197073	0.657094	0.992327	FALSE	non-DMR
oe = 0.95	1_153486982_153487778	1	153486982	153487778	+	Dhx9	ENSMUSG00000042699	DEAH (Asp-Glu-Ala-His) box polypeptide 9 [Source:MGI Symbol;Acc:MGI:108177]	-	gene	overlapping	0	0.0163976	0.0339401	0.0175425	0.445251	19.459	0.199111	0.655439	0.992327	FALSE	non-DMR
oe = 0.80	1_153899778_153901066	1	153899778	153901066	+	Teddm2	ENSMUSG00000045968	transmembrane epididymal family member 2 [Source:MGI Symbol;Acc:MGI:1923273]	-	gene	overlapping	0	0.00895481	0.00640433	-0.00255048	0.0239381	19.8807	5.99008e-05	0.993825	0.999085	FALSE	non-DMR
oe = 0.61	1_154204838_154205538	1	154204838	154205538	+	Zfp648	ENSMUSG00000066797	zinc finger protein 648 [Source:MGI Symbol;Acc:MGI:2685049]	+	gene	overlapping	0	0.024084	0.0269899	0.00290591	0.270836	19.4001	0.0723204	0.787988	0.996346	FALSE	non-DMR
oe = 0.82	1_155083182_155083658	1	155083182	155083658	+	Gm9530	ENSMUSG00000096950	predicted gene 9530 [Source:MGI Symbol;Acc:MGI:3779939]	-	gene	overlapping	0	0.0194985	0.0230239	0.00352538	-0.0467482	18.994	0.000148035	0.990292	0.999085	FALSE	non-DMR
oe = 0.83	1_155098326_155099738	1	155098326	155099738	+	Ier5	ENSMUSG00000056708	immediate early response 5 [Source:MGI Symbol;Acc:MGI:1337072]	-	gene	overlapping	0	0.0102531	0.0140927	0.00383963	0.396899	20.8116	0.22844	0.632683	0.989928	FALSE	non-DMR
oe = 0.93	1_155158549_155159280	1	155158549	155159280	+	Stx6	ENSMUSG00000026470	syntaxin 6 [Source:MGI Symbol;Acc:MGI:1926235]	+	gene	overlapping	0	0.00949348	0.0035711	-0.00592238	-1.00173	19.4011	0.627562	0.428251	0.976179	FALSE	non-DMR
oe = 0.92	1_155244092_155244947	1	155244092	155244947	+	BC034090	ENSMUSG00000033722	cDNA sequence BC034090 [Source:MGI Symbol;Acc:MGI:2672904]	-	gene	overlapping	0	0.328986	0.34023	0.0112442	-0.154062	19.6329	0.0250883	0.874147	0.996346	FALSE	non-DMR
oe = 0.82	1_155416850_155417545	1	155416850	155417545	+	Xpr1	ENSMUSG00000026469	xenotropic and polytropic retrovirus receptor 1 [Source:MGI Symbol;Acc:MGI:97932]	-	gene	overlapping	0	0.0108813	0.0193191	0.00843772	1.70838	19.3281	1.95725	0.161807	0.949709	FALSE	non-DMR
oe = 1.15	1_155558148_155558794	1	155558148	155558794	+	Acbd6	ENSMUSG00000033701	acyl-Coenzyme A binding domain containing 6 [Source:MGI Symbol;Acc:MGI:1919732]	+	gene	overlapping	0	0.0109297	0.00724816	-0.00368151	-0.324215	19.347	0.0844843	0.77131	0.996346	FALSE	non-DMR
oe = 0.79	1_155736868_155737982	1	155736868	155737982	+	Lhx4	ENSMUSG00000026468	LIM homeobox protein 4 [Source:MGI Symbol;Acc:MGI:101776]	-	gene	overlapping	0	0.00967745	0.0300867	0.0204093	1.20656	19.421	1.39642	0.237324	0.96976	FALSE	non-DMR
oe = 0.73	1_155741118_155743246	1	155741118	155743246	+	Lhx4	ENSMUSG00000026468	LIM homeobox protein 4 [Source:MGI Symbol;Acc:MGI:101776]	-	gene	overlapping	0	0.0118437	0.0130434	0.00119971	-0.0462013	20.2722	0.00518563	0.942593	0.998586	FALSE	non-DMR
oe = 0.89	1_155812434_155813157	1	155812434	155813157	+	Qsox1	ENSMUSG00000033684	quiescin Q6 sulfhydryl oxidase 1 [Source:MGI Symbol;Acc:MGI:1330818]	-	gene	overlapping	0	0.00539615	0.0240967	0.0187005	1.16407	19.3397	1.15611	0.282273	0.976179	FALSE	non-DMR
oe = 0.87	1_155972724_155973671	1	155972724	155973671	+	Cep350	ENSMUSG00000033671	centrosomal protein 350 [Source:MGI Symbol;Acc:MGI:1921331]	-	gene	overlapping	0	0.00947745	0.0167809	0.00730349	0.826593	19.5629	0.723288	0.395067	0.976179	FALSE	non-DMR
oe = 1.03	1_156035533_156036386	1	156035533	156036386	+	Tor1aip1	ENSMUSG00000026466	torsin A interacting protein 1 [Source:MGI Symbol;Acc:MGI:3582693]	-	gene	overlapping	0	0.0151886	0.0540717	0.0388832	0.767823	19.9385	0.258189	0.611367	0.989928	FALSE	non-DMR
oe = 0.71	1_156204684_156205085	1	156204684	156205085	+	Fam163a	ENSMUSG00000015484	family with sequence similarity 163, member A [Source:MGI Symbol;Acc:MGI:3618859]	-	gene	overlapping	0	0.0114583	0.00644122	-0.00501711	0.196227	18.3101	0.0508294	0.821626	0.996346	FALSE	non-DMR
oe = 0.99	1_156303118_156303790	1	156303118	156303790	+	Tdrd5	ENSMUSG00000060985	tudor domain containing 5 [Source:MGI Symbol;Acc:MGI:2684949]	-	gene	overlapping	0	0.0121538	0.00890554	-0.00324826	-0.347748	19.5852	0.161116	0.688131	0.992327	FALSE	non-DMR
oe = 0.91	1_156420695_156421188	1	156420695	156421188	+	Axdnd1	ENSMUSG00000026601	axonemal dynein light chain domain containing 1 [Source:MGI Symbol;Acc:MGI:1924602]	-	gene	overlapping	0	0.0191886	0.0286381	0.00944946	0.0613224	17.421	0.041722	0.838151	0.996346	FALSE	non-DMR
oe = 0.84	1_156558497_156559438	1	156558497	156559438	+	Abl2	ENSMUSG00000026596	v-abl Abelson murine leukemia viral oncogene 2 (arg, Abelson-related gene) [Source:MGI Symbol;Acc:MGI:87860]	+	gene	overlapping	0	0.0083181	0.0106628	0.0023447	0.213516	19.614	0.054186	0.815933	0.996346	FALSE	non-DMR
oe = 0.87	1_156718338_156719263	1	156718338	156719263	+	Fam20b	ENSMUSG00000033557	family with sequence similarity 20, member B [Source:MGI Symbol;Acc:MGI:2443990]	-	gene	overlapping	0	0.00828261	0.0230579	0.0147753	1.26775	19.693	1.71491	0.19035	0.962552	FALSE	non-DMR
oe = 0.94	1_156938963_156940007	1	156938963	156940007	+	Ralgps2	ENSMUSG00000026594	Ral GEF with PH domain and SH3 binding motif 2 [Source:MGI Symbol;Acc:MGI:1925505]	-	gene	overlapping	0	0.0241532	0.0633277	0.0391745	0.846674	20.2799	0.434031	0.510018	0.97997	FALSE	non-DMR
oe = 0.90	1_157411787_157412829	1	157411787	157412829	+	Rasal2	ENSMUSG00000070565	RAS protein activator like 2 [Source:MGI Symbol;Acc:MGI:2443881]	-	gene	overlapping	0	0.00701299	0.0151923	0.00817933	1.0148	20.3202	1.41819	0.233702	0.96976	FALSE	non-DMR
oe = 0.88	1_157883370_157883882	1	157883370	157883882	+	null	NA	NA	NA	NA	Not found	0	0.530407	1	0.469593	NA	NA	NA	NA	NA	NA	non-DMR
oe = 0.70	1_158331649_158332391	1	158331649	158332391	+	Brinp2	ENSMUSG00000004031	bone morphogenic protein/retinoic acid inducible neural-specific 2 [Source:MGI Symbol;Acc:MGI:2443333]	-	gene	overlapping	0	0.103409	0.0265457	-0.0768634	-0.414718	16.8517	0.0478164	0.826907	0.996346	FALSE	non-DMR
oe = 0.76	1_158355761_158356243	1	158355761	158356243	+	Brinp2	ENSMUSG00000004031	bone morphogenic protein/retinoic acid inducible neural-specific 2 [Source:MGI Symbol;Acc:MGI:2443333]	-	gene	overlapping	0	0.0137725	0.0403973	0.0266248	1.36018	18.4347	1.35375	0.244624	0.96976	FALSE	non-DMR
oe = 0.64	1_158879587_158880280	1	158879587	158880280	+	Pappa2	ENSMUSG00000073530	pappalysin 2 [Source:MGI Symbol;Acc:MGI:3051647]	-	gene	overlapping	0	0.219945	0.17217	-0.0477754	-0.0129098	17.3645	0.00115131	0.972932	0.998878	FALSE	non-DMR
oe = 0.60	1_159021936_159022476	1	159021936	159022476	+	null	NA	NA	NA	NA	Not found	0	0.337241	0.367962	0.030721	0.0794574	18.4772	0.00632202	0.936626	0.997674	FALSE	non-DMR
oe = 0.93	1_159231782_159232846	1	159231782	159232846	+	Rfwd2	ENSMUSG00000040782	ring finger and WD repeat domain 2 [Source:MGI Symbol;Acc:MGI:1347046]	+	gene	overlapping	0	0.00431524	0.00352046	-0.000794775	-0.435708	20.1107	0.140138	0.708144	0.992327	FALSE	non-DMR
oe = 0.67	1_160194962_160195410	1	160194962	160195410	+	Mrps14	ENSMUSG00000058267	mitochondrial ribosomal protein S14 [Source:MGI Symbol;Acc:MGI:1928141]	+	gene	overlapping	0	0.00660911	0.0111427	0.00453361	0.236366	18.0716	0.0302172	0.861998	0.996346	FALSE	non-DMR
oe = 0.90	1_160212439_160213405	1	160212439	160213405	+	Cacybp	ENSMUSG00000014226	calcyclin binding protein [Source:MGI Symbol;Acc:MGI:1270839]	-	gene	overlapping	0	0.00994502	0.00835795	-0.00158707	-0.185487	19.9807	0.039732	0.842006	0.996346	FALSE	non-DMR
oe = 0.89	1_160421462_160422180	1	160421462	160422180	+	Rabgap1l	ENSMUSG00000026721	RAB GTPase activating protein 1-like [Source:MGI Symbol;Acc:MGI:1352507]	-	gene	overlapping	0	0.601643	0.300557	-0.301086	-1.61691	17.7857	3.87495	0.0490118	0.799701	FALSE	non-DMR
oe = 0.93	1_160792030_160793170	1	160792030	160793170	+	Rabgap1l	ENSMUSG00000026721	RAB GTPase activating protein 1-like [Source:MGI Symbol;Acc:MGI:1352507]	-	gene	overlapping	0	0.0154196	0.0119905	-0.00342909	-0.417137	19.994	0.240676	0.623718	0.989928	FALSE	non-DMR
oe = 0.89	1_160906210_160907096	1	160906210	160907096	+	Rc3h1	ENSMUSG00000040423	RING CCCH (C3H) domains 1 [Source:MGI Symbol;Acc:MGI:2685397]	+	gene	overlapping	0	0.00814459	0.00844825	0.000303655	0.435681	19.497	0.11384	0.735814	0.993089	FALSE	non-DMR
oe = 0.87	1_161034405_161035181	1	161034405	161035181	+	Zbtb37	ENSMUSG00000043467	zinc finger and BTB domain containing 37 [Source:MGI Symbol;Acc:MGI:2444467]	-	gene	overlapping	0	0.00637612	0.0123767	0.00600062	0.720384	19.115	0.437938	0.508119	0.97997	FALSE	non-DMR
oe = 0.93	1_161070649_161071145	1	161070649	161071145	+	Dars2	ENSMUSG00000026709	aspartyl-tRNA synthetase 2 (mitochondrial) [Source:MGI Symbol;Acc:MGI:2442510]	-	gene	overlapping	0	0.00558279	0.0310102	0.0254274	2.02623	18.2153	2.59555	0.107164	0.887243	FALSE	non-DMR
oe = 0.81	1_161250818_161251278	1	161250818	161251278	+	Prdx6	ENSMUSG00000026701	peroxiredoxin 6 [Source:MGI Symbol;Acc:MGI:894320]	-	gene	overlapping	0	0.00618162	0.02918	0.0229983	2.12596	18.9753	4.56377	0.0326551	0.754064	FALSE	non-DMR
oe = 0.95	1_161876452_161877098	1	161876452	161877098	+	Suco	ENSMUSG00000040297	SUN domain containing ossification factor [Source:MGI Symbol;Acc:MGI:2138346]	-	gene	overlapping	0	0.012876	0.0199929	0.00711691	0.223905	19.0589	0.0407346	0.840051	0.996346	FALSE	non-DMR
oe = 0.71	1_162338553_162339268	1	162338553	162339268	+	Dnm3	ENSMUSG00000040265	dynamin 3 [Source:MGI Symbol;Acc:MGI:1341299]	-	gene	overlapping	0	0.823077	0.616667	-0.20641	NA	NA	NA	NA	NA	NA	non-DMR
oe = 0.76	1_162477566_162478079	1	162477566	162478079	+	Dnm3	ENSMUSG00000040265	dynamin 3 [Source:MGI Symbol;Acc:MGI:1341299]	-	gene	overlapping	0	0.368293	0.47891	0.110617	0.692374	18.7004	0.525287	0.468595	0.978363	FALSE	non-DMR
oe = 0.76	1_162548265_162548709	1	162548265	162548709	+	Mettl13	ENSMUSG00000026694	methyltransferase like 13 [Source:MGI Symbol;Acc:MGI:1918699]	-	gene	overlapping	0	0.0140133	0.0114809	-0.00253242	0.0142754	18.801	0.00845224	0.926749	0.99758	FALSE	non-DMR
oe = 0.95	1_162570354_162571602	1	162570354	162571602	+	Vamp4	ENSMUSG00000026696	vesicle-associated membrane protein 4 [Source:MGI Symbol;Acc:MGI:1858730]	+	gene	overlapping	0	0.00605932	0.0165993	0.01054	0.770282	19.6096	0.66664	0.414226	0.976179	FALSE	non-DMR
oe = 0.93	1_162739972_162740673	1	162739972	162740673	+	Prrc2c	ENSMUSG00000040225	proline-rich coiled-coil 2C [Source:MGI Symbol;Acc:MGI:1913754]	-	gene	overlapping	0	0.00949987	0.0128996	0.00339976	0.382107	19.6856	0.211909	0.645275	0.991919	FALSE	non-DMR
oe = 0.67	1_162841574_162842065	1	162841574	162842065	+	Fmo1	ENSMUSG00000040181	flavin containing monooxygenase 1 [Source:MGI Symbol;Acc:MGI:1310002]	-	gene	overlapping	0	0.666667	NA	NA	NA	NA	NA	NA	NA	NA	non-DMR
oe = 0.76	1_163312002_163312621	1	163312002	163312621	+	Prrx1	ENSMUSG00000026586	paired related homeobox 1 [Source:MGI Symbol;Acc:MGI:97712]	-	gene	overlapping	0	0.0111074	0.0406596	0.0295522	1.24962	18.6807	1.50063	0.220574	0.966727	FALSE	non-DMR
oe = 0.66	1_163710073_163710605	1	163710073	163710605	+	Mettl11b	ENSMUSG00000040113	methyltransferase like 11B [Source:MGI Symbol;Acc:MGI:2685053]	-	gene	overlapping	0	0.504656	0.399385	-0.105271	-0.170107	16.5887	0.0253827	0.873417	0.996346	FALSE	non-DMR
oe = 0.75	1_163779513_163779920	1	163779513	163779920	+	Kifap3	ENSMUSG00000026585	kinesin-associated protein 3 [Source:MGI Symbol;Acc:MGI:107566]	+	gene	overlapping	0	0.0287255	0.00611621	-0.0226093	-0.365345	18.8502	0.083427	0.772706	0.996346	FALSE	non-DMR
oe = 0.69	1_163783961_163784482	1	163783961	163784482	+	Kifap3	ENSMUSG00000026585	kinesin-associated protein 3 [Source:MGI Symbol;Acc:MGI:107566]	+	gene	overlapping	0	0	0	0	NA	NA	NA	NA	NA	FALSE	non-DMR
oe = 0.90	1_163929785_163930411	1	163929785	163930411	+	Scyl3	ENSMUSG00000026584	SCY1-like 3 (S. cerevisiae) [Source:MGI Symbol;Acc:MGI:1921385]	+	gene	overlapping	0	0.00414535	0.041503	0.0373577	3.10657	19.5257	9.19861	0.00242199	0.538297	FALSE	non-DMR
oe = 0.98	1_163994434_163995154	1	163994434	163995154	+	BC055324	ENSMUSG00000041406	cDNA sequence BC055324 [Source:MGI Symbol;Acc:MGI:3590554]	-	gene	overlapping	0	0.00698024	0.0130952	0.006115	1.12263	19.0716	0.947878	0.33026	0.976179	FALSE	non-DMR
oe = 1.24	1_164224358_164224911	1	164224358	164224911	+	null	NA	NA	NA	NA	Not found	0	0.264062	0.162896	-0.101167	-0.716072	16.8807	0.12577	0.722859	0.992327	FALSE	non-DMR
oe = 0.91	1_164248620_164249686	1	164248620	164249686	+	Slc19a2	ENSMUSG00000040918	solute carrier family 19 (thiamine transporter), member 2 [Source:MGI Symbol;Acc:MGI:1928761]	+	gene	overlapping	0	0.0123134	0.00752654	-0.00478683	-0.609801	19.6114	0.33975	0.559974	0.984682	FALSE	non-DMR
oe = 0.78	1_164457667_164458737	1	164457667	164458737	+	Atp1b1	ENSMUSG00000026576	ATPase, Na+/K+ transporting, beta 1 polypeptide [Source:MGI Symbol;Acc:MGI:88108]	-	gene	overlapping	0	0.0130289	0.0275197	0.0144908	1.19068	19.6987	1.82668	0.17652	0.956115	FALSE	non-DMR
oe = 0.85	1_165193912_165194575	1	165193912	165194575	+	Sft2d2	ENSMUSG00000040848	SFT2 domain containing 2 [Source:MGI Symbol;Acc:MGI:1917362]	-	gene	overlapping	0	0.0121659	0.0198711	0.00770517	0.721336	19.3459	0.425355	0.514277	0.97997	FALSE	non-DMR
oe = 0.89	1_165236384_165237118	1	165236384	165237118	+	Tiprl	ENSMUSG00000040843	TIP41, TOR signalling pathway regulator-like (S. cerevisiae) [Source:MGI Symbol;Acc:MGI:1915087]	-	gene	overlapping	0	0.0109494	0.0159855	0.00503613	0.426449	19.1888	0.193704	0.659851	0.992327	FALSE	non-DMR
oe = 0.77	1_165281713_165282567	1	165281713	165282567	+	null	NA	NA	NA	NA	Not found	0	0.0165376	0.0328504	0.0163128	0.710426	19.2446	0.560688	0.453983	0.978363	FALSE	non-DMR
oe = 0.64	1_165404642_165405151	1	165404642	165405151	+	Dcaf6	ENSMUSG00000026571	DDB1 and CUL4 associated factor 6 [Source:MGI Symbol;Acc:MGI:1921356]	-	gene	overlapping	0	0.612558	0.9	0.287442	NA	NA	NA	NA	NA	NA	non-DMR
oe = 0.80	1_165459580_165461564	1	165459580	165461564	+	Dcaf6	ENSMUSG00000026571	DDB1 and CUL4 associated factor 6 [Source:MGI Symbol;Acc:MGI:1921356]	-	gene	overlapping	0	0.00848888	0.00432722	-0.00416166	-0.682619	20.4819	0.512805	0.473927	0.978363	FALSE	non-DMR
oe = 0.61	1_165526739_165527693	1	165526739	165527693	+	Adcy10	ENSMUSG00000026567	adenylate cyclase 10 [Source:MGI Symbol;Acc:MGI:2660854]	+	gene	overlapping	0	0	0.132576	0.132576	3.18807	16.0385	5.45411	0.0195223	0.684581	FALSE	non-DMR
oe = 0.73	1_165634116_165634787	1	165634116	165634787	+	Mpzl1	ENSMUSG00000026566	myelin protein zero-like 1 [Source:MGI Symbol;Acc:MGI:1915731]	-	gene	overlapping	0	0.00273224	0.0195783	0.0168461	2.15853	19.3249	3.85664	0.0495496	0.799701	FALSE	non-DMR
oe = 1.11	1_165641861_165642678	1	165641861	165642678	+	Gm18407	ENSMUSG00000104517	predicted gene, 18407 [Source:MGI Symbol;Acc:MGI:5010592]	-	gene	upstream	1221	0.0130848	0.0195361	0.00645134	0.627391	19.7254	0.41566	0.51911	0.980133	FALSE	non-DMR
oe = 0.85	1_165763706_165764219	1	165763706	165764219	+	Creg1	ENSMUSG00000040713	cellular repressor of E1A-stimulated genes 1 [Source:MGI Symbol;Acc:MGI:1344382]	+	gene	overlapping	0	0.00710973	0.0104937	0.00338393	0.714194	18.6856	0.327609	0.567071	0.984831	FALSE	non-DMR
oe = 0.92	1_166001466_166003585	1	166001466	166003585	+	Pou2f1	ENSMUSG00000026565	POU domain, class 2, transcription factor 1 [Source:MGI Symbol;Acc:MGI:101898]	-	gene	overlapping	0	0.00959894	0.0106795	0.0010806	0.0408498	20.5054	0.00359324	0.952201	0.998586	FALSE	non-DMR
oe = 0.71	1_166238498_166238965	1	166238498	166238965	+	Mael	ENSMUSG00000040629	maelstrom spermatogenic transposon silencer [Source:MGI Symbol;Acc:MGI:2138453]	-	gene	overlapping	0	0.0477374	0.00229358	-0.0454438	-2.51071	18.2733	2.70031	0.100329	0.878438	FALSE	non-DMR
oe = 0.83	1_166253980_166254382	1	166253980	166254382	+	Ildr2	ENSMUSG00000040612	immunoglobulin-like domain containing receptor 2 [Source:MGI Symbol;Acc:MGI:1196370]	+	gene	overlapping	0	0.0146774	0.0658237	0.0511462	1.79199	18.7857	2.56739	0.109087	0.891902	FALSE	non-DMR
oe = 0.85	1_166308842_166309482	1	166308842	166309482	+	Ildr2	ENSMUSG00000040612	immunoglobulin-like domain containing receptor 2 [Source:MGI Symbol;Acc:MGI:1196370]	+	gene	overlapping	0	0.0117759	0.00965708	-0.00211885	-0.0068728	19.7934	0.00104145	0.974255	0.998981	FALSE	non-DMR
oe = 0.97	1_166378931_166379976	1	166378931	166379976	+	Gm15853	ENSMUSG00000103400	predicted gene 15853 [Source:MGI Symbol;Acc:MGI:3801970]	-	gene	overlapping	0	0.00745175	0.0174216	0.0099699	1.01562	19.8764	1.29818	0.254546	0.969964	FALSE	non-DMR
oe = 0.90	1_166409387_166410061	1	166409387	166410061	+	Pogk	ENSMUSG00000040596	pogo transposable element with KRAB domain [Source:MGI Symbol;Acc:MGI:1918842]	-	gene	overlapping	0	0.119273	0.0205644	-0.0987083	-0.418236	19.4791	0.118596	0.730563	0.992327	FALSE	non-DMR
oe = 0.85	1_167000592_167001863	1	167000592	167001863	+	Gm16701	ENSMUSG00000097823	predicted gene, 16701 [Source:MGI Symbol;Acc:MGI:4439625]	-	gene	overlapping	0	0.00981594	0.0873222	0.0775062	2.335	20.3334	6.16133	0.0130573	0.635255	FALSE	non-DMR
oe = 0.81	1_167283765_167285334	1	167283765	167285334	+	Uck2	ENSMUSG00000026558	uridine-cytidine kinase 2 [Source:MGI Symbol;Acc:MGI:1931744]	-	gene	overlapping	0	0.0118932	0.030003	0.0181098	0.926818	20.6524	1.11177	0.291698	0.976179	FALSE	non-DMR
oe = 1.00	1_167308181_167309065	1	167308181	167309065	+	Tmco1	ENSMUSG00000052428	transmembrane and coiled-coil domains 1 [Source:MGI Symbol;Acc:MGI:1921173]	+	gene	overlapping	0	0.00706279	0.00967717	0.00261438	0.437167	19.9927	0.1724	0.677987	0.992327	FALSE	non-DMR
oe = 0.90	1_167350132_167350541	1	167350132	167350541	+	Aldh9a1	ENSMUSG00000026687	aldehyde dehydrogenase 9, subfamily A1 [Source:MGI Symbol;Acc:MGI:1861622]	+	gene	overlapping	0	0.00987633	0.025991	0.0161147	0.933614	18.5349	0.909727	0.340187	0.976179	FALSE	non-DMR
oe = 0.90	1_167688275_167689255	1	167688275	167689255	+	Lmx1a	ENSMUSG00000026686	LIM homeobox transcription factor 1 alpha [Source:MGI Symbol;Acc:MGI:1888519]	+	gene	overlapping	0	0.022089	0.0155299	-0.0065591	0.0801194	19.6062	0.00791458	0.929111	0.99758	FALSE	non-DMR
oe = 0.69	1_168629288_168629821	1	168629288	168629821	+	null	NA	NA	NA	NA	Not found	0	0.583618	0.585431	0.0018123	0.00397184	16.8576	0.00047634	0.982587	0.999085	FALSE	non-DMR
oe = 0.64	1_168649653_168650070	1	168649653	168650070	+	null	NA	NA	NA	NA	Not found	0	0.650754	0.85	0.199246	1.45249	16.1476	1.4023	0.236338	0.96976	FALSE	non-DMR
oe = 0.68	1_169174746_169175279	1	169174746	169175279	+	null	NA	NA	NA	NA	Not found	0	0.252351	0.31832	0.0659698	0.516664	18.4308	0.484199	0.486527	0.97997	FALSE	non-DMR
oe = 1.00	1_169542430_169542857	1	169542430	169542857	+	null	NA	NA	NA	NA	Not found	0	0.813385	0.64	-0.173385	-1.40123	16.2755	0.623062	0.429912	0.976179	FALSE	non-DMR
oe = 0.96	1_169968946_169969431	1	169968946	169969431	+	Hsd17b7	ENSMUSG00000026675	hydroxysteroid (17-beta) dehydrogenase 7 [Source:MGI Symbol;Acc:MGI:1330808]	-	gene	overlapping	0	0.00362319	0.0122619	0.00863872	0.67451	18.415	0.254905	0.613642	0.989928	FALSE	non-DMR
oe = 0.97	1_170115791_170116235	1	170115791	170116235	+	null	NA	NA	NA	NA	Not found	0	0.823972	0.706522	-0.11745	-0.413199	16.1284	0.0816089	0.775129	0.996346	FALSE	non-DMR
oe = 0.96	1_170174610_170175289	1	170174610	170175289	+	Uap1	ENSMUSG00000026670	UDP-N-acetylglucosamine pyrophosphorylase 1 [Source:MGI Symbol;Acc:MGI:1334459]	-	gene	overlapping	0	0.00953891	0.00534784	-0.00419107	-0.512894	19.4942	0.234734	0.628035	0.989928	FALSE	non-DMR
oe = 0.94	1_170215004_170215422	1	170215004	170215422	+	Uhmk1	ENSMUSG00000026667	U2AF homology motif (UHM) kinase 1 [Source:MGI Symbol;Acc:MGI:1341908]	-	gene	overlapping	0	0.0151672	0.00265957	-0.0125076	-1.45473	18.885	1.59072	0.207223	0.966727	FALSE	non-DMR
oe = 0.94	1_170589280_170590058	1	170589280	170590058	+	Nos1ap	ENSMUSG00000038473	nitric oxide synthase 1 (neuronal) adaptor protein [Source:MGI Symbol;Acc:MGI:1917979]	-	gene	overlapping	0	0.056941	0.123918	0.0669768	1.15126	19.415	0.888515	0.34588	0.976179	FALSE	non-DMR
oe = 0.70	1_170644196_170644660	1	170644196	170644660	+	Olfml2b	ENSMUSG00000038463	olfactomedin-like 2B [Source:MGI Symbol;Acc:MGI:2443310]	+	gene	overlapping	0	0.00338983	0.0185426	0.0151527	1.34676	17.9399	1.51096	0.218993	0.966727	FALSE	non-DMR
oe = 0.69	1_170885007_170885507	1	170885007	170885507	+	Dusp12	ENSMUSG00000026659	dual specificity phosphatase 12 [Source:MGI Symbol;Acc:MGI:1890614]	-	gene	overlapping	0	0.004	0.0125534	0.00855342	1.36693	18.1783	0.999407	0.317454	0.976179	FALSE	non-DMR
oe = 0.74	1_170907404_170908171	1	170907404	170908171	+	Fcrlb	ENSMUSG00000070524	Fc receptor-like B [Source:MGI Symbol;Acc:MGI:3576487]	-	gene	overlapping	0	0.380113	0.424503	0.0443899	0.367471	19.6183	0.217179	0.641198	0.991919	FALSE	non-DMR
oe = 1.23	1_170941832_170942692	1	170941832	170942692	+	null	NA	NA	NA	NA	Not found	0	0.859229	0.886964	0.0277354	0.256439	19.1842	0.124788	0.723899	0.992327	FALSE	non-DMR
oe = 0.89	1_171063940_171066085	1	171063940	171066085	+	Fcgr3	ENSMUSG00000059498	Fc receptor, IgG, low affinity III [Source:MGI Symbol;Acc:MGI:95500]	-	gene	overlapping	0	0.0185221	0.0333654	0.0148433	NA	NA	NA	NA	NA	FALSE	non-DMR
oe = 0.77	1_171070321_171070786	1	171070321	171070786	+	Gm27552	ENSMUSG00000098356	predicted gene, 27552 [Source:MGI Symbol;Acc:MGI:5530934]	-	gene	upstream	1440	0.0215972	0.0156466	-0.00595062	-0.180596	19.0099	0.0272364	0.868917	0.996346	FALSE	non-DMR
oe = 0.90	1_171071592_171073720	1	171071592	171073720	+	Gm27552	ENSMUSG00000098356	predicted gene, 27552 [Source:MGI Symbol;Acc:MGI:5530934]	-	gene	overlapping	0	0	0.0833333	0.0833333	3.65993	16.2491	4.83008	0.0279673	0.750816	FALSE	non-DMR
oe = 0.79	1_171077942_171078407	1	171077942	171078407	+	Gm27844	ENSMUSG00000098965	predicted gene, 27844 [Source:MGI Symbol;Acc:MGI:5531226]	-	gene	upstream	1433	0.0230438	0.017674	-0.00536977	-0.216134	19.6616	0.0725925	0.787599	0.996346	FALSE	non-DMR
oe = 0.90	1_171079182_171081334	1	171079182	171081334	+	Gm27844	ENSMUSG00000098965	predicted gene, 27844 [Source:MGI Symbol;Acc:MGI:5531226]	-	gene	overlapping	0	0.00951717	0.00941159	-0.000105585	0.70159	19.5674	0.321573	0.570664	0.984831	FALSE	non-DMR
oe = 0.78	1_171085564_171086059	1	171085564	171086059	+	null	NA	NA	NA	NA	Not found	0	0.00537518	0.0342896	0.0289144	2.11113	18.1619	3.06669	0.0799121	0.862659	FALSE	non-DMR
oe = 0.81	1_171102307_171102825	1	171102307	171102825	+	null	NA	NA	NA	NA	Not found	0	0.00744202	0.019208	0.011766	0.467474	18.0046	0.0806546	0.776412	0.996346	FALSE	non-DMR
oe = 0.91	1_171270156_171270714	1	171270156	171270714	+	B4galt3	ENSMUSG00000052423	UDP-Gal:betaGlcNAc beta 1,4- galactosyltransferase, polypeptide 3 [Source:MGI Symbol;Acc:MGI:1928767]	+	gene	overlapping	0	0.00802754	0.0142794	0.0062519	0.929178	18.3707	0.634866	0.425576	0.976179	FALSE	non-DMR
oe = 0.76	1_171287539_171288060	1	171287539	171288060	+	Usp21	ENSMUSG00000053483	ubiquitin specific peptidase 21 [Source:MGI Symbol;Acc:MGI:1353665]	-	gene	overlapping	0	0.00837973	0.014067	0.00568722	0.982025	18.7133	0.491625	0.483203	0.97997	FALSE	non-DMR
oe = 0.86	1_171328890_171329792	1	171328890	171329792	+	Dedd	ENSMUSG00000013973	death effector domain-containing [Source:MGI Symbol;Acc:MGI:1333874]	+	gene	overlapping	0	0.0347779	0.0104835	-0.0242944	-0.988343	18.5422	0.946505	0.330611	0.976179	FALSE	non-DMR
oe = 0.83	1_171345439_171345901	1	171345439	171345901	+	Nit1	ENSMUSG00000013997	nitrilase 1 [Source:MGI Symbol;Acc:MGI:1350916]	-	gene	overlapping	0	0.00552068	0.0183612	0.0128405	1.52303	18.7516	1.14267	0.285089	0.976179	FALSE	non-DMR
oe = 0.85	1_171411210_171411871	1	171411210	171411871	+	Usf1	ENSMUSG00000026641	upstream transcription factor 1 [Source:MGI Symbol;Acc:MGI:99542]	+	gene	overlapping	0	0.0211683	0.0839373	0.062769	2.65288	19.1452	3.90001	0.0482858	0.799701	FALSE	non-DMR
oe = 1.05	1_171437431_171437953	1	171437431	171437953	+	F11r	ENSMUSG00000038235	F11 receptor [Source:MGI Symbol;Acc:MGI:1321398]	+	gene	overlapping	0	0.016842	0.0200051	0.00316309	0.36158	18.5549	0.100175	0.75162	0.996305	FALSE	non-DMR
oe = 1.26	1_171481530_171482101	1	171481530	171482101	+	null	NA	NA	NA	NA	Not found	0	0.863124	0.779677	-0.0834464	-0.648349	16.8161	0.262738	0.608245	0.989487	FALSE	non-DMR
oe = 0.92	1_171503389_171504200	1	171503389	171504200	+	B930036N10Rik	ENSMUSG00000091993	RIKEN cDNA B930036N10 gene [Source:MGI Symbol;Acc:MGI:3702496]	-	gene	overlapping	0	0.0137499	0.0289947	0.0152448	1.05817	19.2424	1.09054	0.296351	0.976179	FALSE	non-DMR
oe = 0.81	1_172026960_172027483	1	172026960	172027483	+	Vangl2	ENSMUSG00000026556	vang-like 2 (van gogh, Drosophila) [Source:MGI Symbol;Acc:MGI:2135272]	-	gene	overlapping	0	0.147026	0.0222369	-0.124789	-2.28075	18.6724	4.33918	0.0372449	0.767022	FALSE	non-DMR
oe = 1.00	1_172082540_172083159	1	172082540	172083159	+	Ncstn	ENSMUSG00000003458	nicastrin [Source:MGI Symbol;Acc:MGI:1891700]	-	gene	overlapping	0	0.00391841	0.00433526	0.000416849	0.747827	18.6971	0.228671	0.632511	0.989928	FALSE	non-DMR
oe = 0.98	1_172147962_172148562	1	172147962	172148562	+	Dcaf8	ENSMUSG00000026554	DDB1 and CUL4 associated factor 8 [Source:MGI Symbol;Acc:MGI:91860]	+	gene	overlapping	0	0.01218	0.0120141	-0.000165945	-0.182935	19.0653	0.0356221	0.850298	0.996346	FALSE	non-DMR
oe = 0.69	1_172312200_172312632	1	172312200	172312632	+	Igsf8	ENSMUSG00000038034	immunoglobulin superfamily, member 8 [Source:MGI Symbol;Acc:MGI:2154090]	+	gene	overlapping	0	0.0280763	0.00970395	-0.0183723	-0.983988	18.1642	0.646258	0.421454	0.976179	FALSE	non-DMR
oe = 1.03	1_172325701_172326579	1	172325701	172326579	+	Kcnj9	ENSMUSG00000038026	potassium inwardly-rectifying channel, subfamily J, member 9 [Source:MGI Symbol;Acc:MGI:108007]	-	gene	overlapping	0	0.0358594	0.0181791	-0.0176804	-0.505316	20.1386	0.208022	0.648322	0.992327	FALSE	non-DMR
oe = 0.81	1_172340866_172341416	1	172340866	172341416	+	Kcnj10	ENSMUSG00000044708	potassium inwardly-rectifying channel, subfamily J, member 10 [Source:MGI Symbol;Acc:MGI:1194504]	+	gene	overlapping	0	0.052803	0.0142287	-0.0385743	-1.14095	17.7294	0.737387	0.390499	0.976179	FALSE	non-DMR
oe = 1.02	1_172376351_172377347	1	172376351	172377347	+	Pigm	ENSMUSG00000050229	phosphatidylinositol glycan anchor biosynthesis, class M [Source:MGI Symbol;Acc:MGI:1914806]	+	gene	overlapping	0	0.015241	0.0167002	0.00145915	0.219231	19.7834	0.0677991	0.794569	0.996346	FALSE	non-DMR
oe = 0.71	1_172500079_172501203	1	172500079	172501203	+	Tagln2	ENSMUSG00000026547	transgelin 2 [Source:MGI Symbol;Acc:MGI:1312985]	+	gene	overlapping	0	0.0148827	0.0177471	0.00286445	0.056776	18.9021	0.00596068	0.93846	0.997813	FALSE	non-DMR
oe = 0.81	1_172632539_172633129	1	172632539	172633129	+	Dusp23	ENSMUSG00000026544	dual specificity phosphatase 23 [Source:MGI Symbol;Acc:MGI:1915690]	-	gene	overlapping	0	0.0156414	0.0269236	0.0112822	0.592044	18.6286	0.273881	0.60074	0.988098	FALSE	non-DMR
oe = 0.92	1_173260547_173261216	1	173260547	173261216	+	null	NA	NA	NA	NA	Not found	0	0.549603	0.399285	-0.150318	-0.974413	17.8429	1.49889	0.220843	0.966727	FALSE	non-DMR
oe = 0.77	1_173367182_173367799	1	173367182	173367799	+	Cadm3	ENSMUSG00000005338	cell adhesion molecule 3 [Source:MGI Symbol;Acc:MGI:2137858]	-	gene	overlapping	0	0.0670387	0.0257432	-0.0412955	-1.11591	18.62	1.09706	0.294912	0.976179	FALSE	non-DMR
oe = 0.63	1_174254133_174254872	1	174254133	174254872	+	null	NA	NA	NA	NA	Not found	0	0.261132	0.0876068	-0.173525	-1.72104	17.2446	3.44432	0.0634695	0.818824	FALSE	non-DMR
oe = 0.62	1_174501730_174502540	1	174501730	174502540	+	Fmn2	ENSMUSG00000028354	formin 2 [Source:MGI Symbol;Acc:MGI:1859252]	+	gene	overlapping	0	0.0101641	0.0251392	0.0149751	0.895322	18.9847	0.539975	0.462443	0.978363	FALSE	non-DMR
oe = 0.73	1_175014226_175015263	1	175014226	175015263	+	null	NA	NA	NA	NA	Not found	0	0.509539	0.434742	-0.0747965	-0.473457	19.2356	0.411063	0.52143	0.980133	FALSE	non-DMR
oe = 0.97	1_175492099_175492716	1	175492099	175492716	+	Rgs7	ENSMUSG00000026527	regulator of G protein signaling 7 [Source:MGI Symbol;Acc:MGI:1346089]	-	gene	overlapping	0	0.0129971	0.0194776	0.00648051	0.33074	19.607	0.173329	0.67717	0.992327	FALSE	non-DMR
oe = 0.85	1_175692086_175693081	1	175692086	175693081	+	Opn3	ENSMUSG00000026525	opsin 3 [Source:MGI Symbol;Acc:MGI:1338022]	-	gene	overlapping	0	0.0101035	0.0434641	0.0333606	0.486435	20.1494	0.148075	0.700382	0.992327	FALSE	non-DMR
oe = 0.88	1_175880607_175881239	1	175880607	175881239	+	Exo1	ENSMUSG00000039748	exonuclease 1 [Source:MGI Symbol;Acc:MGI:1349427]	+	gene	overlapping	0	0.0355428	0.00746269	-0.0280801	-1.61681	18.8634	1.83858	0.175118	0.956115	FALSE	non-DMR
oe = 0.76	1_176274634_176275572	1	176274634	176275572	+	Pld5	ENSMUSG00000055214	phospholipase D family, member 5 [Source:MGI Symbol;Acc:MGI:2442056]	-	gene	overlapping	0	0.0174897	0.0589253	0.0414356	0.939969	19.4724	0.764866	0.38181	0.976179	FALSE	non-DMR
oe = 0.94	1_176282110_176282758	1	176282110	176282758	+	null	NA	NA	NA	NA	Not found	0	0.379996	0.210526	-0.16947	-2.88175	16.9753	3.12008	0.077333	0.856356	FALSE	non-DMR
oe = 1.03	1_176549725_176550152	1	176549725	176550152	+	null	NA	NA	NA	NA	Not found	0	0.97619	0.928571	-0.047619	NA	NA	NA	NA	NA	FALSE	non-DMR
oe = 0.78	1_176813369_176814723	1	176813369	176814723	+	Cep170	ENSMUSG00000057335	centrosomal protein 170 [Source:MGI Symbol;Acc:MGI:1918348]	-	gene	overlapping	0	0.0129951	0.022355	0.00935986	0.735609	19.6906	0.56653	0.451641	0.978363	FALSE	non-DMR
oe = 0.90	1_177257300_177259121	1	177257300	177259121	+	Akt3	ENSMUSG00000019699	thymoma viral proto-oncogene 3 [Source:MGI Symbol;Acc:MGI:1345147]	-	gene	overlapping	0	0.00850589	0.0061587	-0.00234719	-0.716967	20.1095	0.49113	0.483424	0.97997	FALSE	non-DMR
oe = 0.88	1_177441492_177443021	1	177441492	177443021	+	Gm26801	ENSMUSG00000097892	predicted gene, 26801 [Source:MGI Symbol;Acc:MGI:5477295]	-	gene	overlapping	0	0.0105988	0.0139352	0.0033364	0.70876	20.5629	0.649077	0.420443	0.976179	FALSE	non-DMR
oe = 0.79	1_177795935_177796794	1	177795935	177796794	+	Adss	ENSMUSG00000015961	adenylosuccinate synthetase, non muscle [Source:MGI Symbol;Acc:MGI:87948]	-	gene	overlapping	0	0.0118658	0.00924185	-0.00262391	-0.633953	20.0772	0.413033	0.520434	0.980133	FALSE	non-DMR
oe = 0.83	1_177983181_177984000	1	177983181	177984000	+	Gm16432	ENSMUSG00000091476	predicted gene 16432 [Source:MGI Symbol;Acc:MGI:3645414]	+	gene	overlapping	0	0.024302	0.00204918	-0.0222528	-3.02552	19.2038	6.06269	0.0138067	0.635255	FALSE	non-DMR
oe = 0.67	1_178059076_178059567	1	178059076	178059567	+	Gm16432	ENSMUSG00000091476	predicted gene 16432 [Source:MGI Symbol;Acc:MGI:3645414]	+	gene	overlapping	0	1	NA	NA	NA	NA	NA	NA	NA	NA	non-DMR
oe = 0.69	1_178175212_178175620	1	178175212	178175620	+	null	NA	NA	NA	NA	Not found	0	0.833333	0	-0.833333	NA	NA	NA	NA	NA	NA	non-DMR
oe = 0.80	1_178187433_178188253	1	178187433	178188253	+	Desi2	ENSMUSG00000026502	desumoylating isopeptidase 2 [Source:MGI Symbol;Acc:MGI:1926075]	+	gene	overlapping	0	0.00515014	0.0179635	0.0128134	1.61938	19.3778	2.3736	0.123402	0.91239	FALSE	non-DMR
oe = 0.86	1_178276098_178276585	1	178276098	178276585	+	4930527J03Rik	ENSMUSG00000070489	RIKEN cDNA 4930527J03 gene [Source:MGI Symbol;Acc:MGI:1922414]	-	gene	overlapping	0	0.0116522	0.00709944	-0.00455273	-0.521817	19.9692	0.239889	0.624286	0.989928	FALSE	non-DMR
oe = 0.92	1_178318208_178319311	1	178318208	178319311	+	B230369F24Rik	ENSMUSG00000086350	RIKEN cDNA B230369F24 gene [Source:MGI Symbol;Acc:MGI:2443392]	-	gene	overlapping	0	0.0152117	0.014304	-0.000907672	0.158718	19.7826	0.0291996	0.864319	0.996346	FALSE	non-DMR
oe = 0.87	1_178336420_178338012	1	178336420	178338012	+	Hnrnpu	ENSMUSG00000039630	heterogeneous nuclear ribonucleoprotein U [Source:MGI Symbol;Acc:MGI:1858195]	-	gene	overlapping	0	0.0231543	0.0206227	-0.00253156	-0.577642	20.4041	0.32527	0.568458	0.984831	FALSE	non-DMR
oe = 0.86	1_178405660_178406671	1	178405660	178406671	+	Efcab2	ENSMUSG00000026495	EF-hand calcium binding domain 2 [Source:MGI Symbol;Acc:MGI:1915476]	+	gene	overlapping	0	0.00943773	0.00549451	-0.00394323	-0.715217	19.4781	0.440858	0.506709	0.97997	FALSE	non-DMR
oe = 0.77	1_178527288_178530895	1	178527288	178530895	+	Kif26b	ENSMUSG00000026494	kinesin family member 26B [Source:MGI Symbol;Acc:MGI:2447076]	+	gene	overlapping	0	0.0122987	0.0180831	0.00578447	0.726794	21.1859	0.82256	0.364433	0.976179	FALSE	non-DMR
oe = 0.99	1_179545917_179546885	1	179545917	179546885	+	Tfb2m	ENSMUSG00000026492	transcription factor B2, mitochondrial [Source:MGI Symbol;Acc:MGI:107937]	-	gene	overlapping	0	0.010679	0.0092266	-0.00145239	-0.104518	20.3318	0.0240112	0.876856	0.996346	FALSE	non-DMR
oe = 0.83	1_179667885_179668692	1	179667885	179668692	+	Sccpdh	ENSMUSG00000038936	saccharopine dehydrogenase (putative) [Source:MGI Symbol;Acc:MGI:1924486]	+	gene	overlapping	0	0.0116181	0.0139548	0.00233675	0.340242	19.6724	0.0970335	0.755419	0.996305	FALSE	non-DMR
oe = 1.01	1_179802927_179804038	1	179802927	179804038	+	Ahctf1	ENSMUSG00000026491	AT hook containing transcription factor 1 [Source:MGI Symbol;Acc:MGI:1915033]	-	gene	overlapping	0	0.00995255	0.0225969	0.0126443	1.09374	20.2227	1.58589	0.207914	0.966727	FALSE	non-DMR
oe = 0.89	1_179959521_179960569	1	179959521	179960569	+	Cdc42bpa	ENSMUSG00000026490	CDC42 binding protein kinase alpha [Source:MGI Symbol;Acc:MGI:2441841]	+	gene	overlapping	0	0.0121549	0.00830104	-0.00385387	-0.446715	20.4932	0.27641	0.599064	0.988098	FALSE	non-DMR
oe = 0.70	1_180195710_180196322	1	180195710	180196322	+	Coq8a	ENSMUSG00000026489	coenzyme Q8A [Source:MGI Symbol;Acc:MGI:1914676]	-	gene	overlapping	0	0.00819088	0.00163399	-0.0065569	-1.67224	18.926	1.41341	0.234491	0.96976	FALSE	non-DMR
oe = 0.75	1_180255879_180256423	1	180255879	180256423	+	Psen2	ENSMUSG00000010609	presenilin 2 [Source:MGI Symbol;Acc:MGI:109284]	-	gene	overlapping	0	0.00625791	0.0105829	0.00432498	0.535091	19.1701	0.187981	0.664602	0.992327	FALSE	non-DMR
oe = 0.63	1_180330556_180332867	1	180330556	180332867	+	Itpkb	ENSMUSG00000038855	inositol 1,4,5-trisphosphate 3-kinase B [Source:MGI Symbol;Acc:MGI:109235]	+	gene	overlapping	0	0.00795999	0.0147853	0.00682529	0.827252	20.2929	0.972831	0.323975	0.976179	FALSE	non-DMR
oe = 0.78	1_180568729_180569491	1	180568729	180569491	+	Parp1	ENSMUSG00000026496	poly (ADP-ribose) polymerase family, member 1 [Source:MGI Symbol;Acc:MGI:1340806]	+	gene	overlapping	0	0.0102104	0.00714286	-0.00306759	-0.270424	19.421	0.0317014	0.858685	0.996346	FALSE	non-DMR
oe = 0.85	1_180612207_180612722	1	180612207	180612722	+	null	NA	NA	NA	NA	Not found	0	0.746387	0.925	0.178613	-0.286445	16.417	0.0120962	0.912423	0.99758	FALSE	non-DMR
oe = 0.96	1_180640768_180641881	1	180640768	180641881	+	Lin9	ENSMUSG00000058729	lin-9 homolog (C. elegans) [Source:MGI Symbol;Acc:MGI:1919818]	+	gene	overlapping	0	0.0142356	0.00645314	-0.00778241	-1.1441	20.3686	1.52062	0.217525	0.966727	FALSE	non-DMR
oe = 0.82	1_180696596_180697327	1	180696596	180697327	+	Mixl1	ENSMUSG00000026497	Mix1 homeobox-like 1 (Xenopus laevis) [Source:MGI Symbol;Acc:MGI:1351322]	-	gene	overlapping	0	0.0075895	0.02132	0.0137305	1.11423	19.8779	1.14121	0.285398	0.976179	FALSE	non-DMR
oe = 0.95	1_180725763_180726715	1	180725763	180726715	+	Acbd3	ENSMUSG00000026499	acyl-Coenzyme A binding domain containing 3 [Source:MGI Symbol;Acc:MGI:2181074]	+	gene	overlapping	0	0.00918957	0.0189784	0.00978884	0.952129	20.264	1.39805	0.23705	0.96976	FALSE	non-DMR
oe = 0.73	1_180777733_180778382	1	180777733	180778382	+	null	NA	NA	NA	NA	Not found	0	0.00589396	0.0158981	0.0100041	0.687486	18.7437	0.481571	0.487712	0.97997	FALSE	non-DMR
oe = 0.92	1_180812493_180814356	1	180812493	180814356	+	H3f3a	ENSMUSG00000060743	H3 histone, family 3A [Source:MGI Symbol;Acc:MGI:1097686]	-	gene	overlapping	0	0.0109904	0.0126351	0.00164469	0.259827	20.4381	0.0701575	0.791108	0.996346	FALSE	non-DMR
oe = 0.81	1_180850521_180851311	1	180850521	180851311	+	Sde2	ENSMUSG00000038806	SDE2 telomere maintenance homolog (S. pombe) [Source:MGI Symbol;Acc:MGI:2384788]	+	gene	overlapping	0	0.00601283	0.00221239	-0.00380044	-0.612074	18.8325	0.298829	0.584617	0.985865	FALSE	non-DMR
oe = 0.96	1_180942244_180942939	1	180942244	180942939	+	Tmem63a	ENSMUSG00000026519	transmembrane protein 63a [Source:MGI Symbol;Acc:MGI:2384789]	+	gene	overlapping	0	0.0050175	0.00888615	0.00386865	0.490658	19.1666	0.266563	0.605647	0.988768	FALSE	non-DMR
oe = 0.88	1_181150892_181151345	1	181150892	181151345	+	Cnih4	ENSMUSG00000062169	cornichon family AMPA receptor auxiliary protein 4 [Source:MGI Symbol;Acc:MGI:1925828]	+	gene	overlapping	0	0.00815429	0.005	-0.00315429	-1.06806	18.8546	0.547675	0.459269	0.978363	FALSE	non-DMR
oe = 0.85	1_181210808_181212388	1	181210808	181212388	+	Wdr26	ENSMUSG00000038733	WD repeat domain 26 [Source:MGI Symbol;Acc:MGI:1923825]	-	gene	overlapping	0	0.0109414	0.0268385	0.0158971	0.540739	20.3935	0.287975	0.591521	0.988098	FALSE	non-DMR
oe = 0.77	1_181352378_181352907	1	181352378	181352907	+	Cnih3	ENSMUSG00000026514	cornichon family AMPA receptor auxiliary protein 3 [Source:MGI Symbol;Acc:MGI:1920228]	+	gene	overlapping	0	0.0137077	0.0395163	0.0258086	1.29694	19.409	1.89346	0.168812	0.953094	FALSE	non-DMR
oe = 0.97	1_181492920_181493346	1	181492920	181493346	+	null	NA	NA	NA	NA	Not found	0	0.884524	0.90873	0.0242063	0.0824714	16.409	0.0133424	0.908042	0.99758	FALSE	non-DMR
oe = 0.93	1_181841864_181842754	1	181841864	181842754	+	Lbr	ENSMUSG00000004880	lamin B receptor [Source:MGI Symbol;Acc:MGI:2138281]	-	gene	overlapping	0	0.00576862	0.0232669	0.0174983	2.03052	20.0747	4.43346	0.0352409	0.759246	FALSE	non-DMR
oe = 1.04	1_182019392_182020714	1	182019392	182020714	+	Enah	ENSMUSG00000022995	enabled homolog (Drosophila) [Source:MGI Symbol;Acc:MGI:108360]	-	gene	overlapping	0	0.0215072	0.0213326	-0.000174592	0.516185	20.2463	0.293754	0.587825	0.986638	FALSE	non-DMR
oe = 0.83	1_182124655_182125276	1	182124655	182125276	+	Srp9	ENSMUSG00000026511	signal recognition particle 9 [Source:MGI Symbol;Acc:MGI:1350930]	+	gene	overlapping	0	0.0127854	0.00963009	-0.00315527	-0.378485	19.0866	0.0618044	0.803666	0.996346	FALSE	non-DMR
oe = 1.22	1_182257670_182258224	1	182257670	182258224	+	null	NA	NA	NA	NA	Not found	0	0.928571	0.9	-0.0285714	NA	NA	NA	NA	NA	FALSE	non-DMR
oe = 0.89	1_182282095_182282871	1	182282095	182282871	+	Degs1	ENSMUSG00000038633	delta(4)-desaturase, sphingolipid 1 [Source:MGI Symbol;Acc:MGI:1097711]	-	gene	overlapping	0	0.0583165	0.0210336	-0.0372829	-0.755019	19.7803	0.37322	0.541254	0.981734	FALSE	non-DMR
oe = 0.90	1_182340987_182341585	1	182340987	182341585	+	Fbxo28	ENSMUSG00000047539	F-box protein 28 [Source:MGI Symbol;Acc:MGI:1261890]	-	gene	overlapping	0	0.0108377	0.0023744	-0.00846325	-1.49559	19.5267	1.75514	0.185232	0.960632	FALSE	non-DMR
oe = 0.89	1_182408663_182409611	1	182408663	182409611	+	Gm10517	ENSMUSG00000073482	predicted gene 10517 [Source:MGI Symbol;Acc:MGI:3642267]	-	gene	overlapping	0	0.00597235	0.0100681	0.0040958	1.13979	19.5184	0.931515	0.33447	0.976179	FALSE	non-DMR
oe = 0.84	1_182516999_182517820	1	182516999	182517820	+	Capn2	ENSMUSG00000026509	calpain 2 [Source:MGI Symbol;Acc:MGI:88264]	-	gene	overlapping	0	0.010425	0.0223559	0.0119309	1.04128	19.8033	1.26196	0.26128	0.971901	FALSE	non-DMR
oe = 0.83	1_182763798_182764461	1	182763798	182764461	+	Susd4	ENSMUSG00000038576	sushi domain containing 4 [Source:MGI Symbol;Acc:MGI:2138351]	+	gene	overlapping	0	0.0895685	0.0261783	-0.0633902	-0.846485	19.0841	0.373543	0.541079	0.981734	FALSE	non-DMR
oe = 0.81	1_183087494_183088015	1	183087494	183088015	+	Disp1	ENSMUSG00000030768	dispatched RND transporter family member 1 [Source:MGI Symbol;Acc:MGI:1916147]	-	gene	overlapping	0	0.084339	0.160942	0.0766033	0.66865	18.9874	0.486004	0.485715	0.97997	FALSE	non-DMR
oe = 0.85	1_183088463_183089219	1	183088463	183089219	+	Disp1	ENSMUSG00000030768	dispatched RND transporter family member 1 [Source:MGI Symbol;Acc:MGI:1916147]	-	gene	overlapping	0	0.105902	0.205089	0.0991866	1.04069	18.8707	2.07488	0.149741	0.940649	FALSE	non-DMR
oe = 0.75	1_183296525_183297797	1	183296525	183297797	+	Brox	ENSMUSG00000046836	BRO1 domain and CAAX motif containing [Source:MGI Symbol;Acc:MGI:1918928]	-	gene	overlapping	0	0.00874497	0.00742917	-0.0013158	0.209271	20.0039	0.0209521	0.88491	0.996346	FALSE	non-DMR
oe = 0.90	1_183345071_183345715	1	183345071	183345715	+	Mia3	ENSMUSG00000056050	melanoma inhibitory activity 3 [Source:MGI Symbol;Acc:MGI:2443183]	-	gene	overlapping	0	0.00840576	0.100355	0.0919495	2.25656	18.7964	3.13172	0.0767827	0.856356	FALSE	non-DMR
oe = 0.83	1_183368927_183369826	1	183368927	183369826	+	Mia3	ENSMUSG00000056050	melanoma inhibitory activity 3 [Source:MGI Symbol;Acc:MGI:2443183]	-	gene	overlapping	0	0.0224227	0.0344077	0.011985	-0.121292	19.8303	0.016105	0.899015	0.996346	FALSE	non-DMR
oe = 0.74	1_184033313_184034537	1	184033313	184034537	+	Dusp10	ENSMUSG00000039384	dual specificity phosphatase 10 [Source:MGI Symbol;Acc:MGI:1927070]	+	gene	overlapping	0	0.0131618	0.0138151	0.000653346	-0.449999	19.7934	0.188214	0.664407	0.992327	FALSE	non-DMR
oe = 0.78	1_184154538_184155250	1	184154538	184155250	+	null	NA	NA	NA	NA	Not found	0	0.582147	0.598989	0.0168427	0.0881972	17.8131	0.0136073	0.907137	0.99758	FALSE	non-DMR
oe = 0.77	1_184731655_184733045	1	184731655	184733045	+	Hlx	ENSMUSG00000039377	H2.0-like homeobox [Source:MGI Symbol;Acc:MGI:96109]	-	gene	overlapping	0	0.0155688	0.0133158	-0.00225296	-0.241041	20.3625	0.0929234	0.760493	0.996305	FALSE	non-DMR
oe = 0.84	1_184810770_184811173	1	184810770	184811173	+	Marc1	ENSMUSG00000026621	mitochondrial amidoxime reducing component 1 [Source:MGI Symbol;Acc:MGI:1913362]	-	gene	overlapping	0	0.0113273	0.00854701	-0.00278032	0.0784593	18.7101	0.000211298	0.988402	0.999085	FALSE	non-DMR
oe = 0.78	1_184845501_184845995	1	184845501	184845995	+	Marc2	ENSMUSG00000073481	mitochondrial amidoxime reducing component 2 [Source:MGI Symbol;Acc:MGI:1914497]	-	gene	overlapping	0	0.0088676	0.0101959	0.00132832	0.0696374	19.4551	0.00314238	0.955296	0.998586	FALSE	non-DMR
oe = 0.85	1_184882562_184883166	1	184882562	184883166	+	C130074G19Rik	ENSMUSG00000039349	RIKEN cDNA C130074G19 gene [Source:MGI Symbol;Acc:MGI:2444831]	-	gene	overlapping	0	0.0401543	0.0272079	-0.0129464	-0.767982	19.348	0.513728	0.47353	0.978363	FALSE	non-DMR
oe = 0.64	1_184956376_184956870	1	184956376	184956870	+	Mark1	ENSMUSG00000026620	MAP/microtubule affinity regulating kinase 1 [Source:MGI Symbol;Acc:MGI:2664902]	-	gene	overlapping	0	0.072718	0.143049	0.0703311	1.41879	17.5202	0.785054	0.3756	0.976179	FALSE	non-DMR
oe = 1.01	1_184999315_185000100	1	184999315	185000100	+	Mark1	ENSMUSG00000026620	MAP/microtubule affinity regulating kinase 1 [Source:MGI Symbol;Acc:MGI:2664902]	-	gene	overlapping	0	0.015944	0.0138593	-0.00208475	-0.161642	20.269	0.0420443	0.837535	0.996346	FALSE	non-DMR
oe = 1.00	1_185031014_185031523	1	185031014	185031523	+	null	NA	NA	NA	NA	Not found	0	0.216543	0.0714286	-0.145115	0.601301	16.3438	0.0273067	0.868749	0.996346	FALSE	non-DMR
oe = 0.93	1_185203932_185204409	1	185203932	185204409	+	Rab3gap2	ENSMUSG00000039318	RAB3 GTPase activating protein subunit 2 [Source:MGI Symbol;Acc:MGI:1916043]	+	gene	overlapping	0	0.0089464	0.0267351	0.0177887	0.83975	18.2711	0.479043	0.488856	0.97997	FALSE	non-DMR
oe = 0.78	1_185328726_185329438	1	185328726	185329438	+	Iars2	ENSMUSG00000026618	isoleucine-tRNA synthetase 2, mitochondrial [Source:MGI Symbol;Acc:MGI:1919586]	-	gene	overlapping	0	0.00574287	0.0177819	0.012039	1.45356	19.5665	1.70485	0.191654	0.962552	FALSE	non-DMR
oe = 1.02	1_185362830_185363485	1	185362830	185363485	+	4930532G15Rik	ENSMUSG00000097261	RIKEN cDNA 4930532G15 gene [Source:MGI Symbol;Acc:MGI:1922432]	-	gene	overlapping	0	0.021515	0.0370792	0.0155642	1.02394	19.935	0.96432	0.326101	0.976179	FALSE	non-DMR
oe = 0.75	1_185454937_185455661	1	185454937	185455661	+	Gm2061	ENSMUSG00000097615	predicted gene 2061 [Source:MGI Symbol;Acc:MGI:3780228]	-	gene	overlapping	0	0.0244134	0.09611	0.0716965	2.39962	19.6174	4.88253	0.0271298	0.747088	FALSE	non-DMR
oe = 0.92	1_185458225_185458684	1	185458225	185458684	+	Slc30a10	ENSMUSG00000026614	solute carrier family 30, member 10 [Source:MGI Symbol;Acc:MGI:2685058]	+	gene	overlapping	0	0.0854167	0.333333	0.247917	2.93301	16.213	1.46964	0.225403	0.96976	FALSE	non-DMR
oe = 0.82	1_186705140_186705716	1	186705140	186705716	+	Tgfb2	ENSMUSG00000039239	transforming growth factor, beta 2 [Source:MGI Symbol;Acc:MGI:98726]	-	gene	overlapping	0	0.0163865	0.00484007	-0.0115464	-1.35348	19.2864	1.3022	0.253813	0.96976	FALSE	non-DMR
oe = 0.91	1_186967390_186968306	1	186967390	186968306	+	Gm37912	ENSMUSG00000104312	predicted gene, 37912 [Source:MGI Symbol;Acc:MGI:5611140]	-	gene	overlapping	0	0.003632	0.0242096	0.0205776	1.85799	19.6799	2.66843	0.102357	0.878438	FALSE	non-DMR
oe = 0.67	1_187392820_187393774	1	187392820	187393774	+	null	NA	NA	NA	NA	Not found	0	0.133602	0.453125	0.319523	2.47878	17.176	2.81569	0.0933465	0.873184	FALSE	non-DMR
oe = 0.97	1_187608998_187609682	1	187608998	187609682	+	Esrrg	ENSMUSG00000026610	estrogen-related receptor gamma [Source:MGI Symbol;Acc:MGI:1347056]	+	gene	overlapping	0	0.0198367	0.0738299	0.0539932	0.425761	18.9467	0.0726319	0.787543	0.996346	FALSE	non-DMR
oe = 0.68	1_188341864_188342601	1	188341864	188342601	+	Ush2a	ENSMUSG00000026609	usherin [Source:MGI Symbol;Acc:MGI:1341292]	+	gene	overlapping	0	0.401042	0.222222	-0.178819	NA	NA	NA	NA	NA	NA	non-DMR
oe = 0.79	1_189007233_189007958	1	189007233	189007958	+	Kctd3	ENSMUSG00000026608	potassium channel tetramerisation domain containing 3 [Source:MGI Symbol;Acc:MGI:2444629]	-	gene	overlapping	0	0.0733199	0.0783619	0.00504202	0.453719	19.3239	0.203783	0.651684	0.992327	FALSE	non-DMR
oe = 0.82	1_189343315_189343982	1	189343315	189343982	+	Kcnk2	ENSMUSG00000037624	potassium channel, subfamily K, member 2 [Source:MGI Symbol;Acc:MGI:109366]	-	gene	overlapping	0	0.00903395	0.010119	0.0010851	-0.312489	18.9577	0.0405306	0.840447	0.996346	FALSE	non-DMR
oe = 0.84	1_189687915_189688439	1	189687915	189688439	+	Cenpf	ENSMUSG00000026605	centromere protein F [Source:MGI Symbol;Acc:MGI:1313302]	-	gene	overlapping	0	0	0.00711817	0.00711817	1.57112	18.0841	2.28287	0.130809	0.913595	FALSE	non-DMR
oe = 0.79	1_189727927_189728833	1	189727927	189728833	+	Ptpn14	ENSMUSG00000026604	protein tyrosine phosphatase, non-receptor type 14 [Source:MGI Symbol;Acc:MGI:102467]	+	gene	overlapping	0	0.0560716	0.0400074	-0.0160642	-0.336756	19.905	0.128882	0.719594	0.992327	FALSE	non-DMR
oe = 0.81	1_189921891_189922498	1	189921891	189922498	+	Smyd2	ENSMUSG00000026603	SET and MYND domain containing 2 [Source:MGI Symbol;Acc:MGI:1915889]	-	gene	overlapping	0	0.0365305	0.0133863	-0.0231443	-1.13552	19.3542	1.12314	0.289243	0.976179	FALSE	non-DMR
oe = 0.77	1_190170207_190171031	1	190170207	190171031	+	Prox1	ENSMUSG00000010175	prospero homeobox 1 [Source:MGI Symbol;Acc:MGI:97772]	-	gene	overlapping	0	0.0213676	0.010348	-0.0110196	-0.714348	18.4406	0.391355	0.531588	0.981453	FALSE	non-DMR
oe = 0.69	1_190174915_190175594	1	190174915	190175594	+	Prox1os	ENSMUSG00000079045	prospero homeobox 1, opposite strand [Source:MGI Symbol;Acc:MGI:4937200]	+	gene	overlapping	0	0.027167	0.0261726	-0.000994419	-0.0200895	18.8649	0.000740332	0.978293	0.999085	FALSE	non-DMR
oe = 0.88	1_190911494_190911931	1	190911494	190911931	+	Rps6kc1	ENSMUSG00000089872	ribosomal protein S6 kinase polypeptide 1 [Source:MGI Symbol;Acc:MGI:2443419]	-	gene	overlapping	0	0.0185789	0.263368	0.244789	1.65449	18.0539	1.75742	0.184947	0.96048	FALSE	non-DMR
oe = 0.85	1_190928448_190929180	1	190928448	190929180	+	Angel2	ENSMUSG00000026634	angel homolog 2 [Source:MGI Symbol;Acc:MGI:1196310]	+	gene	overlapping	0	0.0135319	0	-0.0135319	-3.15123	19.2175	5.41174	0.0200017	0.688406	FALSE	non-DMR
oe = 0.84	1_190978249_190979451	1	190978249	190979451	+	Vash2	ENSMUSG00000037568	vasohibin 2 [Source:MGI Symbol;Acc:MGI:2444826]	-	gene	overlapping	0	0.00911979	0.0180818	0.00896198	0.933876	20.0526	1.03233	0.309611	0.976179	FALSE	non-DMR
oe = 0.75	1_191025525_191026487	1	191025525	191026487	+	Mfsd7b	ENSMUSG00000066595	major facilitator superfamily domain containing 7B [Source:MGI Symbol;Acc:MGI:2444881]	-	gene	overlapping	0	0.0424177	0.022808	-0.0196098	-0.162507	19.988	0.0194396	0.889114	0.996346	FALSE	non-DMR
oe = 0.97	1_191062648_191063355	1	191062648	191063355	+	Tatdn3	ENSMUSG00000026632	TatD DNase domain containing 3 [Source:MGI Symbol;Acc:MGI:1916222]	-	gene	overlapping	0	0.0109006	0.00638211	-0.00451849	-0.400898	19.2853	0.162544	0.686825	0.992327	FALSE	non-DMR
oe = 0.88	1_191097751_191098676	1	191097751	191098676	+	Batf3	ENSMUSG00000026630	basic leucine zipper transcription factor, ATF-like 3 [Source:MGI Symbol;Acc:MGI:1925491]	+	gene	overlapping	0	0.00769711	0.0115756	0.00387853	0.534202	19.607	0.324769	0.568756	0.984831	FALSE	non-DMR
oe = 0.85	1_191182424_191184370	1	191182424	191184370	+	Atf3	ENSMUSG00000026628	activating transcription factor 3 [Source:MGI Symbol;Acc:MGI:109384]	-	gene	overlapping	0	0.0126167	0.0141205	0.00150377	0.130595	20.3537	0.0190179	0.890315	0.996346	FALSE	non-DMR
oe = 0.84	1_191184727_191185191	1	191184727	191185191	+	Atf3	ENSMUSG00000026628	activating transcription factor 3 [Source:MGI Symbol;Acc:MGI:109384]	-	gene	overlapping	0	0.0077988	0.0110037	0.00320492	0.364365	18.1689	0.0979221	0.754338	0.996305	FALSE	non-DMR
oe = 1.08	1_191224327_191224923	1	191224327	191224923	+	D730003I15Rik	ENSMUSG00000073478	RIKEN cDNA D730003I15 gene [Source:MGI Symbol;Acc:MGI:1925971]	+	gene	overlapping	0	0.00225225	0.0122768	0.0100245	1.82842	18.4942	1.92945	0.164819	0.953094	FALSE	non-DMR
oe = 0.75	1_191325847_191326480	1	191325847	191326480	+	Tmem206	ENSMUSG00000026627	transmembrane protein 206 [Source:MGI Symbol;Acc:MGI:1914200]	+	gene	overlapping	0	0.0189228	0.00558137	-0.0133414	-1.03276	19.1713	0.534707	0.464635	0.978363	FALSE	non-DMR
oe = 0.89	1_191396079_191397801	1	191396079	191397801	+	Ppp2r5a	ENSMUSG00000026626	protein phosphatase 2, regulatory subunit B', alpha [Source:MGI Symbol;Acc:MGI:2388479]	-	gene	overlapping	0	0.00843865	0.0195245	0.0110859	1.18034	20.8116	1.89991	0.168089	0.953094	FALSE	non-DMR
oe = 0.90	1_191574956_191576091	1	191574956	191576091	+	Dtl	ENSMUSG00000037474	denticleless E3 ubiquitin protein ligase [Source:MGI Symbol;Acc:MGI:1924093]	-	gene	overlapping	0	0.00528725	0.00266895	-0.00261831	-0.504278	19.7246	0.189012	0.66374	0.992327	FALSE	non-DMR
oe = 0.91	1_191717735_191719260	1	191717735	191719260	+	Lpgat1	ENSMUSG00000026623	lysophosphatidylglycerol acyltransferase 1 [Source:MGI Symbol;Acc:MGI:2446186]	+	gene	overlapping	0	0.0832618	0.100451	0.0171888	0.170476	20.9081	0.0626823	0.802306	0.996346	FALSE	non-DMR
oe = 0.91	1_191821250_191822048	1	191821250	191822048	+	Gm38037	ENSMUSG00000102840	predicted gene, 38037 [Source:MGI Symbol;Acc:MGI:5611265]	-	gene	overlapping	0	0.0127405	0.0117684	-0.000972106	-0.00385107	19.6557	0.000661391	0.979483	0.999085	FALSE	non-DMR
oe = 0.84	1_191906225_191907697	1	191906225	191907697	+	1700034H15Rik	ENSMUSG00000055833	RIKEN cDNA 1700034H15 gene [Source:MGI Symbol;Acc:MGI:1921515]	-	gene	overlapping	0	0.00994326	0.0204905	0.0105473	0.806349	20.5661	0.871997	0.350403	0.976179	FALSE	non-DMR
oe = 1.24	1_191934163_191934717	1	191934163	191934717	+	null	NA	NA	NA	NA	Not found	0	NA	NA	NA	NA	NA	NA	NA	NA	NA	non-DMR
oe = 0.79	1_192092268_192092751	1	192092268	192092751	+	Traf5	ENSMUSG00000026637	TNF receptor-associated factor 5 [Source:MGI Symbol;Acc:MGI:107548]	-	gene	overlapping	0	0.00282567	0.00581395	0.00298828	0.600295	18.5386	0.181353	0.670213	0.992327	FALSE	non-DMR
oe = 0.83	1_192136725_192138612	1	192136725	192138612	+	Rcor3	ENSMUSG00000037395	REST corepressor 3 [Source:MGI Symbol;Acc:MGI:2441920]	-	gene	overlapping	0	0.195117	0.219891	0.024773	0.324072	20.3671	0.181471	0.670112	0.992327	FALSE	non-DMR
oe = 0.88	1_192190666_192191086	1	192190666	192191086	+	Kcnh1	ENSMUSG00000058248	potassium voltage-gated channel, subfamily H (eag-related), member 1 [Source:MGI Symbol;Acc:MGI:1341721]	+	gene	overlapping	0	0.00985537	0.00646885	-0.00338653	-0.397072	19.2646	0.122222	0.726637	0.992327	FALSE	non-DMR
oe = 0.86	1_192471244_192471900	1	192471244	192471900	+	Kcnh1	ENSMUSG00000058248	potassium voltage-gated channel, subfamily H (eag-related), member 1 [Source:MGI Symbol;Acc:MGI:1341721]	+	gene	overlapping	0	0.778867	0.863789	0.0849218	0.905954	17.7326	0.913356	0.339225	0.976179	FALSE	non-DMR
oe = 0.87	1_192770641_192771138	1	192770641	192771138	+	Hhat	ENSMUSG00000037375	hedgehog acyltransferase [Source:MGI Symbol;Acc:MGI:2444681]	-	gene	overlapping	0	0.00688326	0.00763272	0.000749461	-0.239868	18.7453	0.0552235	0.814211	0.996346	FALSE	non-DMR
oe = 0.71	1_192834626_192835051	1	192834626	192835051	+	A730013G03Rik	ENSMUSG00000047384	RIKEN cDNA A730013G03 gene [Source:MGI Symbol;Acc:MGI:2445118]	-	gene	overlapping	0	0.00401751	0.00981395	0.00579645	1.10102	18.9793	0.825109	0.363691	0.976179	FALSE	non-DMR
oe = 0.88	1_192854887_192855898	1	192854887	192855898	+	Sertad4	ENSMUSG00000016262	SERTA domain containing 4 [Source:MGI Symbol;Acc:MGI:2443496]	-	gene	overlapping	0	0.0107023	0.0112264	0.000524116	-0.0898665	20.4532	0.0069951	0.933345	0.997609	FALSE	non-DMR
oe = 0.85	1_193035480_193036021	1	193035480	193036021	+	Syt14	ENSMUSG00000016200	synaptotagmin XIV [Source:MGI Symbol;Acc:MGI:2444490]	-	gene	overlapping	0	0.023022	0.0178571	-0.00516489	-0.844438	18.8296	0.423283	0.515303	0.97997	FALSE	non-DMR
oe = 0.87	1_193129820_193130377	1	193129820	193130377	+	Diexf	ENSMUSG00000016181	digestive organ expansion factor homolog (zebrafish) [Source:MGI Symbol;Acc:MGI:2138080]	-	gene	overlapping	0	0.0130548	0.0145369	0.0014821	0.542502	18.7326	0.184543	0.667498	0.992327	FALSE	non-DMR
oe = 0.79	1_193152870_193153412	1	193152870	193153412	+	Irf6	ENSMUSG00000026638	interferon regulatory factor 6 [Source:MGI Symbol;Acc:MGI:1859211]	+	gene	overlapping	0	0.024662	0.00420168	-0.0204603	-1.37392	18.6422	1.13967	0.285721	0.976179	FALSE	non-DMR
oe = 0.78	1_193173371_193173801	1	193173371	193173801	+	A130010J15Rik	ENSMUSG00000079144	RIKEN cDNA A130010J15 gene [Source:MGI Symbol;Acc:MGI:2441776]	+	gene	overlapping	0	0.0045045	0.00384615	-0.000658351	0.250525	18.0791	0.0429373	0.835843	0.996346	FALSE	non-DMR
oe = 0.76	1_194619661_194620876	1	194619661	194620876	+	Plxna2	ENSMUSG00000026640	plexin A2 [Source:MGI Symbol;Acc:MGI:107684]	+	gene	overlapping	0	0.0110351	0.0157769	0.00474179	0.472449	20.0583	0.268525	0.604323	0.988768	FALSE	non-DMR
oe = 0.90	1_194976274_194976831	1	194976274	194976831	+	Gm16897	ENSMUSG00000097325	predicted gene, 16897 [Source:MGI Symbol;Acc:MGI:4439821]	-	gene	overlapping	0	0.0095004	0.0260641	0.0165637	1.18712	19.4942	1.33846	0.247305	0.96976	FALSE	non-DMR
oe = 0.86	1_195055844_195056492	1	195055844	195056492	+	Cd46	ENSMUSG00000016493	CD46 antigen, complement regulatory protein [Source:MGI Symbol;Acc:MGI:1203290]	-	gene	overlapping	0	0.6875	0.265527	-0.421973	-2.82849	16.6027	5.89756	0.0151619	0.656165	FALSE	non-DMR
oe = 1.84	1_195357636_195358118	1	195357636	195358118	+	null	NA	NA	NA	NA	Not found	0	0.822178	0.623558	-0.198621	-1.1093	17.397	0.662458	0.415694	0.976179	FALSE	non-DMR
oe = 0.84	2_3118209_3118863	2	3118209	3118863	+	Fam171a1	ENSMUSG00000050530	family with sequence similarity 171, member A1 [Source:MGI Symbol;Acc:MGI:2442917]	+	gene	overlapping	0	0.011142	0.00434937	-0.00679264	-1.28493	19.8634	0.897826	0.343365	0.976179	FALSE	non-DMR
oe = 0.85	2_3283706_3285096	2	3283706	3285096	+	Nmt2	ENSMUSG00000026643	N-myristoyltransferase 2 [Source:MGI Symbol;Acc:MGI:1202298]	+	gene	overlapping	0	0.00481566	0.00622348	0.00140782	0.524983	20.2204	0.217425	0.641009	0.991919	FALSE	non-DMR
oe = 0.98	2_3332260_3332755	2	3332260	3332755	+	Rpp38	ENSMUSG00000049950	ribonuclease P/MRP 38 subunit [Source:MGI Symbol;Acc:MGI:2443607]	-	gene	overlapping	0	0.0131623	0.00297619	-0.0101861	-1.48626	18.2468	1.13086	0.287593	0.976179	FALSE	non-DMR
oe = 0.87	2_3474435_3475299	2	3474435	3475299	+	Suv39h2	ENSMUSG00000026646	suppressor of variegation 3-9 homolog 2 (Drosophila) [Source:MGI Symbol;Acc:MGI:1890396]	-	gene	overlapping	0	0.0134072	0.017645	0.00423789	0.455668	19.8641	0.202931	0.652365	0.992327	FALSE	non-DMR
oe = 0.70	2_3512521_3513282	2	3512521	3513282	+	Hspa14	ENSMUSG00000109865	heat shock protein 14 [Source:MGI Symbol;Acc:MGI:1354164]	-	gene	overlapping	0	0.0115404	0.0118978	0.000357362	-0.125508	18.9385	0.00276529	0.958062	0.998586	FALSE	non-DMR
oe = 0.80	2_3713364_3714085	2	3713364	3714085	+	Fam107b	ENSMUSG00000026655	family with sequence similarity 107, member B [Source:MGI Symbol;Acc:MGI:1913790]	+	gene	overlapping	0	0.198266	0.121474	-0.0767924	0.505404	19.1888	0.177138	0.673844	0.992327	FALSE	non-DMR
oe = 0.86	2_4197524_4198165	2	4197524	4198165	+	Frmd4a	ENSMUSG00000026657	FERM domain containing 4A [Source:MGI Symbol;Acc:MGI:1919850]	+	gene	overlapping	0	0	1	1	NA	NA	NA	NA	NA	NA	non-DMR
oe = 0.89	2_4401154_4401634	2	4401154	4401634	+	Frmd4a	ENSMUSG00000026657	FERM domain containing 4A [Source:MGI Symbol;Acc:MGI:1919850]	+	gene	overlapping	0	0.0153386	0.0169005	0.00156186	0.36624	18.9454	0.126071	0.722541	0.992327	FALSE	non-DMR
oe = 0.63	2_4603472_4604164	2	4603472	4604164	+	Frmd4a	ENSMUSG00000026657	FERM domain containing 4A [Source:MGI Symbol;Acc:MGI:1919850]	+	gene	overlapping	0	0.47526	0.586441	0.111182	0.693866	19.3047	0.546283	0.459841	0.978363	FALSE	non-DMR
oe = 0.98	2_4717463_4718593	2	4717463	4718593	+	Bend7	ENSMUSG00000048186	BEN domain containing 7 [Source:MGI Symbol;Acc:MGI:2443100]	+	gene	overlapping	0	0.0121672	0.0173583	0.0051911	0.778424	20.3783	0.652396	0.419257	0.976179	FALSE	non-DMR
oe = 0.86	2_4881462_4882645	2	4881462	4882645	+	Sephs1	ENSMUSG00000026662	selenophosphate synthetase 1 [Source:MGI Symbol;Acc:MGI:1923580]	+	gene	overlapping	0	0.010913	0.0109028	-1.01415e-05	0.0801787	20.1476	0.00670901	0.934719	0.997674	FALSE	non-DMR
oe = 0.91	2_5063759_5064198	2	5063759	5064198	+	Optn	ENSMUSG00000026672	optineurin [Source:MGI Symbol;Acc:MGI:1918898]	-	gene	overlapping	0	0.00560434	0.0185652	0.0129608	1.0348	18.926	0.89887	0.343085	0.976179	FALSE	non-DMR
oe = 0.89	2_5137610_5138093	2	5137610	5138093	+	Gm26776	ENSMUSG00000097770	predicted gene, 26776 [Source:MGI Symbol;Acc:MGI:5477270]	-	gene	overlapping	0	0.00846112	0.0148102	0.00634908	0.794266	19.387	0.550371	0.458166	0.978363	FALSE	non-DMR
oe = 1.10	2_5684036_5684494	2	5684036	5684494	+	Camk1d	ENSMUSG00000039145	calcium/calmodulin-dependent protein kinase ID [Source:MGI Symbol;Acc:MGI:2442190]	-	gene	overlapping	0	0.879762	1	0.120238	NA	NA	NA	NA	NA	NA	non-DMR
oe = 0.71	2_5713743_5715268	2	5713743	5715268	+	Camk1d	ENSMUSG00000039145	calcium/calmodulin-dependent protein kinase ID [Source:MGI Symbol;Acc:MGI:2442190]	-	gene	overlapping	0	0.0134246	0.0296876	0.0162631	0.628041	20.0953	0.419915	0.516979	0.97997	FALSE	non-DMR
oe = 0.88	2_5844920_5845561	2	5844920	5845561	+	Cdc123	ENSMUSG00000039128	cell division cycle 123 [Source:MGI Symbol;Acc:MGI:2138811]	-	gene	overlapping	0	0.00879045	0.0182438	0.00945332	0.412565	18.5147	0.0870493	0.767962	0.996346	FALSE	non-DMR
oe = 0.83	2_5895007_5895538	2	5895007	5895538	+	Sec61a2	ENSMUSG00000025816	Sec61, alpha subunit 2 (S. cerevisiae) [Source:MGI Symbol;Acc:MGI:1931071]	-	gene	overlapping	0	0.00561931	0	-0.00561931	-1.85752	18.885	2.08218	0.149027	0.939065	FALSE	non-DMR
oe = 1.08	2_5951292_5951958	2	5951292	5951958	+	Upf2	ENSMUSG00000043241	UPF2 regulator of nonsense transcripts homolog (yeast) [Source:MGI Symbol;Acc:MGI:2449307]	+	gene	overlapping	0	0.0343923	0.0204807	-0.0139116	-0.587257	18.8488	0.326741	0.567584	0.984831	FALSE	non-DMR
oe = 0.66	2_6100359_6101023	2	6100359	6101023	+	Proser2	ENSMUSG00000045319	proline and serine rich 2 [Source:MGI Symbol;Acc:MGI:2442238]	-	gene	overlapping	0	0.393189	0.401949	0.00875975	0.0983443	19.3819	0.0165352	0.897683	0.996346	FALSE	non-DMR
oe = 0.96	2_6129612_6130306	2	6129612	6130306	+	Proser2	ENSMUSG00000045319	proline and serine rich 2 [Source:MGI Symbol;Acc:MGI:2442238]	-	gene	overlapping	0	0.00926963	0.0312894	0.0220198	1.64756	19.7865	3.34724	0.0673178	0.825435	FALSE	non-DMR
oe = 0.90	2_6322385_6323545	2	6322385	6323545	+	Usp6nl	ENSMUSG00000039046	USP6 N-terminal like [Source:MGI Symbol;Acc:MGI:2138893]	+	gene	overlapping	0	0.0100875	0.0306961	0.0206086	1.08622	20.677	1.52472	0.216906	0.966727	FALSE	non-DMR
oe = 0.88	2_6773183_6773693	2	6773183	6773693	+	Celf2	ENSMUSG00000002107	CUGBP, Elav-like family member 2 [Source:MGI Symbol;Acc:MGI:1338822]	-	gene	overlapping	0	0.800952	1	0.199048	3.25464	16.1284	4.69085	0.0303237	0.752706	FALSE	non-DMR
oe = 0.93	2_6871950_6872914	2	6871950	6872914	+	Celf2	ENSMUSG00000002107	CUGBP, Elav-like family member 2 [Source:MGI Symbol;Acc:MGI:1338822]	-	gene	overlapping	0	0.0160119	0.0149178	-0.00109409	-0.0235768	20.1494	0.000366311	0.98473	0.999085	FALSE	non-DMR
oe = 0.74	2_7586635_7587098	2	7586635	7587098	+	null	NA	NA	NA	NA	Not found	0	0.530303	0.600748	0.0704452	0.495882	17.5128	0.215238	0.642693	0.991919	FALSE	non-DMR
oe = 0.63	2_8189345_8190502	2	8189345	8190502	+	null	NA	NA	NA	NA	Not found	0	0.479817	0.569013	0.0891963	0.595788	16.5458	0.299066	0.584468	0.985792	FALSE	non-DMR
oe = 0.63	2_9212744_9213248	2	9212744	9213248	+	null	NA	NA	NA	NA	Not found	0	0.145714	0.0555556	-0.0901587	-1.04705	16.7734	0.565505	0.452051	0.978363	FALSE	non-DMR
oe = 0.90	2_9514354_9514866	2	9514354	9514866	+	null	NA	NA	NA	NA	Not found	0	0.489812	0.168182	-0.32163	-2.7995	16.2755	2.85034	0.0913549	0.870781	FALSE	non-DMR
oe = 0.93	2_9882254_9883100	2	9882254	9883100	+	Gata3	ENSMUSG00000015619	GATA binding protein 3 [Source:MGI Symbol;Acc:MGI:95663]	-	gene	overlapping	0	0.0255994	0.0115958	-0.0140036	-0.739891	18.9739	0.462964	0.496242	0.97997	FALSE	non-DMR
oe = 0.79	2_10047909_10048762	2	10047909	10048762	+	Taf3	ENSMUSG00000025782	TATA-box binding protein associated factor 3 [Source:MGI Symbol;Acc:MGI:2388097]	-	gene	overlapping	0	0.00670995	0.0155038	0.00879387	0.801263	19.4819	0.569192	0.45058	0.978363	FALSE	non-DMR
oe = 0.85	2_10080058_10080881	2	10080058	10080881	+	Atp5c1	ENSMUSG00000025781	ATP synthase, H+ transporting, mitochondrial F1 complex, gamma polypeptide 1 [Source:MGI Symbol;Acc:MGI:1261437]	-	gene	overlapping	0	0.00301228	0.0128407	0.00982842	1.40268	19.4061	1.33204	0.248443	0.96976	FALSE	non-DMR
oe = 0.91	2_10372484_10373109	2	10372484	10373109	+	Gm13261	ENSMUSG00000086748	predicted gene 13261 [Source:MGI Symbol;Acc:MGI:3650831]	-	gene	overlapping	0	0.011245	0.0166667	0.0054217	0.458694	18.0046	0.089292	0.765079	0.996346	FALSE	non-DMR
oe = 0.93	2_10374790_10375267	2	10374790	10375267	+	Sfmbt2	ENSMUSG00000061186	Scm-like with four mbt domains 2 [Source:MGI Symbol;Acc:MGI:2447794]	+	gene	overlapping	0	0.0187115	0.0488813	0.0301698	1.19255	18.3829	1.21657	0.270035	0.974094	FALSE	non-DMR
oe = 0.89	2_10553990_10554846	2	10553990	10554846	+	Sfmbt2	ENSMUSG00000061186	Scm-like with four mbt domains 2 [Source:MGI Symbol;Acc:MGI:2447794]	+	gene	overlapping	0	0.122896	0.441176	0.318281	2.70965	16.2579	1.98636	0.158722	0.947334	FALSE	non-DMR
oe = 0.67	2_11121772_11122302	2	11121772	11122302	+	null	NA	NA	NA	NA	Not found	0	0.333333	0.142583	-0.19075	NA	NA	NA	NA	NA	NA	non-DMR
oe = 1.00	2_11290158_11290630	2	11290158	11290630	+	Prkcq	ENSMUSG00000026778	protein kinase C, theta [Source:MGI Symbol;Acc:MGI:97601]	+	gene	overlapping	0	0.00416667	0.0355178	0.0313512	2.37973	17.9833	4.32825	0.0374847	0.767022	FALSE	non-DMR
oe = 0.68	2_11501302_11502211	2	11501302	11502211	+	Pfkfb3	ENSMUSG00000026773	6-phosphofructo-2-kinase/fructose-2,6- biphosphatase 3 [Source:MGI Symbol;Acc:MGI:2181202]	-	gene	overlapping	0	0.0206392	0.0113681	-0.00927109	-0.0813178	19.387	0.011434	0.914845	0.99758	FALSE	non-DMR
oe = 0.63	2_11535350_11535765	2	11535350	11535765	+	Pfkfb3	ENSMUSG00000026773	6-phosphofructo-2-kinase/fructose-2,6- biphosphatase 3 [Source:MGI Symbol;Acc:MGI:2181202]	-	gene	overlapping	0	0.00976972	0.00675676	-0.00301296	-0.665457	18.3334	0.271532	0.602306	0.988222	FALSE	non-DMR
oe = 0.88	2_11553594_11554108	2	11553594	11554108	+	Pfkfb3	ENSMUSG00000026773	6-phosphofructo-2-kinase/fructose-2,6- biphosphatase 3 [Source:MGI Symbol;Acc:MGI:2181202]	-	gene	overlapping	0	0.0210382	0.00934116	-0.011697	-1.10765	18.9162	1.08272	0.298091	0.976179	FALSE	non-DMR
oe = 0.92	2_11602880_11603307	2	11602880	11603307	+	Rbm17	ENSMUSG00000037197	RNA binding motif protein 17 [Source:MGI Symbol;Acc:MGI:1924188]	-	gene	overlapping	0	0.00909287	0.0136621	0.00456928	0.792107	19.2038	0.704035	0.401431	0.976179	FALSE	non-DMR
oe = 0.98	2_11777298_11777897	2	11777298	11777897	+	Fbxo18	ENSMUSG00000058594	F-box protein 18 [Source:MGI Symbol;Acc:MGI:1354699]	-	gene	overlapping	0	0.0158455	0.00827435	-0.00757114	-0.6461	18.9509	0.389774	0.532418	0.981453	FALSE	non-DMR
oe = 0.84	2_12045802_12046303	2	12045802	12046303	+	null	NA	NA	NA	NA	Not found	0	0.868321	1	0.131679	4.01654	16.5017	6.46753	0.0109863	0.635255	FALSE	non-DMR
oe = 0.83	2_12301538_12302095	2	12301538	12302095	+	Itga8	ENSMUSG00000026768	integrin alpha 8 [Source:MGI Symbol;Acc:MGI:109442]	-	gene	overlapping	0	0.00997801	0.00921946	-0.000758549	-0.206519	19.0589	0.0185614	0.891631	0.996346	FALSE	non-DMR
oe = 0.85	2_12418774_12419494	2	12418774	12419494	+	Mindy3	ENSMUSG00000026767	MINDY lysine 48 deubiquitinase 3 [Source:MGI Symbol;Acc:MGI:1914210]	-	gene	overlapping	0	0.0104586	0.0115378	0.00107926	0.0320999	19.1052	0.00817246	0.927968	0.99758	FALSE	non-DMR
oe = 0.85	2_12641129_12641785	2	12641129	12641785	+	null	NA	NA	NA	NA	Not found	0	0.474333	0.457656	-0.0166769	-0.288589	17.6607	0.0876425	0.767196	0.996346	FALSE	non-DMR
oe = 0.68	2_12945162_12945628	2	12945162	12945628	+	Pter	ENSMUSG00000026730	phosphotriesterase related [Source:MGI Symbol;Acc:MGI:107372]	+	gene	overlapping	0	0.597563	0.673644	0.0760817	0.272161	17.0741	0.0600346	0.806441	0.996346	FALSE	non-DMR
oe = 0.72	2_13009970_13011291	2	13009970	13011291	+	C1ql3	ENSMUSG00000049630	C1q-like 3 [Source:MGI Symbol;Acc:MGI:2387350]	-	gene	overlapping	0	0.0129525	0.0184488	0.00549623	0.580933	19.7672	0.385366	0.534745	0.981511	FALSE	non-DMR
oe = 0.71	2_13574348_13575013	2	13574348	13575013	+	Vim	ENSMUSG00000026728	vimentin [Source:MGI Symbol;Acc:MGI:98932]	+	gene	overlapping	0	0.0128121	0.0112721	-0.00154007	0.143033	18.9645	0.007502	0.930978	0.997609	FALSE	non-DMR
oe = 0.95	2_13617194_13617706	2	13617194	13617706	+	null	NA	NA	NA	NA	Not found	0	0.275765	0.404293	0.128528	0.946857	17.7357	1.26163	0.261343	0.971901	FALSE	non-DMR
oe = 0.67	2_13658144_13658877	2	13658144	13658877	+	St8sia6	ENSMUSG00000003418	ST8 alpha-N-acetyl-neuraminide alpha-2,8- sialyltransferase 6 [Source:MGI Symbol;Acc:MGI:2386797]	-	gene	overlapping	0	0.714286	0.111111	-0.603175	NA	NA	NA	NA	NA	NA	non-DMR
oe = 0.74	2_13793076_13793941	2	13793076	13793941	+	St8sia6	ENSMUSG00000003418	ST8 alpha-N-acetyl-neuraminide alpha-2,8- sialyltransferase 6 [Source:MGI Symbol;Acc:MGI:2386797]	-	gene	overlapping	0	0.00925167	0.0220288	0.0127771	1.1622	19.7895	1.67566	0.195502	0.964059	FALSE	non-DMR
oe = 0.91	2_14055078_14056215	2	14055078	14056215	+	Hacd1	ENSMUSG00000063275	3-hydroxyacyl-CoA dehydratase 1 [Source:MGI Symbol;Acc:MGI:1353592]	-	gene	overlapping	0	0.00788675	0.00706837	-0.000818382	-0.253528	20.4527	0.0860668	0.769238	0.996346	FALSE	non-DMR
oe = 0.93	2_14073867_14074499	2	14073867	14074499	+	Stamos	ENSMUSG00000086657	signal transducing adaptor molecule (SH3 domain and ITAM motif) 1, opposite strand [Source:MGI Symbol;Acc:MGI:1918207]	-	gene	overlapping	0	0.00711303	0.0586653	0.0515523	2.96536	19.002	7.86882	0.00502945	0.586735	FALSE	non-DMR
oe = 0.72	2_14085807_14086477	2	14085807	14086477	+	Stam	ENSMUSG00000026718	signal transducing adaptor molecule (SH3 domain and ITAM motif) 1 [Source:MGI Symbol;Acc:MGI:1329014]	+	gene	overlapping	0	0.348711	0.617572	0.268861	2.04586	17.6371	3.78879	0.0515969	0.799752	FALSE	non-DMR
oe = 0.68	2_14124936_14125444	2	14124936	14125444	+	Stam	ENSMUSG00000026718	signal transducing adaptor molecule (SH3 domain and ITAM motif) 1 [Source:MGI Symbol;Acc:MGI:1329014]	+	gene	overlapping	0	0.536654	0.472222	-0.0644313	-0.460108	16.6971	0.089209	0.765185	0.996346	FALSE	non-DMR
oe = 0.77	2_14376615_14377164	2	14376615	14377164	+	null	NA	NA	NA	NA	Not found	0	0.538795	0.357257	-0.181538	-1.33724	16.9753	1.18511	0.276319	0.975334	FALSE	non-DMR
oe = 0.80	2_14604009_14605030	2	14604009	14605030	+	Cacnb2	ENSMUSG00000057914	calcium channel, voltage-dependent, beta 2 subunit [Source:MGI Symbol;Acc:MGI:894644]	+	gene	overlapping	0	0.00736266	0.0249378	0.0175751	1.4515	20.0804	2.43876	0.11837	0.906274	FALSE	non-DMR
oe = 0.98	2_15054934_15055708	2	15054934	15055708	+	Nsun6	ENSMUSG00000026707	NOL1/NOP2/Sun domain family member 6 [Source:MGI Symbol;Acc:MGI:1921705]	-	gene	overlapping	0	0.00969266	0.0052948	-0.00439786	-1.11676	19.5719	0.932918	0.334106	0.976179	FALSE	non-DMR
oe = 1.21	2_16028389_16028942	2	16028389	16028942	+	Malrd1	ENSMUSG00000075520	MAM and LDL receptor class A domain containing 1 [Source:MGI Symbol;Acc:MGI:1928271]	+	gene	overlapping	0	0.482759	0.857143	0.374384	NA	NA	NA	NA	NA	NA	non-DMR
oe = 0.88	2_16108576_16109224	2	16108576	16109224	+	Malrd1	ENSMUSG00000075520	MAM and LDL receptor class A domain containing 1 [Source:MGI Symbol;Acc:MGI:1928271]	+	gene	overlapping	0	0.144281	0.317857	0.173576	1.09308	17.4599	0.438989	0.507611	0.97997	FALSE	non-DMR
oe = 0.77	2_16356321_16356831	2	16356321	16356831	+	Plxdc2	ENSMUSG00000026748	plexin domain containing 2 [Source:MGI Symbol;Acc:MGI:1914698]	+	gene	overlapping	0	0.0215678	0.00208333	-0.0194845	-2.18782	18.1969	2.67409	0.101994	0.878438	FALSE	non-DMR
oe = 0.63	2_16381429_16382171	2	16381429	16382171	+	Plxdc2	ENSMUSG00000026748	plexin domain containing 2 [Source:MGI Symbol;Acc:MGI:1914698]	+	gene	overlapping	0	0.276429	0.164286	-0.112144	-2.8277	17.099	3.26675	0.0706974	0.83446	FALSE	non-DMR
oe = 0.76	2_16585468_16585938	2	16585468	16585938	+	Plxdc2	ENSMUSG00000026748	plexin domain containing 2 [Source:MGI Symbol;Acc:MGI:1914698]	+	gene	overlapping	0	0.714802	0.928571	0.21377	1.97662	16.3015	1.97881	0.159516	0.947334	FALSE	non-DMR
oe = 0.69	2_16768637_16769157	2	16768637	16769157	+	null	NA	NA	NA	NA	Not found	0	0.0458333	0.0645161	0.0186828	0.225193	16.7421	0.0269401	0.869625	0.996346	FALSE	non-DMR
oe = 0.67	2_17130163_17131321	2	17130163	17131321	+	null	NA	NA	NA	NA	Not found	0	0.348525	0.331974	-0.0165514	0.0987983	17.3849	0.00911884	0.923924	0.99758	FALSE	non-DMR
oe = 0.70	2_17277133_17277596	2	17277133	17277596	+	null	NA	NA	NA	NA	Not found	0	0.30013	0	-0.30013	-4.0789	16.2311	7.15135	0.00749074	0.635255	FALSE	non-DMR
oe = 0.76	2_17730837_17731438	2	17730837	17731438	+	Nebl	ENSMUSG00000053702	nebulette [Source:MGI Symbol;Acc:MGI:1921353]	-	gene	overlapping	0	0.0191013	0.0282317	0.00913044	-0.229074	19.626	0.0326908	0.85652	0.996346	FALSE	non-DMR
oe = 0.74	2_18027384_18029013	2	18027384	18029013	+	A930004D18Rik	ENSMUSG00000054057	RIKEN cDNA A930004D18 gene [Source:MGI Symbol;Acc:MGI:1925190]	-	gene	overlapping	0	0.00589184	0.0151834	0.00929156	1.22412	19.992	1.66032	0.19756	0.964231	FALSE	non-DMR
oe = 0.71	2_18031616_18032183	2	18031616	18032183	+	A930004D18Rik	ENSMUSG00000054057	RIKEN cDNA A930004D18 gene [Source:MGI Symbol;Acc:MGI:1925190]	-	gene	overlapping	0	0.00753557	0.0104895	0.00295394	-0.0377615	18.5692	0.000337657	0.985339	0.999085	FALSE	non-DMR
oe = 0.75	2_18039696_18040144	2	18039696	18040144	+	Gm13330	ENSMUSG00000085319	predicted gene 13330 [Source:MGI Symbol;Acc:MGI:3649452]	+	gene	upstream	63	0	0.0209238	0.0209238	2.87361	18.6079	5.61598	0.0177974	0.668703	FALSE	non-DMR
oe = 0.72	2_18047400_18048218	2	18047400	18048218	+	Skida1	ENSMUSG00000054074	SKI/DACH domain containing 1 [Source:MGI Symbol;Acc:MGI:1919918]	-	gene	overlapping	0	0.0199263	0.01393	-0.0059963	-0.207638	19.7602	0.0311846	0.859829	0.996346	FALSE	non-DMR
oe = 0.83	2_18056413_18057954	2	18056413	18057954	+	1810059C17Rik	ENSMUSG00000086340	RIKEN cDNA 1810059C17 gene [Source:MGI Symbol;Acc:MGI:1917068]	-	gene	overlapping	0	0.0116382	0.0159938	0.00435565	0.0641417	19.6987	0.00689543	0.933821	0.997674	FALSE	non-DMR
oe = 0.96	2_18064203_18065623	2	18064203	18065623	+	Mllt10	ENSMUSG00000026743	myeloid/lymphoid or mixed-lineage leukemia; translocated to, 10 [Source:MGI Symbol;Acc:MGI:1329038]	+	gene	overlapping	0	0.0123141	0.0082703	-0.0040438	-0.515525	20.107	0.264153	0.607281	0.989104	FALSE	non-DMR
oe = 0.81	2_18392242_18392894	2	18392242	18392894	+	Dnajc1	ENSMUSG00000026740	DnaJ heat shock protein family (Hsp40) member C1 [Source:MGI Symbol;Acc:MGI:103268]	-	gene	overlapping	0	0.00857132	0.00768428	-0.00088704	0.0868234	19.3717	0.00138132	0.970353	0.998878	FALSE	non-DMR
oe = 0.72	2_18556154_18556558	2	18556154	18556558	+	null	NA	NA	NA	NA	Not found	0	0.251531	0.197861	-0.0536699	-0.151074	17.62	0.0293622	0.863945	0.996346	FALSE	non-DMR
oe = 1.05	2_18609225_18609768	2	18609225	18609768	+	null	NA	NA	NA	NA	Not found	0	0.00321943	0.0267718	0.0235524	2.11476	18.5745	2.78545	0.0951239	0.877552	FALSE	non-DMR
oe = 0.94	2_18672011_18672790	2	18672011	18672790	+	Commd3	ENSMUSG00000051154	COMM domain containing 3 [Source:MGI Symbol;Acc:MGI:88218]	+	gene	overlapping	0	0.00825928	0.00992178	0.00166251	0.151873	20.0848	0.0279433	0.867242	0.996346	FALSE	non-DMR
oe = 0.92	2_18676291_18677873	2	18676291	18677873	+	Bmi1	ENSMUSG00000026739	Bmi1 polycomb ring finger oncogene [Source:MGI Symbol;Acc:MGI:88174]	+	gene	overlapping	0	0.00895482	0.0145076	0.00555275	0.760766	20.6405	0.736802	0.390687	0.976179	FALSE	non-DMR
oe = 0.86	2_18688721_18690513	2	18688721	18690513	+	null	NA	NA	NA	NA	Not found	0	0.0142999	0.0123896	-0.00191028	0.211229	20.3834	0.0599158	0.806629	0.996346	FALSE	non-DMR
oe = 0.80	2_18694156_18694938	2	18694156	18694938	+	Spag6	ENSMUSG00000037708	sperm associated antigen 6 [Source:MGI Symbol;Acc:MGI:3040687]	+	gene	overlapping	0	0.0107758	0.0133607	0.00258494	-0.131925	19.4484	0.014539	0.904025	0.996963	FALSE	non-DMR
oe = 0.93	2_18698657_18699226	2	18698657	18699226	+	Spag6	ENSMUSG00000037708	sperm associated antigen 6 [Source:MGI Symbol;Acc:MGI:3040687]	+	gene	overlapping	0	0.00531341	0.00912765	0.00381424	1.05377	18.731	0.805366	0.369494	0.976179	FALSE	non-DMR
oe = 0.84	2_18766910_18767399	2	18766910	18767399	+	null	NA	NA	NA	NA	Not found	0	0.0121166	0.00931145	-0.00280518	-0.187091	19.2084	0.0535168	0.817053	0.996346	FALSE	non-DMR
oe = 0.78	2_18800080_18800510	2	18800080	18800510	+	Carlr	ENSMUSG00000097638	cardiac and apoptosis-related long non- coding RNA [Source:MGI Symbol;Acc:MGI:1914024]	-	gene	overlapping	0	0.0367003	0.0234375	-0.0132628	-0.164621	17.9426	0.0435731	0.83465	0.996346	FALSE	non-DMR
oe = 0.82	2_18997445_18998634	2	18997445	18998634	+	Pip4k2a	ENSMUSG00000026737	phosphatidylinositol-5-phosphate 4-kinase, type II, alpha [Source:MGI Symbol;Acc:MGI:1298206]	-	gene	overlapping	0	0.0104142	0.0363785	0.0259642	0.891793	19.9141	0.703411	0.40164	0.976179	FALSE	non-DMR
oe = 0.80	2_19430830_19431329	2	19430830	19431329	+	Gm13344	ENSMUSG00000087103	predicted gene 13344 [Source:MGI Symbol;Acc:MGI:3649239]	-	gene	overlapping	0	0.0188372	0.00477977	-0.0140574	-1.54369	18.7811	1.7691	0.183494	0.960363	FALSE	non-DMR
oe = 0.82	2_19431908_19432378	2	19431908	19432378	+	Gm13344	ENSMUSG00000087103	predicted gene 13344 [Source:MGI Symbol;Acc:MGI:3649239]	-	gene	overlapping	0	0.00533944	0.0164261	0.0110867	1.04904	18.5221	0.984744	0.32103	0.976179	FALSE	non-DMR
oe = 0.74	2_19445337_19446644	2	19445337	19446644	+	Ptf1aos	ENSMUSG00000085388	pancreas specific transcription factor 1a, opposite strand [Source:MGI Symbol;Acc:MGI:3651438]	-	gene	overlapping	0	0.0577683	0.0175543	-0.040214	-1.03356	20.3423	1.16047	0.281368	0.976179	FALSE	non-DMR
oe = 0.63	2_19581394_19582260	2	19581394	19582260	+	null	NA	NA	NA	NA	Not found	0	0.0697702	0.374374	0.304604	2.79077	17.5887	3.50656	0.0611261	0.816015	FALSE	non-DMR
oe = 0.88	2_19657540_19659118	2	19657540	19659118	+	Otud1	ENSMUSG00000043415	OTU domain containing 1 [Source:MGI Symbol;Acc:MGI:1918448]	+	gene	overlapping	0	0.00791856	0.0105756	0.00265704	0.407463	20.9577	0.197193	0.656996	0.992327	FALSE	non-DMR
oe = 0.64	2_19909596_19910329	2	19909596	19910329	+	Etl4	ENSMUSG00000036617	enhancer trap locus 4 [Source:MGI Symbol;Acc:MGI:95454]	+	gene	overlapping	0	0.0172168	0.0140873	-0.00312952	0.165217	19.0841	0.00329739	0.954208	0.998586	FALSE	non-DMR
oe = 0.79	2_20519516_20519995	2	20519516	20519995	+	Etl4	ENSMUSG00000036617	enhancer trap locus 4 [Source:MGI Symbol;Acc:MGI:95454]	+	gene	overlapping	0	0.168383	0.472988	0.304606	2.45694	17.4522	5.9878	0.0144052	0.641543	FALSE	non-DMR
oe = 0.85	2_20968018_20969691	2	20968018	20969691	+	Arhgap21	ENSMUSG00000036591	Rho GTPase activating protein 21 [Source:MGI Symbol;Acc:MGI:1918685]	-	gene	overlapping	0	0.00988619	0.0101667	0.00028054	0.0591148	20.5248	0.00397648	0.949719	0.998586	FALSE	non-DMR
oe = 0.76	2_21205587_21206014	2	21205587	21206014	+	Thnsl1	ENSMUSG00000048550	threonine synthase-like 1 (bacterial) [Source:MGI Symbol;Acc:MGI:2139347]	+	gene	overlapping	0	0.00939891	0.015625	0.00622609	-0.20372	17.7133	0.00488512	0.944278	0.998586	FALSE	non-DMR
oe = 0.71	2_21307040_21307894	2	21307040	21307894	+	null	NA	NA	NA	NA	Not found	0	0.266346	0.359479	0.0931333	0.922656	17.1666	0.738902	0.390013	0.976179	FALSE	non-DMR
oe = 0.79	2_22001853_22006974	2	22001853	22006974	+	null	NA	NA	NA	NA	Not found	0	0.560073	0.675644	0.115571	0.716914	18.7198	0.757308	0.384172	0.976179	FALSE	non-DMR
oe = 0.64	2_22164648_22165390	2	22164648	22165390	+	null	NA	NA	NA	NA	Not found	0	0.333245	0.411856	0.0786108	0.457943	18.5816	0.483534	0.486826	0.97997	FALSE	non-DMR
oe = 0.69	2_22622178_22623876	2	22622178	22623876	+	Gad2	ENSMUSG00000026787	glutamic acid decarboxylase 2 [Source:MGI Symbol;Acc:MGI:95634]	+	gene	overlapping	0	0.0118043	0.0174808	0.00567651	0.529643	20.0766	0.373154	0.54129	0.981734	FALSE	non-DMR
oe = 0.83	2_22744258_22745072	2	22744258	22745072	+	null	NA	NA	NA	NA	Not found	0	0	0	0	-0.677197	17.9699	6.85339e-09	0.999934	1	FALSE	non-DMR
oe = 0.93	2_22895409_22896016	2	22895409	22896016	+	Pdss1	ENSMUSG00000026784	prenyl (solanesyl) diphosphate synthase, subunit 1 [Source:MGI Symbol;Acc:MGI:1889278]	+	gene	overlapping	0	0.00467895	0.0133351	0.00865611	1.53457	19.5007	1.54212	0.214303	0.966727	FALSE	non-DMR
oe = 0.72	2_23039495_23040179	2	23039495	23040179	+	Abi1	ENSMUSG00000058835	abl-interactor 1 [Source:MGI Symbol;Acc:MGI:104913]	-	gene	overlapping	0	0.00818515	0.0130665	0.00488134	0.62996	18.9618	0.474294	0.491019	0.97997	FALSE	non-DMR
oe = 0.93	2_23068058_23068610	2	23068058	23068610	+	Acbd5	ENSMUSG00000026781	acyl-Coenzyme A binding domain containing 5 [Source:MGI Symbol;Acc:MGI:1921409]	+	gene	overlapping	0	0.00732115	0.018982	0.0116609	0.84876	18.3334	0.516941	0.47215	0.978363	FALSE	non-DMR
oe = 0.66	2_23234243_23234668	2	23234243	23234668	+	4931423N10Rik	ENSMUSG00000026774	RIKEN cDNA 4931423N10 gene [Source:MGI Symbol;Acc:MGI:1918231]	+	gene	overlapping	0	0.063328	0.030303	-0.033025	-0.415409	17.3686	0.0488361	0.825101	0.996346	FALSE	non-DMR
oe = 0.79	2_23571665_23572152	2	23571665	23572152	+	Spopl	ENSMUSG00000026771	speckle-type POZ protein-like [Source:MGI Symbol;Acc:MGI:1924107]	-	gene	overlapping	0	0.00155039	0.0110491	0.00949872	1.48829	18.5476	1.25807	0.262016	0.971901	FALSE	non-DMR
oe = 0.71	2_24123500_24123912	2	24123500	24123912	+	null	NA	NA	NA	NA	Not found	0	0.536111	0.683572	0.147461	1.10749	16.6371	0.916552	0.338382	0.976179	FALSE	non-DMR
oe = 0.83	2_24678984_24679525	2	24678984	24679525	+	Cacna1b	ENSMUSG00000004113	calcium channel, voltage-dependent, N type, alpha 1B subunit [Source:MGI Symbol;Acc:MGI:88296]	-	gene	overlapping	0	0.125508	0.332781	0.207273	2.73463	19.269	4.44044	0.0350972	0.759246	FALSE	non-DMR
oe = 0.82	2_24762067_24763472	2	24762067	24763472	+	Cacna1b	ENSMUSG00000004113	calcium channel, voltage-dependent, N type, alpha 1B subunit [Source:MGI Symbol;Acc:MGI:88296]	-	gene	overlapping	0	0.00898656	0.00942208	0.000435515	0.0385055	20.3202	0.000584169	0.980717	0.999085	FALSE	non-DMR
oe = 0.84	2_24918778_24919758	2	24918778	24919758	+	Ehmt1	ENSMUSG00000036893	euchromatic histone methyltransferase 1 [Source:MGI Symbol;Acc:MGI:1924933]	-	gene	overlapping	0	0.00564401	0.00484785	-0.000796157	0.400735	19.6174	0.106848	0.743762	0.994488	FALSE	non-DMR
oe = 0.96	2_24934810_24935259	2	24934810	24935259	+	Arrdc1	ENSMUSG00000026972	arrestin domain containing 1 [Source:MGI Symbol;Acc:MGI:2446136]	-	gene	overlapping	0	0.0152145	0.00710949	-0.00810503	-0.868765	18.7765	0.586757	0.443676	0.978363	FALSE	non-DMR
oe = 0.95	2_24949417_24950409	2	24949417	24950409	+	Zmynd19	ENSMUSG00000026974	zinc finger, MYND domain containing 19 [Source:MGI Symbol;Acc:MGI:1914437]	+	gene	overlapping	0	0.0557551	0.0369458	-0.0188094	-1.5243	20.3438	1.5705	0.210134	0.966727	FALSE	non-DMR
oe = 0.92	2_24974786_24975559	2	24974786	24975559	+	Mrpl41	ENSMUSG00000036850	mitochondrial ribosomal protein L41 [Source:MGI Symbol;Acc:MGI:1333816]	-	gene	overlapping	0	0.0182207	0.0118357	-0.00638502	-0.485508	19.393	0.142783	0.70553	0.992327	FALSE	non-DMR
oe = 0.87	2_25180627_25181970	2	25180627	25181970	+	Nrarp	ENSMUSG00000078202	Notch-regulated ankyrin repeat protein [Source:MGI Symbol;Acc:MGI:1914372]	+	gene	overlapping	0	0.0175099	0.0201467	0.00263682	0.282795	20.6122	0.140173	0.708109	0.992327	FALSE	non-DMR
oe = 0.79	2_25185725_25186230	2	25185725	25186230	+	null	NA	NA	NA	NA	Not found	0	0.069864	0.0190476	-0.0508164	-0.976215	18.3666	0.788697	0.374494	0.976179	FALSE	non-DMR
oe = 0.67	2_25195268_25195834	2	25195268	25195834	+	Tor4a	ENSMUSG00000059555	torsin family 4, member A [Source:MGI Symbol;Acc:MGI:2442720]	-	gene	overlapping	0	0.0195419	0.038979	0.0194371	0.920225	18.8561	0.576234	0.447792	0.978363	FALSE	non-DMR
oe = 0.81	2_25210893_25211590	2	25210893	25211590	+	Nelfb	ENSMUSG00000013465	negative elongation factor complex member B [Source:MGI Symbol;Acc:MGI:1931035]	-	gene	overlapping	0	0.0150287	0.0164008	0.00137213	0.148044	18.6741	0.0522748	0.819151	0.996346	FALSE	non-DMR
oe = 0.73	2_25223967_25225245	2	25223967	25225245	+	Tubb4b	ENSMUSG00000036752	tubulin, beta 4B class IVB [Source:MGI Symbol;Acc:MGI:1915472]	-	gene	overlapping	0	0.0107323	0.0117169	0.000984646	0.38306	19.7949	0.135492	0.712805	0.992327	FALSE	non-DMR
oe = 0.88	2_25242074_25242509	2	25242074	25242509	+	Cysrt1	ENSMUSG00000036731	cysteine rich tail 1 [Source:MGI Symbol;Acc:MGI:1915109]	-	gene	overlapping	0	0.00394121	0.0131534	0.0092122	1.20388	19.419	0.930769	0.334663	0.976179	FALSE	non-DMR
oe = 0.81	2_25255155_25255878	2	25255155	25255878	+	Ndor1	ENSMUSG00000006471	NADPH dependent diflavin oxidoreductase 1 [Source:MGI Symbol;Acc:MGI:1926047]	-	gene	overlapping	0	0.00681407	0.0489118	0.0420978	2.20552	19.1934	3.77873	0.0519079	0.800786	FALSE	non-DMR
oe = 0.81	2_25262564_25263446	2	25262564	25263446	+	Tprn	ENSMUSG00000048707	taperin [Source:MGI Symbol;Acc:MGI:2139535]	+	gene	overlapping	0	0.0397947	0.0248822	-0.0149125	-0.29992	20.1571	0.0764646	0.782147	0.996346	FALSE	non-DMR
oe = 0.82	2_25271940_25272721	2	25271940	25272721	+	Ssna1	ENSMUSG00000026966	SS nuclear autoantigen 1 [Source:MGI Symbol;Acc:MGI:1915725]	-	gene	overlapping	0	0.00710024	0.0426231	0.0355229	2.46169	19.4061	5.75169	0.0164728	0.665831	FALSE	non-DMR
oe = 0.62	2_25289978_25290972	2	25289978	25290972	+	Lrrc26	ENSMUSG00000026961	leucine rich repeat containing 26 [Source:MGI Symbol;Acc:MGI:2385129]	+	gene	overlapping	0	0.0183451	0.0143837	-0.00396132	-0.185538	19.6815	0.0449792	0.832042	0.996346	FALSE	non-DMR
oe = 0.90	2_25304944_25305422	2	25304944	25305422	+	Grin1	ENSMUSG00000026959	glutamate receptor, ionotropic, NMDA1 (zeta 1) [Source:MGI Symbol;Acc:MGI:95819]	-	gene	overlapping	0	0.00438596	0.00606061	0.00167464	0.732201	18.4308	0.0836868	0.772362	0.996346	FALSE	non-DMR
oe = 0.88	2_25318727_25319366	2	25318727	25319366	+	Grin1	ENSMUSG00000026959	glutamate receptor, ionotropic, NMDA1 (zeta 1) [Source:MGI Symbol;Acc:MGI:95819]	-	gene	overlapping	0	0.0310052	0.0121244	-0.0188808	-0.55843	19.6388	0.288648	0.591089	0.988098	FALSE	non-DMR
oe = 0.91	2_25332186_25333096	2	25332186	25333096	+	AA543186	ENSMUSG00000097345	expressed sequence AA543186 [Source:MGI Symbol;Acc:MGI:3035233]	-	gene	overlapping	0	0.0164333	0.0103091	-0.00612424	-0.558183	19.412	0.335509	0.562433	0.984682	FALSE	non-DMR
oe = 0.70	2_25365202_25365683	2	25365202	25365683	+	Uap1l1	ENSMUSG00000026956	UDP-N-acteylglucosamine pyrophosphorylase 1- like 1 [Source:MGI Symbol;Acc:MGI:2443318]	-	gene	overlapping	0	0.0157409	0.00923535	-0.00650558	-0.00106541	18.7563	0.00308972	0.955672	0.998586	FALSE	non-DMR
oe = 0.76	2_25372156_25372991	2	25372156	25372991	+	Sapcd2	ENSMUSG00000026955	suppressor APC domain containing 2 [Source:MGI Symbol;Acc:MGI:1919330]	+	gene	overlapping	0	0.00768051	0.00804236	0.000361844	-0.0451692	19.957	0.00769229	0.930111	0.997609	FALSE	non-DMR
oe = 0.70	2_25395843_25396452	2	25395843	25396452	+	Entpd2	ENSMUSG00000015085	ectonucleoside triphosphate diphosphohydrolase 2 [Source:MGI Symbol;Acc:MGI:1096863]	+	gene	overlapping	0	0.0141676	0.0267325	0.0125648	0.693756	18.8865	0.475128	0.490638	0.97997	FALSE	non-DMR
oe = 0.79	2_25403028_25403471	2	25403028	25403471	+	Npdc1	ENSMUSG00000015094	neural proliferation, differentiation and control 1 [Source:MGI Symbol;Acc:MGI:1099802]	+	gene	overlapping	0	0.0104963	0.0153358	0.00483946	0.267959	18.9887	0.0578455	0.809934	0.996346	FALSE	non-DMR
oe = 0.81	2_25428495_25429077	2	25428495	25429077	+	Abca2	ENSMUSG00000026944	ATP-binding cassette, sub-family A (ABC1), member 2 [Source:MGI Symbol;Acc:MGI:99606]	+	gene	overlapping	0	0.0153031	0.0198061	0.00450295	0.446823	20.1386	0.322585	0.570058	0.984831	FALSE	non-DMR
oe = 0.87	2_25460654_25461177	2	25460654	25461177	+	Paxx	ENSMUSG00000047617	non-homologous end joining factor [Source:MGI Symbol;Acc:MGI:2442831]	-	gene	overlapping	0	0.100754	0.0219607	-0.0787934	-1.00439	18.6422	0.853983	0.355428	0.976179	FALSE	non-DMR
oe = 1.01	2_25546563_25547123	2	25546563	25547123	+	Traf2	ENSMUSG00000026942	TNF receptor-associated factor 2 [Source:MGI Symbol;Acc:MGI:101835]	-	gene	overlapping	0	0.0100274	0.0153401	0.00531268	0.778415	19.3849	0.375206	0.54018	0.981734	FALSE	non-DMR
oe = 0.96	2_25557658_25558140	2	25557658	25558140	+	Edf1	ENSMUSG00000015092	endothelial differentiation-related factor 1 [Source:MGI Symbol;Acc:MGI:1891227]	+	gene	overlapping	0	0.0433425	0.0207028	-0.0226397	-0.29288	19.7077	0.0834442	0.772683	0.996346	FALSE	non-DMR
oe = 0.78	2_25577022_25579908	2	25577022	25579908	+	Gm996	ENSMUSG00000029419	predicted gene 996 [Source:MGI Symbol;Acc:MGI:2685842]	-	gene	overlapping	0	0.0446388	0.0201155	-0.0245233	-0.838343	21.4266	1.16615	0.280193	0.976179	FALSE	non-DMR
oe = 0.77	2_25607756_25608608	2	25607756	25608608	+	Rabl6	ENSMUSG00000015087	RAB, member RAS oncogene family-like 6 [Source:MGI Symbol;Acc:MGI:2442633]	-	gene	overlapping	0	0.0128433	0.0134359	0.000592611	0.074243	19.8183	0.0070876	0.932907	0.997609	FALSE	non-DMR
oe = 0.74	2_25616104_25616625	2	25616104	25616625	+	Fcnaos	ENSMUSG00000052403	ficolin A, opposite strand [Source:MGI Symbol;Acc:MGI:3701343]	+	gene	overlapping	0	0.0181106	0.0588235	0.0407129	1.39264	18.5017	1.30958	0.252471	0.96976	FALSE	non-DMR
oe = 0.86	2_25706655_25707411	2	25706655	25707411	+	A230005M16Rik	ENSMUSG00000087612	RIKEN cDNA A230005M16 gene [Source:MGI Symbol;Acc:MGI:3603401]	-	gene	overlapping	0	0.0158415	0.0303903	0.0145488	0.604771	19.496	0.284682	0.593649	0.988098	FALSE	non-DMR
oe = 0.91	2_25863732_25864418	2	25863732	25864418	+	Kcnt1	ENSMUSG00000058740	potassium channel, subfamily T, member 1 [Source:MGI Symbol;Acc:MGI:1924627]	+	gene	overlapping	0	0.017751	0.0113948	-0.00635623	-0.184751	18.6955	0.0422688	0.837108	0.996346	FALSE	non-DMR
oe = 0.87	2_25982205_25983940	2	25982205	25983940	+	Camsap1	ENSMUSG00000026933	calmodulin regulated spectrin-associated protein 1 [Source:MGI Symbol;Acc:MGI:3036242]	-	gene	overlapping	0	0.00661647	0.00902627	0.0024098	0.248045	20.7274	0.093625	0.759618	0.996305	FALSE	non-DMR
oe = 0.86	2_26021430_26021914	2	26021430	26021914	+	Ubac1	ENSMUSG00000036352	ubiquitin associated domain containing 1 [Source:MGI Symbol;Acc:MGI:1920995]	-	gene	overlapping	0	0.011197	0.00868752	-0.00250951	-0.725112	19.1946	0.494869	0.481763	0.97997	FALSE	non-DMR
oe = 0.88	2_26122250_26123011	2	26122250	26123011	+	Nacc2	ENSMUSG00000026932	nucleus accumbens associated 2, BEN and BTB (POZ) domain containing [Source:MGI Symbol;Acc:MGI:1915241]	-	gene	overlapping	0	0.00519104	0.00833691	0.00314587	0.625027	20.3202	0.406114	0.523948	0.980133	FALSE	non-DMR
oe = 0.90	2_26139655_26140801	2	26139655	26140801	+	Tmem250-ps	ENSMUSG00000087679	transmembrane protein 250, pseudogene [Source:MGI Symbol;Acc:MGI:1924939]	-	gene	overlapping	0	0.0101152	0.00547334	-0.00464187	-0.977928	20.3849	0.88927	0.345675	0.976179	FALSE	non-DMR
oe = 0.70	2_26202072_26203265	2	26202072	26203265	+	Lhx3	ENSMUSG00000026934	LIM homeobox protein 3 [Source:MGI Symbol;Acc:MGI:102673]	-	gene	overlapping	0	0.0140466	0.0108909	-0.00315573	-0.697398	19.7625	0.502949	0.478207	0.979453	FALSE	non-DMR
oe = 0.79	2_26206331_26206900	2	26206331	26206900	+	Lhx3	ENSMUSG00000026934	LIM homeobox protein 3 [Source:MGI Symbol;Acc:MGI:102673]	-	gene	overlapping	0	0.0437626	0.0221924	-0.0215702	-0.390706	19.2153	0.138883	0.709394	0.992327	FALSE	non-DMR
oe = 0.86	2_26236989_26237581	2	26236989	26237581	+	Qsox2	ENSMUSG00000036327	quiescin Q6 sulfhydryl oxidase 2 [Source:MGI Symbol;Acc:MGI:2387194]	-	gene	overlapping	0	0.0121465	0.00707973	-0.00506676	-0.859503	19.8786	0.797307	0.3719	0.976179	FALSE	non-DMR
oe = 0.94	2_26315402_26315896	2	26315402	26315896	+	Gpsm1	ENSMUSG00000026930	G-protein signalling modulator 1 (AGS3-like, C. elegans) [Source:MGI Symbol;Acc:MGI:1915089]	+	gene	overlapping	0	0.0180223	0.00206612	-0.0159561	-1.33462	18.9204	1.24728	0.264072	0.971901	FALSE	non-DMR
oe = 0.77	2_26351760_26352628	2	26351760	26352628	+	Dnlz	ENSMUSG00000075467	DNL-type zinc finger [Source:MGI Symbol;Acc:MGI:106559]	-	gene	overlapping	0	0.0182413	0.0248683	0.00662699	0.792472	19.2401	0.776961	0.378072	0.976179	FALSE	non-DMR
oe = 0.90	2_26388839_26389488	2	26388839	26389488	+	Gm13563	ENSMUSG00000085767	predicted gene 13563 [Source:MGI Symbol;Acc:MGI:3652052]	+	gene	overlapping	0	0.0176867	0.0169917	-0.00069504	0.0996016	19.5745	0.00743318	0.931295	0.997609	FALSE	non-DMR
oe = 0.79	2_26408842_26409328	2	26408842	26409328	+	Inpp5e	ENSMUSG00000026925	inositol polyphosphate-5-phosphatase E [Source:MGI Symbol;Acc:MGI:1927753]	-	gene	overlapping	0	0.0119278	0.0271119	0.0151841	0.980319	18.7214	1.03674	0.308582	0.976179	FALSE	non-DMR
oe = 0.79	2_26444883_26445971	2	26444883	26445971	+	Sec16a	ENSMUSG00000026924	SEC16 homolog A, endoplasmic reticulum export factor [Source:MGI Symbol;Acc:MGI:2139207]	-	gene	overlapping	0	0.0115205	0.0738693	0.0623488	1.11302	19.3334	0.815954	0.366366	0.976179	FALSE	non-DMR
oe = 0.73	2_26502390_26503993	2	26502390	26503993	+	Notch1	ENSMUSG00000026923	notch 1 [Source:MGI Symbol;Acc:MGI:97363]	-	gene	overlapping	0	0.156322	0.0507695	-0.105553	-1.85303	20.0013	3.30255	0.0691725	0.828337	FALSE	non-DMR
oe = 0.91	2_26586519_26587024	2	26586519	26587024	+	Egfl7	ENSMUSG00000026921	EGF-like domain 7 [Source:MGI Symbol;Acc:MGI:2449923]	+	gene	overlapping	0	0.0408371	0	-0.0408371	-5.22136	18.9726	14.7896	0.000120199	0.232838	FALSE	non-DMR
oe = 0.81	2_26603771_26604588	2	26603771	26604588	+	Gm20532	ENSMUSG00000092356	predicted gene 20532 [Source:MGI Symbol;Acc:MGI:5141997]	+	gene	overlapping	0	0.00882182	0.0276521	0.0188303	1.19898	19.4542	1.53508	0.215352	0.966727	FALSE	non-DMR
oe = 0.79	2_26628188_26628785	2	26628188	26628785	+	Gm20532	ENSMUSG00000092356	predicted gene 20532 [Source:MGI Symbol;Acc:MGI:5141997]	+	gene	overlapping	0	0.0125285	0.0677642	0.0552357	1.87695	19.1583	3.72674	0.0535477	0.804688	FALSE	non-DMR
oe = 0.73	2_26763486_26763922	2	26763486	26763922	+	null	NA	NA	NA	NA	Not found	0	0.371173	0.491376	0.120203	0.785377	18.1571	0.647461	0.421022	0.976179	FALSE	non-DMR
oe = 0.99	2_26910418_26911230	2	26910418	26911230	+	Med22	ENSMUSG00000015776	mediator complex subunit 22 [Source:MGI Symbol;Acc:MGI:98446]	-	gene	overlapping	0	0.0530682	0.0211677	-0.0319005	-0.280327	19.5513	0.0573914	0.810667	0.996346	FALSE	non-DMR
oe = 0.79	2_26916250_26916882	2	26916250	26916882	+	Surf1	ENSMUSG00000015790	surfeit gene 1 [Source:MGI Symbol;Acc:MGI:98443]	-	gene	overlapping	0	0.00553018	0.0082178	0.00268762	0.456771	18.7342	0.0877567	0.767049	0.996346	FALSE	non-DMR
oe = 0.79	2_26932956_26933855	2	26932956	26933855	+	Surf4	ENSMUSG00000014867	surfeit gene 4 [Source:MGI Symbol;Acc:MGI:98445]	-	gene	overlapping	0	0.00998978	0.0121134	0.00212357	0.118206	19.6766	0.00799797	0.928739	0.99758	FALSE	non-DMR
oe = 0.81	2_26964040_26964443	2	26964040	26964443	+	Rexo4	ENSMUSG00000052406	REX4, 3'-5' exonuclease [Source:MGI Symbol;Acc:MGI:2684957]	-	gene	overlapping	0	0.0080267	0.00649351	-0.00153319	0.508051	18.413	0.127926	0.720592	0.992327	FALSE	non-DMR
oe = 0.66	2_26999349_26999867	2	26999349	26999867	+	Adamts13	ENSMUSG00000014852	a disintegrin-like and metallopeptidase (reprolysin type) with thrombospondin type 1 motif, 13 [Source:MGI Symbol;Acc:MGI:2685556]	+	gene	overlapping	0	0.777778	0.615385	-0.162393	NA	NA	NA	NA	NA	NA	non-DMR
oe = 0.74	2_27009859_27010276	2	27009859	27010276	+	Cacfd1	ENSMUSG00000015488	calcium channel flower domain containing 1 [Source:MGI Symbol;Acc:MGI:1924317]	+	gene	overlapping	0	0.0218582	0.0196722	-0.00218599	0.143022	18.8191	0.0228887	0.879747	0.996346	FALSE	non-DMR
oe = 0.67	2_27142068_27142596	2	27142068	27142596	+	Fam163b	ENSMUSG00000009216	family with sequence similarity 163, member B [Source:MGI Symbol;Acc:MGI:1926106]	-	gene	overlapping	0	0.0285763	0	-0.0285763	-4.08739	18.8692	8.86415	0.00290825	0.555542	FALSE	non-DMR
oe = 0.83	2_27425710_27427352	2	27425710	27427352	+	Vav2	ENSMUSG00000009621	vav 2 oncogene [Source:MGI Symbol;Acc:MGI:102718]	-	gene	overlapping	0	0.0460025	0.00740314	-0.0385993	-1.83195	20.6607	3.36053	0.0667766	0.825435	FALSE	non-DMR
oe = 0.82	2_27474625_27476217	2	27474625	27476217	+	Brd3	ENSMUSG00000026918	bromodomain containing 3 [Source:MGI Symbol;Acc:MGI:1914632]	-	gene	overlapping	0	0.00988628	0.0237227	0.0138364	1.14191	20.5381	2.13524	0.143948	0.934886	FALSE	non-DMR
oe = 0.96	2_27515044_27515616	2	27515044	27515616	+	Wdr5	ENSMUSG00000026917	WD repeat domain 5 [Source:MGI Symbol;Acc:MGI:2155884]	+	gene	overlapping	0	0.0050476	0.0114317	0.00638406	0.106017	19.1748	0.0267305	0.870129	0.996346	FALSE	non-DMR
oe = 0.84	2_27676440_27677929	2	27676440	27677929	+	Rxra	ENSMUSG00000015846	retinoid X receptor alpha [Source:MGI Symbol;Acc:MGI:98214]	+	gene	overlapping	0	0.014036	0.0106851	-0.00335086	-0.289098	20.349	0.121652	0.727249	0.992327	FALSE	non-DMR
oe = 0.89	2_27886164_27887152	2	27886164	27887152	+	2810430I11Rik	ENSMUSG00000085766	RIKEN cDNA 2810430I11 gene [Source:MGI Symbol;Acc:MGI:3590515]	-	gene	overlapping	0	0.0132247	0.0229093	0.00968463	0.754097	19.7656	0.635893	0.425202	0.976179	FALSE	non-DMR
oe = 0.75	2_28192940_28193410	2	28192940	28193410	+	Olfm1	ENSMUSG00000026833	olfactomedin 1 [Source:MGI Symbol;Acc:MGI:1860437]	+	gene	overlapping	0	0.016268	0.026487	0.010219	0.830523	19.5156	0.758293	0.383863	0.976179	FALSE	non-DMR
oe = 0.83	2_28205445_28206309	2	28205445	28206309	+	Olfm1	ENSMUSG00000026833	olfactomedin 1 [Source:MGI Symbol;Acc:MGI:1860437]	+	gene	overlapping	0	0.00320926	0.0128639	0.00965467	1.7988	19.8228	3.25821	0.0710668	0.83446	FALSE	non-DMR
oe = 0.62	2_28393741_28394189	2	28393741	28394189	+	null	NA	NA	NA	NA	Not found	0	0.613677	0.497159	-0.116518	-0.591908	16.926	0.378675	0.538313	0.981734	FALSE	non-DMR
oe = 0.94	2_28446518_28447398	2	28446518	28447398	+	Ppp1r26	ENSMUSG00000035829	protein phosphatase 1, regulatory subunit 26 [Source:MGI Symbol;Acc:MGI:2685193]	+	gene	overlapping	0	0.0130725	0.00988192	-0.00319057	-0.37925	19.679	0.132541	0.715811	0.992327	FALSE	non-DMR
oe = 0.86	2_28467965_28468400	2	28467965	28468400	+	Mrps2	ENSMUSG00000035772	mitochondrial ribosomal protein S2 [Source:MGI Symbol;Acc:MGI:2153089]	+	gene	overlapping	0	0.00913745	0.07	0.0608626	0.698227	18.9913	0.120261	0.728751	0.992327	FALSE	non-DMR
oe = 0.92	2_28512963_28513783	2	28512963	28513783	+	Ralgds	ENSMUSG00000026821	ral guanine nucleotide dissociation stimulator [Source:MGI Symbol;Acc:MGI:107485]	+	gene	overlapping	0	0.0135181	0.00810692	-0.00541119	-0.658175	20.0177	0.487636	0.484984	0.97997	FALSE	non-DMR
oe = 1.20	2_28582731_28583331	2	28582731	28583331	+	Gtf3c5	ENSMUSG00000026816	general transcription factor IIIC, polypeptide 5 [Source:MGI Symbol;Acc:MGI:1917489]	-	gene	overlapping	0	0.00597327	0.0106443	0.00467099	0.992777	18.9357	0.662037	0.415842	0.976179	FALSE	non-DMR
oe = 0.83	2_28640881_28641803	2	28640881	28641803	+	Tsc1	ENSMUSG00000026812	tuberous sclerosis 1 [Source:MGI Symbol;Acc:MGI:1929183]	+	gene	overlapping	0	0.0202546	0.014655	-0.00559958	0.539176	18.9426	0.221781	0.637686	0.991428	FALSE	non-DMR
oe = 0.87	2_28839844_28841000	2	28839844	28841000	+	Gtf3c4	ENSMUSG00000035666	general transcription factor IIIC, polypeptide 4 [Source:MGI Symbol;Acc:MGI:2138937]	-	gene	overlapping	0	0.0054726	0.0132705	0.00779786	1.09752	20.163	1.19598	0.274126	0.974094	FALSE	non-DMR
oe = 0.81	2_28915879_28916334	2	28915879	28916334	+	Barhl1	ENSMUSG00000026805	BarH-like 1 (Drosophila) [Source:MGI Symbol;Acc:MGI:1859288]	-	gene	overlapping	0	0.0102951	0.0297176	0.0194226	1.27269	18.7453	1.3219	0.250252	0.96976	FALSE	non-DMR
oe = 0.88	2_28917679_28918145	2	28917679	28918145	+	Barhl1	ENSMUSG00000026805	BarH-like 1 (Drosophila) [Source:MGI Symbol;Acc:MGI:1859288]	-	gene	downstream	1011	0.00591996	0.044604	0.0386841	2.5009	19.1211	5.17716	0.0228857	0.709455	FALSE	non-DMR
oe = 0.92	2_29054734_29055171	2	29054734	29055171	+	Cfap77	ENSMUSG00000079502	cilia and flagella associated protein 77 [Source:MGI Symbol;Acc:MGI:2685669]	-	gene	overlapping	0	0.0447505	0.015625	-0.0291255	-0.323674	18.7873	0.0706743	0.790358	0.996346	FALSE	non-DMR
oe = 0.87	2_29060144_29060755	2	29060144	29060755	+	Ttf1	ENSMUSG00000026803	transcription termination factor, RNA polymerase I [Source:MGI Symbol;Acc:MGI:105044]	+	gene	overlapping	0	0.0102022	0.00609756	-0.00410467	-0.549845	19.0164	0.210977	0.646003	0.991925	FALSE	non-DMR
oe = 0.90	2_29124686_29125657	2	29124686	29125657	+	Setx	ENSMUSG00000043535	senataxin [Source:MGI Symbol;Acc:MGI:2443480]	+	gene	overlapping	0	0.0150486	0.0387128	0.0236642	1.35878	19.9399	1.8812	0.170197	0.954168	FALSE	non-DMR
oe = 0.71	2_29194639_29195063	2	29194639	29195063	+	Ntng2	ENSMUSG00000035513	netrin G2 [Source:MGI Symbol;Acc:MGI:2159341]	-	gene	overlapping	0	0.162173	0.177114	0.0149411	0.0566867	19.1308	0.00265965	0.95887	0.998586	FALSE	non-DMR
oe = 0.78	2_29251509_29253279	2	29251509	29253279	+	Ntng2	ENSMUSG00000035513	netrin G2 [Source:MGI Symbol;Acc:MGI:2159341]	-	gene	overlapping	0	0.0128526	0.0109404	-0.00191222	-0.371542	20.2412	0.155439	0.693391	0.992327	FALSE	non-DMR
oe = 0.65	2_29304525_29305267	2	29304525	29305267	+	null	NA	NA	NA	NA	Not found	0	0.0208333	0.416667	0.395833	NA	NA	NA	NA	NA	NA	non-DMR
oe = 0.81	2_29346777_29347180	2	29346777	29347180	+	Med27	ENSMUSG00000026799	mediator complex subunit 27 [Source:MGI Symbol;Acc:MGI:1916225]	+	gene	overlapping	0	0.00175439	0.00675676	0.00500237	0.906296	18.0203	0.272884	0.601404	0.988098	FALSE	non-DMR
oe = 0.84	2_29619613_29620185	2	29619613	29620185	+	Rapgef1	ENSMUSG00000039844	Rap guanine nucleotide exchange factor (GEF) 1 [Source:MGI Symbol;Acc:MGI:104580]	+	gene	overlapping	0	0.0128815	0.00984848	-0.00303297	0.177106	18.9967	0.028134	0.866794	0.996346	FALSE	non-DMR
oe = 0.69	2_29751442_29751901	2	29751442	29751901	+	Gm13420	ENSMUSG00000079497	predicted gene 13420 [Source:MGI Symbol;Acc:MGI:3649917]	-	gene	overlapping	0	0.00745008	0.00531915	-0.00213093	-0.695957	18.0589	0.254575	0.613872	0.989928	FALSE	non-DMR
oe = 0.76	2_29802586_29803122	2	29802586	29803122	+	Slc27a4	ENSMUSG00000059316	solute carrier family 27 (fatty acid transporter), member 4 [Source:MGI Symbol;Acc:MGI:1347347]	+	gene	overlapping	0	0.0375342	0.00219298	-0.0353412	-3.52689	19.2479	8.7729	0.00305739	0.555542	FALSE	non-DMR
oe = 1.00	2_29827237_29827783	2	29827237	29827783	+	Urm1	ENSMUSG00000069020	ubiquitin related modifier 1 [Source:MGI Symbol;Acc:MGI:1915455]	+	gene	overlapping	0	0.0193798	0.0306288	0.011249	1.23309	18.5165	0.9951	0.318499	0.976179	FALSE	non-DMR
oe = 0.79	2_29845330_29846472	2	29845330	29846472	+	Mir219a-2	ENSMUSG00000065485	microRNA 219a-2 [Source:MGI Symbol;Acc:MGI:3618754]	-	gene	overlapping	0	0.503489	0.387205	-0.116284	-0.687616	19.998	0.960462	0.327071	0.976179	FALSE	non-DMR
oe = 0.80	2_29869113_29869551	2	29869113	29869551	+	2600006K01Rik	ENSMUSG00000039798	RIKEN cDNA 2600006K01 gene [Source:MGI Symbol;Acc:MGI:1917569]	-	gene	overlapping	0	0.0302131	0.0239448	-0.00626831	-0.377039	18.2468	0.150715	0.697853	0.992327	FALSE	non-DMR
oe = 0.82	2_29889282_29890726	2	29889282	29890726	+	Odf2	ENSMUSG00000026790	outer dense fiber of sperm tails 2 [Source:MGI Symbol;Acc:MGI:1098824]	+	gene	overlapping	0	0.00969817	0.0202824	0.0105842	0.802655	20.2412	0.745696	0.387842	0.976179	FALSE	non-DMR
oe = 0.91	2_29935286_29935687	2	29935286	29935687	+	Gle1	ENSMUSG00000019715	GLE1 RNA export mediator (yeast) [Source:MGI Symbol;Acc:MGI:1921662]	+	gene	overlapping	0	0.00670037	0.0124791	0.00577878	0.946607	18.8922	0.708813	0.399838	0.976179	FALSE	non-DMR
oe = 0.91	2_29965292_29966178	2	29965292	29966178	+	Sptan1	ENSMUSG00000057738	spectrin alpha, non-erythrocytic 1 [Source:MGI Symbol;Acc:MGI:98386]	+	gene	overlapping	0	0.00986749	0.0162612	0.00639374	0.598968	20.4036	0.484297	0.486482	0.97997	FALSE	non-DMR
oe = 0.78	2_30048619_30049253	2	30048619	30049253	+	Wdr34	ENSMUSG00000039715	WD repeat domain 34 [Source:MGI Symbol;Acc:MGI:1919070]	-	gene	overlapping	0	0.00878159	0.0165174	0.00773581	0.515489	19.0879	0.283384	0.594492	0.988098	FALSE	non-DMR
oe = 0.73	2_30061864_30062273	2	30061864	30062273	+	Set	ENSMUSG00000054766	SET nuclear oncogene [Source:MGI Symbol;Acc:MGI:1860267]	+	gene	overlapping	0	0.00438596	0.0119826	0.00759661	1.42018	17.9064	0.990804	0.319546	0.976179	FALSE	non-DMR
oe = 0.86	2_30066087_30067546	2	30066087	30067546	+	Set	ENSMUSG00000054766	SET nuclear oncogene [Source:MGI Symbol;Acc:MGI:1860267]	+	gene	overlapping	0	0.00765993	0.0119861	0.00432618	0.758376	20.3737	0.752129	0.385803	0.976179	FALSE	non-DMR
oe = 0.83	2_30077572_30077975	2	30077572	30077975	+	Pkn3	ENSMUSG00000026785	protein kinase N3 [Source:MGI Symbol;Acc:MGI:2388285]	+	gene	overlapping	0	0.00524527	0.0110227	0.00577746	1.07335	18.8325	0.990473	0.319627	0.976179	FALSE	non-DMR
oe = 0.71	2_30093435_30093955	2	30093435	30093955	+	Zdhhc12	ENSMUSG00000015335	zinc finger, DHHC domain containing 12 [Source:MGI Symbol;Acc:MGI:1913470]	-	gene	overlapping	0	0.0268211	0	-0.0268211	-3.63493	18.3101	6.33093	0.011865	0.635255	FALSE	non-DMR
oe = 0.94	2_30124247_30124657	2	30124247	30124657	+	Zer1	ENSMUSG00000039686	zyg-11 related, cell cycle regulator [Source:MGI Symbol;Acc:MGI:2442511]	-	gene	overlapping	0	0.0131866	0.0142627	0.00107606	-0.160487	18.8822	0.00945975	0.922519	0.99758	FALSE	non-DMR
oe = 0.85	2_30171414_30172135	2	30171414	30172135	+	Endog	ENSMUSG00000015337	endonuclease G [Source:MGI Symbol;Acc:MGI:1261433]	+	gene	overlapping	0	0.0218699	0.024598	0.00272812	-0.0536437	19.9638	0.00168833	0.967225	0.998664	FALSE	non-DMR
oe = 0.83	2_30178229_30178634	2	30178229	30178634	+	Spout1	ENSMUSG00000039660	SPOUT domain containing methyltransferase 1 [Source:MGI Symbol;Acc:MGI:106544]	-	gene	overlapping	0	0.0196028	0	-0.0196028	-2.8452	17.9672	3.72963	0.0534553	0.804688	FALSE	non-DMR
oe = 1.03	2_30218500_30218942	2	30218500	30218942	+	null	NA	NA	NA	NA	Not found	0	0.751493	0.772465	0.0209722	0.52551	16.4328	0.128107	0.720403	0.992327	FALSE	non-DMR
oe = 0.86	2_30237160_30238213	2	30237160	30238213	+	1700084E18Rik	ENSMUSG00000100747	RIKEN cDNA 1700084E18 gene [Source:MGI Symbol;Acc:MGI:1914600]	-	gene	overlapping	0	0.0179178	0.031298	0.0133803	0.766547	20.2113	0.742472	0.38887	0.976179	FALSE	non-DMR
oe = 0.66	2_30256208_30256874	2	30256208	30256874	+	Lrrc8a	ENSMUSG00000007476	leucine rich repeat containing 8A [Source:MGI Symbol;Acc:MGI:2652847]	+	gene	overlapping	0	0.43586	0.241721	-0.194139	-1.17599	18.8473	1.59633	0.206423	0.966727	FALSE	non-DMR
oe = 0.74	2_30285789_30286877	2	30285789	30286877	+	Gm28038	ENSMUSG00000098794	predicted gene, 28038 [Source:MGI Symbol;Acc:MGI:5547774]	+	gene	overlapping	0	0.0204779	0.0278008	0.00732287	0.32761	19.7028	0.113569	0.736117	0.993089	FALSE	non-DMR
oe = 0.84	2_30364094_30364558	2	30364094	30364558	+	Miga2	ENSMUSG00000026858	mitoguardin 2 [Source:MGI Symbol;Acc:MGI:1922035]	+	gene	overlapping	0	0.00394823	0.00195312	-0.0019951	-0.217349	18.4386	0.0357678	0.849996	0.996346	FALSE	non-DMR
oe = 0.80	2_30392088_30392887	2	30392088	30392887	+	Dolpp1	ENSMUSG00000026856	dolichyl pyrophosphate phosphatase 1 [Source:MGI Symbol;Acc:MGI:1914093]	+	gene	overlapping	0	0.00667796	0.0219258	0.0152478	1.34841	19.8236	1.83424	0.175628	0.956115	FALSE	non-DMR
oe = 0.77	2_30415222_30416614	2	30415222	30416614	+	Crat	ENSMUSG00000026853	carnitine acetyltransferase [Source:MGI Symbol;Acc:MGI:109501]	-	gene	overlapping	0	0.0112891	0.0119349	0.000645776	0.295909	20.0621	0.0973758	0.755002	0.996305	FALSE	non-DMR
oe = 0.76	2_30472353_30474704	2	30472353	30474704	+	Ier5l	ENSMUSG00000089762	immediate early response 5-like [Source:MGI Symbol;Acc:MGI:1919750]	-	gene	overlapping	0	0.00970233	0.0285133	0.0188109	1.24936	21.2058	1.78957	0.180979	0.959793	FALSE	non-DMR
oe = 0.88	2_30658228_30658910	2	30658228	30658910	+	9330198N18Rik	ENSMUSG00000086405	RIKEN cDNA 9330198N18 gene [Source:MGI Symbol;Acc:MGI:1924766]	+	gene	overlapping	0	0.0141627	0.0158861	0.00172335	0.118181	19.5513	0.0267329	0.870123	0.996346	FALSE	non-DMR
oe = 0.70	2_30676954_30677376	2	30676954	30677376	+	9330198N18Rik	ENSMUSG00000086405	RIKEN cDNA 9330198N18 gene [Source:MGI Symbol;Acc:MGI:1924766]	+	gene	overlapping	0	0.0110774	0.00490196	-0.00617541	-0.673827	18.3583	0.355274	0.551143	0.984388	FALSE	non-DMR
oe = 0.90	2_30707681_30708352	2	30707681	30708352	+	null	NA	NA	NA	NA	Not found	0	0.0288003	0.0225426	-0.00625768	1.72934	19.757	2.1551	0.142097	0.930703	FALSE	non-DMR
oe = 0.84	2_30711732_30712357	2	30711732	30712357	+	Gm14488	ENSMUSG00000075416	predicted gene 14488 [Source:MGI Symbol;Acc:MGI:3649725]	-	gene	upstream	790	0.010912	0.0103154	-0.000596572	-0.167501	19.481	0.0526309	0.818547	0.996346	FALSE	non-DMR
[truncated: 12,796 more rows]
